# Supplementary material for: SOX4 inhibits GBM cell growth and induces G0/G1 cell cycle arrest through Akt-p53 axis
Source: BMC Neurol. 2014 Nov 1;14:207. doi: 10.1186/s12883-014-0207-y (PMC4233052; doi:10.1186/s12883-014-0207-y)
Supplement: Additional file 1: Table S1. — Primers used for Real-time PCR. [file 12883_2014_207_MOESM1_ESM.xlsx]

## Sheet: 工作表1
gene	primer_L	primer_R
GAPDH	ACAACTTTGGTATCGTGGAAGG	GCCATCACGCCACAGTTTC	Q_PCR
SOX4	GTGAGCGAGATGATCTCGGG	CAGGTTGGAGATGCTGGACTC	Q_PCR
ERG1	GGTCAGTGGCCTAGTGAGC	GTGCCGCTGAGTAAATGGGA	Q_PCR
Bex1	GCAGTAAACAGTCTCAGCATGG	GCAGGATGGGCTGCCTAAC	Q_PCR
BMP2	ACCCGCTGTCTTCTAGCGT	TTTCAGGCCGAACATGCTGAG	Q_PCR
MKI67	AGAAGAAGTGGTGCTTCGGAA	AGTTTGCGTGGCCTGTACTAA	Q_PCR
MDM2	GAATCATCGGACTCAGGTACATC	TCTGTCTCACTAATTGCTCTCCT	Q_PCR
myc	TGAGGAGACACCGCCCAC	CAACATCGATTTCTTCCTCATCTTC	Q_PCR
BMP4	ATGATTCCTGGTAACCGAATGC	CCCCGTCTCAGGTATCAAACT	Q_PCR
CHEK1	CCAGATGCTCAGAGATTCTTCCA	TGTTCAACAAACGCTCACGATTA	Q_PCR
CDKN3	TCCGGGGCAATACAGACCAT	GCAGCTAATTTGTCCCGAAACTC	Q_PCR
PTCH1	CCAGAAAGTATATGCACTGGCA	GTGCTCGTACATTTGCTTGGG	Q_PCR
