# Supplementary material for: SOX4 inhibits GBM cell growth and induces G0/G1 cell cycle arrest through Akt-p53 axis
Source: BMC Neurol. 2014 Nov 1;14:207. doi: 10.1186/s12883-014-0207-y (PMC4233052; doi:10.1186/s12883-014-0207-y)
Supplement: Additional file 2: Table S2. — Clinical data of primary GBM tissues downloaded from TCGA. [file 12883_2014_207_MOESM2_ESM.xlsx]

## Sheet: Sheet1
Case ID	CAN	DF months	DF status	Gender	histology	icd_10	kp score	mutation count	overall survival months	overall survival status	pretreatment	prior glioma	SOX4	SOX4 z-score	SOX4	bcr_patient_barcode	SOX4	outcome	censor	time	sex	age	histological_type	age
TCGA-06-2570	0.0393	9.37	DiseaseFree	FEMALE	Untreated primary ( de novo) GBM		100	37	9.37	LIVING	NO	NO		1.4923	up	TCGA-06-2570	high	0	1	285	0	0	0	21
TCGA-06-1805	0.051	4.18	DiseaseFree	FEMALE	Untreated primary ( de novo) GBM		80		4.18	LIVING	NO	NO		1.6534	up	TCGA-06-1805	high	0	1	128	0	0	0	28
TCGA-02-0069	0.226	28.7	Recurred	FEMALE	Untreated primary ( de novo) GBM		80		28.7	LIVING	NO	NO	UP;	2.6855	up	TCGA-02-0069	high	0	1	873	0	1	0	31
TCGA-15-1447	0.346	11.2	Recurred	FEMALE	Untreated primary ( de novo) GBM		80		53.2	LIVING	NO	NO		1.7563	up	TCGA-15-1447	high	0	1	1618	0	1	0	36
TCGA-14-4157	0.08			MALE	Untreated primary ( de novo) GBM		60	59			NO	NO	UP;	2.8906	up	TCGA-14-4157	high	0	1	104	1	1	0	40
TCGA-02-2483	0.113	15.3	DiseaseFree	MALE	Untreated primary ( de novo) GBM		80	56	15.3	LIVING	NO	NO	UP;	2.3238	up	TCGA-02-2483	high	0	1	466	1	1	0	43
TCGA-06-5417	4.484e-05			FEMALE	Untreated primary ( de novo) GBM		80	53			NO	NO		1.9814	up	TCGA-06-5417	high	0	1	155	0	1	0	45
TCGA-28-5216	0.209			MALE	Untreated primary ( de novo) GBM		80	46			NO	NO		1.4839	up	TCGA-28-5216	high	0	1	415	1	1	0	52
TCGA-02-2485	0.0942	6.08	Recurred	MALE	Untreated primary ( de novo) GBM		80	60	15.4	LIVING	NO	NO		1.4943	up	TCGA-02-2485	high	0	1	470	1	1	0	53
TCGA-06-0686	0.124	5.23	Recurred	MALE	Untreated primary ( de novo) GBM			64	9.37	LIVING	NO	NO		1.6633	up	TCGA-06-0686	high	0	1	286	1	1	0	53
TCGA-16-0849	0.0409	26.1	DiseaseFree	MALE	Untreated primary ( de novo) GBM				26.1	LIVING	NO	NO		1.1396	up	TCGA-16-0849	high	0	1	793	1	1	0	54
TCGA-41-2573	0.184	5.49	Recurred	MALE	Untreated primary ( de novo) GBM		60	45	8.94	LIVING	NO	NO		1.4832	up	TCGA-41-2573	high	0	1	272	1	1	0	59
TCGA-26-5133	0.183			MALE	Untreated primary ( de novo) GBM		80	47			NO	NO		1.7365	up	TCGA-26-5133	high	0	1	452	1	1	0	59
TCGA-06-1802	0.0998	2.66	Recurred	MALE	Untreated primary ( de novo) GBM		80		7.86	LIVING	NO	NO		1.0101	up	TCGA-06-1802	high	0	1	240	1	2	0	61
TCGA-06-0875	0.124	9.17	Recurred	FEMALE	Untreated primary ( de novo) GBM		80	62	9.17	LIVING	NO	NO		1.2954	up	TCGA-06-0875	high	0	1	279	0	2	0	61
TCGA-06-0744	0.0939	19.5	DiseaseFree	MALE	Untreated primary ( de novo) GBM		80	74	19.5	LIVING	NO	YES		1.1063	up	TCGA-06-0744	high	0	1	595	1	2	0	66
TCGA-06-0188	0.227	28.5	DiseaseFree	MALE	Untreated primary ( de novo) GBM		100	42	28.5	LIVING	NO	NO		1.3353	up	TCGA-06-0188	high	0	1	866	1	2	0	71
TCGA-28-5213	0.12			MALE	Untreated primary ( de novo) GBM		80	49			NO	NO		1.0359	up	TCGA-28-5213	high	0	1	298	1	2	0	72
TCGA-26-5134	0.0401			MALE	Untreated primary ( de novo) GBM		60	51			NO	NO		1.1267	up	TCGA-26-5134	high	0	1	167	1	2	0	74
TCGA-28-1746	0.0961	0.197	DiseaseFree	FEMALE	Untreated primary ( de novo) GBM		80		0.197	LIVING	NO	NO		1.4254	up	TCGA-28-1746	high	0	1	6	0	2	0	77
TCGA-28-1756	0.0698	2.83	DiseaseFree	MALE	Untreated primary ( de novo) GBM		80		2.83	LIVING	NO	NO		1.5292	up	TCGA-28-1756	high	0	1	86	1	2	0	78
TCGA-32-2634	0.131	8.88	DiseaseFree	MALE	Untreated primary ( de novo) GBM			45	8.88	LIVING	NO	NO		1.4246	up	TCGA-32-2634	high	0	1	270	1	2	0	82
TCGA-19-0960	0.0882	8.61	DiseaseFree	FEMALE	Untreated primary ( de novo) GBM		60		8.61	LIVING	NO	NO		1.6762	up	TCGA-19-0960	high	0	1	262	0	2	0	83
TCGA-08-0524	0.123	2.01	Recurred	FEMALE	Untreated primary ( de novo) GBM		80		7.23	DECEASED	NO	NO		1.7294	up	TCGA-08-0524	high	1	0	221	0	0	0	17
TCGA-32-1973	0.112			MALE	Untreated primary ( de novo) GBM						NO	NO		1.7113	up	TCGA-32-1973	high	1	0	641	1	0	0	21
TCGA-02-0014	0.104			MALE	Untreated primary ( de novo) GBM		100		82.6	DECEASED	NO	NO	UP;	2.9135	up	TCGA-02-0014	high	1	0	2512	1	0	0	25
TCGA-02-0026	0.0776	15.2	Recurred	MALE	Untreated primary ( de novo) GBM		80		24.6	DECEASED	NO	NO		1.4802	up	TCGA-02-0026	high	1	0	748	1	0	0	27
TCGA-02-0080	0.0416	76.9	Recurred	MALE	Untreated primary ( de novo) GBM		80		89.7	DECEASED	YES	NO		1.3071	up	TCGA-02-0080	high	1	0	2729	1	0	0	28
TCGA-02-0104	0.0998	47.9	Recurred	FEMALE	Untreated primary ( de novo) GBM		80		65	DECEASED	NO	NO		1.088	up	TCGA-02-0104	high	1	0	1977	0	0	0	29
TCGA-06-0129	0.0633	4.83	Recurred	MALE	Untreated primary ( de novo) GBM		100	44	33.7	DECEASED	NO	NO		1.9509	up	TCGA-06-0129	high	1	0	1024	1	0	0	30
TCGA-14-1821	0.0895	10.9	Recurred	MALE	Untreated primary ( de novo) GBM		80		17.8	DECEASED	NO	NO	UP;	2.9835	up	TCGA-14-1821	high	1	0	541	1	1	0	31
TCGA-08-0350	0.0845	14.4	Recurred	MALE	Untreated primary ( de novo) GBM		80		29.2	DECEASED	NO	NO		1.8371	up	TCGA-08-0350	high	1	0	889	1	1	0	32
TCGA-06-0146	0.0952	17.4	Recurred	FEMALE	Untreated primary ( de novo) GBM				20.1	DECEASED	NO	NO	UP;	2.105	up	TCGA-06-0146	high	1	0	611	0	1	0	33
TCGA-08-0517	0.241	33.7	Recurred	FEMALE	Untreated primary ( de novo) GBM		80		58.7	DECEASED	YES	NO		1.2764	up	TCGA-08-0517	high	1	0	1785	0	1	0	34
TCGA-02-0432	0.135	34.6	Recurred	MALE	Untreated primary ( de novo) GBM		80		47.1	DECEASED	NO	NO		1.1374	up	TCGA-02-0432	high	1	0	1433	1	1	0	36
TCGA-02-0258	0.179	16.5	Recurred	FEMALE	Untreated primary ( de novo) GBM				16.5	DECEASED	NO	NO		1.8347	up	TCGA-02-0258	high	1	0	503	0	1	0	36
TCGA-02-0114	0.0801	75.5	Recurred	FEMALE	Treated primary GBM		80		99.9	DECEASED	YES	NO		1.7132	up	TCGA-02-0114	high	1	0	3041	0	1	2	37
TCGA-14-1451	0.0934	0.625	Recurred	MALE	Untreated primary ( de novo) GBM		80		23.1	DECEASED	NO	NO		1.049	up	TCGA-14-1451	high	1	0	703	1	1	0	39
TCGA-12-0820	0.0763	8.94	Recurred	MALE	Untreated primary ( de novo) GBM		100		18.5	DECEASED	NO	NO	UP;	2.4834	up	TCGA-12-0820	high	1	0	562	1	1	0	40
TCGA-12-0772	0.0852	20	Recurred	MALE	Untreated primary ( de novo) GBM		80		53.9	DECEASED	NO	NO		1.0376	up	TCGA-12-0772	high	1	0	1638	1	1	0	46
TCGA-06-0238	0.0841	10.2	Recurred	MALE	Untreated primary ( de novo) GBM		80	40	13.3	DECEASED	NO	NO		1.6441	up	TCGA-06-0238	high	1	0	405	1	1	0	46
TCGA-19-0957	0.115	1.64	Recurred	FEMALE	Untreated primary ( de novo) GBM				21.9	DECEASED	NO	NO		1.2964	up	TCGA-19-0957	high	1	0	666	0	1	0	48
TCGA-12-0618	0.0841			MALE	Untreated primary ( de novo) GBM		60	54	13	DECEASED	NO	NO	UP;	2.2546	up	TCGA-12-0618	high	1	0	395	1	1	0	49
TCGA-08-0347	0.075	1.94	Recurred	MALE	Untreated primary ( de novo) GBM		100		25.7	DECEASED	NO	NO		1.0525	up	TCGA-08-0347	high	1	0	782	1	1	0	50
TCGA-76-4932				FEMALE	Treated primary GBM		80	60			NO	NO		1.7494	up	TCGA-76-4932	high	1	0	1458	0	1	2	50
TCGA-08-0375	0.0985	5.29	Recurred	FEMALE	Untreated primary ( de novo) GBM		100		12.2	DECEASED	NO	YES		1.7029	up	TCGA-08-0375	high	1	0	372	0	1	0	51
TCGA-19-2624	0.0536			MALE	Untreated primary ( de novo) GBM			46	0.164	DECEASED	NO	NO		1.8017	up	TCGA-19-2624	high	1	0	5	1	1	0	51
TCGA-16-0850	0.396	2.73	Recurred	FEMALE	Untreated primary ( de novo) GBM				16.4	DECEASED	NO	NO	UP;	2.6615	up	TCGA-16-0850	high	1	0	498	0	1	0	52
TCGA-06-0174	0.0664	1.55	Recurred	MALE	Untreated primary ( de novo) GBM		80	79	3.22	DECEASED	NO	NO	UP;	2.1386	up	TCGA-06-0174	high	1	0	98	1	1	0	54
TCGA-14-1454	0.201	9.53	Recurred	FEMALE	Untreated primary ( de novo) GBM		60		30.1	DECEASED	NO	NO	UP;	2.8457	up	TCGA-14-1454	high	1	0	918	0	1	0	54
TCGA-32-1978	0.166			MALE	Untreated primary ( de novo) GBM						NO	NO		1.2053	up	TCGA-32-1978	high	1	0	482	1	1	0	57
TCGA-16-0848	0.0902	4.24	Recurred	MALE	Untreated primary ( de novo) GBM				17.6	DECEASED	NO	NO		1.5489	up	TCGA-16-0848	high	1	0	535	1	1	0	57
TCGA-12-1602	0.252	4.57	Recurred	MALE	Untreated primary ( de novo) GBM		60		6.74	DECEASED	NO	NO		1.0915	up	TCGA-12-1602	high	1	0	206	1	1	0	58
TCGA-14-1794	0.135			MALE	Untreated primary ( de novo) GBM				0.986	DECEASED	NO	NO		1.0498	up	TCGA-14-1794	high	1	0	30	1	1	0	59
TCGA-08-0359	0.0898			FEMALE	Untreated primary ( de novo) GBM				3.35	DECEASED	NO	NO		1.1666	up	TCGA-08-0359	high	1	0	103	0	1	0	59
TCGA-08-0389	0.0763			MALE	Untreated primary ( de novo) GBM		80		15.4	DECEASED	NO	NO		1.9044	up	TCGA-08-0389	high	1	0	467	1	1	0	59
TCGA-19-2629	0.284	4.87	Recurred	MALE	Untreated primary ( de novo) GBM			99	6.71	LIVING	NO	NO		1.7863	up	TCGA-19-2629	high	1	0	737	1	1	0	60
TCGA-06-1800	0.122	24.7	Recurred	MALE	Untreated primary ( de novo) GBM		60		26.8	DECEASED	NO	NO		1.4596	up	TCGA-06-1800	high	1	0	815	1	2	0	61
TCGA-02-2466	0.169	4.21	Recurred	MALE	Treated primary GBM		80		16.8	DECEASED	NO	NO		1.7273	up	TCGA-02-2466	high	1	0	511	1	2	2	61
TCGA-02-0440	0.15	6.97	Recurred	MALE	Untreated primary ( de novo) GBM		80		11.3	DECEASED	NO	NO		1.025	up	TCGA-02-0440	high	1	0	345	1	2	0	62
TCGA-12-1597	1.404e-05			FEMALE	Untreated primary ( de novo) GBM		80	69			NO	NO		1.9686	up	TCGA-12-1597	high	1	0	675	0	2	0	62
TCGA-08-0348	0.0851	6.48	Recurred	MALE	Untreated primary ( de novo) GBM		80		12.2	DECEASED	NO	NO		1.233	up	TCGA-08-0348	high	1	0	370	1	2	0	63
TCGA-06-0157	0.0751			FEMALE	Untreated primary ( de novo) GBM		40	48	3.19	DECEASED	NO	NO		1.3444	up	TCGA-06-0157	high	1	0	97	0	2	0	63
TCGA-06-0414	0.524	33.3	Recurred	MALE	Untreated primary ( de novo) GBM				35.1	DECEASED	NO	NO		1.5899	up	TCGA-06-0414	high	1	0	1068	1	2	0	63
TCGA-06-0177	0.451			MALE	Untreated primary ( de novo) GBM		60		4.14	DECEASED	NO	NO		1.6651	up	TCGA-06-0177	high	1	0	127	1	2	0	64
TCGA-32-1976	0.156			MALE	Untreated primary ( de novo) GBM		60		0.493	DECEASED	NO	NO		1.4726	up	TCGA-32-1976	high	1	0	15	1	2	0	65
TCGA-15-1449	0.221	2.43	Recurred	MALE	Untreated primary ( de novo) GBM		60		13.3	DECEASED	NO	YES		1.8116	up	TCGA-15-1449	high	1	0	404	1	2	0	65
TCGA-14-1795	0.0514			MALE	Untreated primary ( de novo) GBM		60		1.94	DECEASED	NO	NO		1.1981	up	TCGA-14-1795	high	1	0	60	1	2	0	66
TCGA-76-4934	0.29			FEMALE	Untreated primary ( de novo) GBM		80	55			NO	NO		1.2328	up	TCGA-76-4934	high	1	0	77	0	2	0	66
TCGA-06-0128	0.0822	6.21	Recurred	MALE	Untreated primary ( de novo) GBM		80	62	22.7	DECEASED	NO	NO		1.254	up	TCGA-06-0128	high	1	0	691	1	2	0	66
TCGA-08-0344	0.0307	61.8	Recurred	MALE	Untreated primary ( de novo) GBM		80		116	DECEASED	NO	NO	UP;	2.2155	up	TCGA-08-0344	high	1	0	3524	1	2	0	66
TCGA-14-0865	0.202	7.07	Recurred	MALE	Untreated primary ( de novo) GBM		60		16.5	DECEASED	NO	NO		1.4099	up	TCGA-14-0865	high	1	0	502	1	2	0	67
TCGA-12-1099	0.149	2.04	Recurred	FEMALE	Untreated primary ( de novo) GBM		80		4.11	DECEASED	NO	NO		1.3089	up	TCGA-12-1099	high	1	0	126	0	2	0	68
TCGA-02-0074	0.106	5.06	Recurred	FEMALE	Untreated primary ( de novo) GBM		80		10.2	DECEASED	NO	NO		1.9457	up	TCGA-02-0074	high	1	0	310	0	2	0	68
TCGA-08-0385	4.461e-05			MALE	Untreated primary ( de novo) GBM		60		2.7	DECEASED	NO	NO		1.7945	up	TCGA-08-0385	high	1	0	82	1	2	0	71
TCGA-32-4210	0.557			MALE	Untreated primary ( de novo) GBM			89			NO	NO		1.0766	up	TCGA-32-4210	high	1	0	113	1	2	0	73
TCGA-14-0871	0.276			FEMALE	Untreated primary ( de novo) GBM		60	57	28.9	DECEASED	NO	NO		1.4998	up	TCGA-14-0871	high	1	0	880	0	2	0	74
TCGA-06-2558	0.1			FEMALE	Untreated primary ( de novo) GBM		60	71	12.5	DECEASED	NO	NO		1.0105	up	TCGA-06-2558	high	1	0	380	0	2	0	75
TCGA-06-1087	0.28	3.58	Recurred	MALE	Untreated primary ( de novo) GBM		60		4.04	DECEASED	NO	NO		1.7347	up	TCGA-06-1087	high	1	0	123	1	2	0	75
TCGA-76-4925	0.124			MALE	Untreated primary ( de novo) GBM		100	59			NO	NO	UP;	2.0783	up	TCGA-76-4925	high	1	0	146	1	2	0	76
TCGA-06-0413	0.17			FEMALE	Untreated primary ( de novo) GBM				3.16	DECEASED	NO	NO		1.3208	up	TCGA-06-0413	high	1	0	96	0	2	0	77
TCGA-06-0648	0.0914	6.61	Recurred	MALE	Untreated primary ( de novo) GBM		80	62	9.76	DECEASED	NO	NO		1.6527	up	TCGA-06-0648	high	1	0	298	1	2	0	77
TCGA-02-0281	0.41			FEMALE	Untreated primary ( de novo) GBM				3.98	DECEASED	NO	NO		1.8719	up	TCGA-02-0281	high	1	0	121	0	2	0	78
TCGA-16-0846	0.0755			MALE	Untreated primary ( de novo) GBM			63	3.91	DECEASED	NO	NO		1.965	up	TCGA-16-0846	high	1	0	119	1	2	0	85
TCGA-41-2571	0.0962	0.855	Recurred	MALE	Untreated primary ( de novo) GBM		60	48	0.855	DECEASED	NO	NO		1.2051	up	TCGA-41-2571	high	1	0	26	1	2	0	89
TCGA-06-5416	0.131			FEMALE	Untreated primary ( de novo) GBM		80				NO	NO		-0.3709	median	TCGA-06-5416	median	0	1	204	0	0	0	23
TCGA-14-1456	0.0412	3.19	Recurred	MALE	Untreated primary ( de novo) GBM		80	27	40.9	LIVING	NO	NO		0.8419	median	TCGA-14-1456	median	0	1	1246	1	0	0	23
TCGA-06-2569	0.263	0.427	DiseaseFree	FEMALE	Untreated primary ( de novo) GBM		80	29	0.427	LIVING	NO	NO		0.9189	median	TCGA-06-2569	median	0	1	13	0	0	0	24
TCGA-32-4208	0.0812			MALE	Untreated primary ( de novo) GBM			71			NO	NO		0.4633	median	TCGA-32-4208	median	0	1	400	1	0	0	25
TCGA-02-0087	0.0978	57.8	Recurred	FEMALE	Untreated primary ( de novo) GBM		80		57.8	LIVING	NO	NO		0.9327	median	TCGA-02-0087	median	0	1	1757	0	0	0	27
TCGA-06-0882	0.0834	5.42	DiseaseFree	MALE	Untreated primary ( de novo) GBM		60	36	5.42	LIVING	NO	NO		-0.9725	median	TCGA-06-0882	median	0	1	165	1	0	0	30
TCGA-06-0176	0.0328	1.35	Recurred	MALE	Untreated primary ( de novo) GBM		80		51.3	LIVING	NO	NO		0.1197	median	TCGA-06-0176	median	0	1	1562	1	1	0	34
TCGA-27-2521	0.0987	10.4	DiseaseFree	MALE	Untreated primary ( de novo) GBM		80	62	10.4	LIVING	NO	NO		0.4781	median	TCGA-27-2521	median	0	1	316	1	1	0	34
TCGA-26-1438	0.0774	5.19	Recurred	MALE	Untreated primary ( de novo) GBM		100		10	LIVING	NO	NO		-0.2682	median	TCGA-26-1438	median	0	1	305	1	1	0	36
TCGA-16-1460	0.0235	6.41	DiseaseFree	FEMALE	Untreated primary ( de novo) GBM				6.41	LIVING	NO	YES		0.4873	median	TCGA-16-1460	median	0	1	195	0	1	0	36
TCGA-14-3477	0.342	3.75	DiseaseFree	FEMALE	Untreated primary ( de novo) GBM		80		3.75	LIVING	NO	NO		0.2638	median	TCGA-14-3477	median	0	1	115	0	1	0	38
TCGA-06-0178	0.0732	6.31	Recurred	MALE	Untreated primary ( de novo) GBM			2	54	LIVING	NO	NO		0.799	median	TCGA-06-0178	median	0	1	1642	1	1	0	38
TCGA-28-1750	0.153	3.78	Recurred	FEMALE	Untreated primary ( de novo) GBM		60		8.32	LIVING	NO	NO		0.3738	median	TCGA-28-1750	median	0	1	254	0	1	0	40
TCGA-28-1752	0.0983	8.45	DiseaseFree	FEMALE	Untreated primary ( de novo) GBM		80		8.45	LIVING	NO	NO		-0.7968	median	TCGA-28-1752	median	0	1	258	0	1	0	42
TCGA-28-2514	0.0754	5.26	DiseaseFree	MALE	Untreated primary ( de novo) GBM		60	45	5.26	LIVING	NO	NO		-0.7276	median	TCGA-28-2514	median	0	1	160	1	1	0	45
TCGA-28-5219	0.146			FEMALE	Untreated primary ( de novo) GBM		70	52			NO	NO		-0.4111	median	TCGA-28-5219	median	0	1	259	0	1	0	47
TCGA-32-4213	0.0603			FEMALE	Untreated primary ( de novo) GBM			66			NO	NO		0.5298	median	TCGA-32-4213	median	0	1	357	0	1	0	47
TCGA-27-2519	0.24	8.42	Recurred	MALE	Untreated primary ( de novo) GBM		80	49	10.4	LIVING	NO	NO		-0.1706	median	TCGA-27-2519	median	0	1	316	1	1	0	48
TCGA-41-3915	0.224			MALE	Untreated primary ( de novo) GBM			55			NO	NO		0.3669	median	TCGA-41-3915	median	0	1	184	1	1	0	48
TCGA-06-0881	0.0005571	4.64	Recurred	MALE	Untreated primary ( de novo) GBM		80	25	5.85	LIVING	NO	NO		-0.7164	median	TCGA-06-0881	median	0	1	178	1	1	0	50
TCGA-06-2564	0.0561	5.95	DiseaseFree	MALE	Untreated primary ( de novo) GBM		100	58	5.95	LIVING	NO	NO		0.2927	median	TCGA-06-2564	median	0	1	181	1	1	0	50
TCGA-06-0879	0.109	23	Recurred	MALE	Untreated primary ( de novo) GBM		80	49	23	LIVING	NO	NO		0.501	median	TCGA-06-0879	median	0	1	699	1	1	0	52
TCGA-28-5208	0.059			MALE	Untreated primary ( de novo) GBM		70	60			NO	NO		0.5242	median	TCGA-28-5208	median	0	1	474	1	1	0	52
TCGA-76-4935	0.091			FEMALE	Untreated primary ( de novo) GBM		80	55			NO	NO		0.8651	median	TCGA-76-4935	median	0	1	328	0	1	0	52
TCGA-28-5214	0.0808			MALE	Untreated primary ( de novo) GBM		70	40			NO	NO		0.164	median	TCGA-28-5214	median	0	1	432	1	1	0	53
TCGA-28-1753	0.0636	1.18	DiseaseFree	MALE	Untreated primary ( de novo) GBM			49	1.18	LIVING	NO	NO		0.873	median	TCGA-28-1753	median	0	1	37	1	1	0	53
TCGA-06-0185	0.113	23.4	Recurred	MALE	Untreated primary ( de novo) GBM		100	66	37	LIVING	NO	NO		0.3727	median	TCGA-06-0185	median	0	1	1126	1	1	0	54
TCGA-19-2619	0.207	4.8	Recurred	FEMALE	Untreated primary ( de novo) GBM		40	42	9.67	LIVING	NO	YES		0.2993	median	TCGA-19-2619	median	0	1	294	0	1	0	55
TCGA-15-1446	0.0558	14.6	Recurred	MALE	Untreated primary ( de novo) GBM		80		19.1	LIVING	NO	NO		0.9568	median	TCGA-15-1446	median	0	1	581	1	1	0	55
TCGA-06-1801	0.0771	7.63	Recurred	FEMALE	Untreated primary ( de novo) GBM		80		8.65	LIVING	NO	NO		0.7723	median	TCGA-06-1801	median	0	1	263	0	1	0	56
TCGA-06-2565	0.0702	5.85	Recurred	MALE	Untreated primary ( de novo) GBM		100	59	6.81	LIVING	NO	NO		0.2217	median	TCGA-06-2565	median	0	1	207	1	1	0	59
TCGA-26-1443	0.0612	7.1	Recurred	FEMALE	Untreated primary ( de novo) GBM		60		7.1	LIVING	NO	NO		-0.8501	median	TCGA-26-1443	median	0	1	217	0	1	0	60
TCGA-06-5415	0.123			MALE	Untreated primary ( de novo) GBM		100	46			NO	NO		0.06	median	TCGA-06-5415	median	0	1	260	1	1	0	60
TCGA-06-5414	0.0932			MALE	Untreated primary ( de novo) GBM		80	37			NO	NO		-0.4038	median	TCGA-06-5414	median	0	1	273	1	2	0	61
TCGA-32-1977	0.0809			FEMALE	Untreated primary ( de novo) GBM			82			NO	NO		0.5355	median	TCGA-32-1977	median	0	1	3	0	2	0	63
TCGA-02-2486	0.102	16.2	DiseaseFree	MALE	Untreated primary ( de novo) GBM		80	56	16.2	LIVING	NO	NO		-0.7858	median	TCGA-02-2486	median	0	1	493	1	2	0	64
TCGA-19-1786	0.124	7.13	DiseaseFree	FEMALE	Untreated primary ( de novo) GBM		40		7.13	LIVING	NO	NO		0.2485	median	TCGA-19-1786	median	0	1	218	0	2	0	64
TCGA-28-2502	0.0794	0.658	DiseaseFree	MALE	Untreated primary ( de novo) GBM		20	50	0.658	LIVING	NO	NO		-0.5671	median	TCGA-28-2502	median	0	1	20	1	2	0	65
TCGA-19-2623	0.118	7.53	DiseaseFree	MALE	Untreated primary ( de novo) GBM		80	82	7.53	LIVING	NO	NO		0.1659	median	TCGA-19-2623	median	0	1	229	1	2	0	65
TCGA-26-5139	0.0644			FEMALE	Untreated primary ( de novo) GBM		60	40			NO	NO		0.3621	median	TCGA-26-5139	median	0	1	48	0	2	0	65
TCGA-06-0241	0.0846	6.44	Recurred	FEMALE	Untreated primary ( de novo) GBM		100	54	15	LIVING	NO	NO		0.7016	median	TCGA-06-0241	median	0	1	455	0	2	0	65
TCGA-28-5209	0.111			FEMALE	Untreated primary ( de novo) GBM			92			NO	NO		-0.2874	median	TCGA-28-5209	median	0	1	77	0	2	0	66
TCGA-32-5222	0.152			MALE	Untreated primary ( de novo) GBM			72			NO	NO		-0.2027	median	TCGA-32-5222	median	0	1	165	1	2	0	66
TCGA-32-2638	0.0765	7.36	DiseaseFree	MALE	Untreated primary ( de novo) GBM			49	7.36	LIVING	NO	NO		-0.1569	median	TCGA-32-2638	median	0	1	224	1	2	0	67
TCGA-28-5220	0.131			MALE	Untreated primary ( de novo) GBM		90	40			NO	NO		0.0738	median	TCGA-28-5220	median	0	1	319	1	2	0	67
TCGA-19-4068	3.275e-05			FEMALE	Untreated primary ( de novo) GBM		80	54			NO	NO		-0.4213	median	TCGA-19-4068	median	0	1	137	0	2	0	68
TCGA-28-2513	0.0669	2.47	Recurred	FEMALE	Untreated primary ( de novo) GBM		80	84	7.3	LIVING	NO	NO		-0.9776	median	TCGA-28-2513	median	0	1	222	0	2	0	69
TCGA-06-0743	0.0927	5.75	Recurred	MALE	Untreated primary ( de novo) GBM		100	86	22.3	LIVING	NO	NO		-0.1121	median	TCGA-06-0743	median	0	1	679	1	2	0	69
TCGA-02-0070	0.0847	25.1	Recurred	MALE	Untreated primary ( de novo) GBM		80		25.1	LIVING	NO	NO		-0.4039	median	TCGA-02-0070	median	0	1	762	1	2	0	70
TCGA-19-0964	0.0391	3.39	DiseaseFree	MALE	Untreated primary ( de novo) GBM		60		3.39	LIVING	NO	NO		0.5388	median	TCGA-19-0964	median	0	1	103	1	2	0	70
TCGA-28-1757	0.0743	0.132	DiseaseFree	MALE	Untreated primary ( de novo) GBM		80		0.132	LIVING	NO	NO		-0.8087	median	TCGA-28-1757	median	0	1	4	1	2	0	71
TCGA-06-0644	0.0809	2.79	Recurred	MALE	Untreated primary ( de novo) GBM		80	52	12.3	LIVING	NO	NO		-0.5095	median	TCGA-06-0644	median	0	1	375	1	2	0	71
TCGA-06-2563	0.0848		DiseaseFree	FEMALE	Untreated primary ( de novo) GBM		80	71		LIVING	NO	NO		-0.6253	median	TCGA-06-2563	median	0	1	259	0	2	0	72
TCGA-06-0876	0.0679	8.91	DiseaseFree	FEMALE	Untreated primary ( de novo) GBM		80	63	8.91	LIVING	NO	NO		0.4044	median	TCGA-06-0876	median	0	1	271	0	2	0	72
TCGA-28-1749	0.0753	9.17	Recurred	MALE	Untreated primary ( de novo) GBM		80		9.17	LIVING	NO	NO		0.4737	median	TCGA-28-1749	median	0	1	280	1	2	0	73
TCGA-06-0878	0.108	2.17	Recurred	MALE	Untreated primary ( de novo) GBM		80	43	7.17	LIVING	NO	NO		-0.5562	median	TCGA-06-0878	median	0	1	218	1	2	0	74
TCGA-26-5132	0.171			MALE	Untreated primary ( de novo) GBM		60	46			NO	NO		0.3435	median	TCGA-26-5132	median	0	1	286	1	2	0	74
TCGA-06-0877	0.138	6.71	DiseaseFree	MALE	Untreated primary ( de novo) GBM			65	6.71	LIVING	NO	NO		-0.8868	median	TCGA-06-0877	median	0	1	204	1	2	0	78
TCGA-06-2562	0.0989	5.03	Recurred	MALE	Untreated primary ( de novo) GBM		80	65	2.83	LIVING	NO	NO		-0.736	median	TCGA-06-2562	median	0	1	86	1	2	0	81
TCGA-19-1387	0.0742	2.6	Recurred	MALE	Untreated primary ( de novo) GBM		60		5.95	LIVING	NO	NO		0.9817	median	TCGA-19-1387	median	0	1	181	1	2	0	81
TCGA-19-1791	0.0888		DiseaseFree	FEMALE	Untreated primary ( de novo) GBM					LIVING	NO	NO		0.164	median	TCGA-19-1791	median	0	1	4	0	2	0	82
TCGA-12-1091	0.102	1.84	Recurred	FEMALE	Untreated primary ( de novo) GBM		80		33.2	DECEASED	NO	NO		-0.2978	median	TCGA-12-1091	median	1	0	1010	0	0	0	10
TCGA-08-0516	0.479	1.32	Recurred	MALE	Untreated primary ( de novo) GBM				19.6	DECEASED	NO	NO		0.596	median	TCGA-08-0516	median	1	0	596	1	0	0	14
TCGA-02-0266	0.451	9.63	Recurred	MALE	Untreated primary ( de novo) GBM				17.7	DECEASED	NO	NO		0.5976	median	TCGA-02-0266	median	1	0	539	1	0	0	14
TCGA-02-0011	0.147	4.73	Recurred	FEMALE	Untreated primary ( de novo) GBM		80		20.7	DECEASED	NO	NO		-0.6283	median	TCGA-02-0011	median	1	0	630	0	0	0	18
TCGA-02-0010	0.0834	11.5	Recurred	FEMALE	Treated primary GBM		80		35.4	DECEASED	YES	NO		0.9047	median	TCGA-02-0010	median	1	0	1077	0	0	2	20
TCGA-12-0773	0.0678	23.8	Recurred	MALE	Untreated primary ( de novo) GBM		100		43.2	DECEASED	NO	NO		0.1233	median	TCGA-12-0773	median	1	0	1315	1	0	0	24
TCGA-02-0271	0.126			MALE	Untreated primary ( de novo) GBM				14.5	DECEASED	NO	NO		0.0903	median	TCGA-02-0271	median	1	0	440	1	0	0	26
TCGA-02-0058	0.0593	5.62	Recurred	FEMALE	Treated primary GBM		80		8.35	DECEASED	NO	YES		-0.5834	median	TCGA-02-0058	median	1	0	254	0	0	2	28
TCGA-08-0355	0.091	17.1	Recurred	FEMALE	Untreated primary ( de novo) GBM		100		24.6	DECEASED	NO	NO		-0.6963	median	TCGA-08-0355	median	1	0	747	0	0	0	30
TCGA-06-0221	0.0963	8.55	Recurred	MALE	Untreated primary ( de novo) GBM		100		19.8	DECEASED	NO	NO		0.3449	median	TCGA-06-0221	median	1	0	603	1	1	0	31
TCGA-08-0245	0.237	15.2	Recurred	FEMALE	Untreated primary ( de novo) GBM		80		37.8	DECEASED	NO	NO		0.7331	median	TCGA-08-0245	median	1	0	1151	0	1	0	31
TCGA-02-0027	0.0809	8.45	Recurred	FEMALE	Untreated primary ( de novo) GBM		100		12.2	DECEASED	NO	NO		-0.4332	median	TCGA-02-0027	median	1	0	370	0	1	0	33
TCGA-27-1836	0.0341	5.65	Recurred	FEMALE	Untreated primary ( de novo) GBM		80	40	30	DECEASED	NO	NO		0.7706	median	TCGA-27-1836	median	1	0	914	0	1	0	33
TCGA-12-3653	0.336	7.33	Recurred	FEMALE	Untreated primary ( de novo) GBM		80	37	14.5	DECEASED	NO	NO		-0.8548	median	TCGA-12-3653	median	1	0	442	0	1	0	34
TCGA-02-0024	0.159	46	Recurred	MALE	Treated primary GBM		100		53.1	DECEASED	YES	NO		0.9043	median	TCGA-02-0024	median	1	0	1615	1	1	2	35
TCGA-14-0783	0.166			FEMALE	Untreated primary ( de novo) GBM		80		6.18	DECEASED	NO	NO		-0.901	median	TCGA-14-0783	median	1	0	189	0	1	0	36
TCGA-27-1837	0.0513	4.44	Recurred	MALE	Untreated primary ( de novo) GBM		80	35	14	DECEASED	NO	NO		0.4117	median	TCGA-27-1837	median	1	0	427	1	1	0	36
TCGA-02-0084	0.0578			FEMALE	Untreated primary ( de novo) GBM		80		12.6	DECEASED	NO	NO		0.5861	median	TCGA-02-0084	median	1	0	384	0	1	0	36
TCGA-12-0616	0.0713	13.1	Recurred	FEMALE	Untreated primary ( de novo) GBM		100	37	14.7	DECEASED	NO	NO		0.7149	median	TCGA-12-0616	median	1	0	448	0	1	0	36
TCGA-06-0194	0.141	4.11	Recurred	FEMALE	Untreated primary ( de novo) GBM				4.67	DECEASED	NO	NO		-0.9251	median	TCGA-06-0194	median	1	0	142	0	1	0	37
TCGA-12-0826	0.161			FEMALE	Untreated primary ( de novo) GBM				27.8	DECEASED	NO	NO		-0.9503	median	TCGA-12-0826	median	1	0	845	0	1	0	38
TCGA-12-0827	0.114			FEMALE	Untreated primary ( de novo) GBM		100		38.8	DECEASED	NO	NO		-0.7626	median	TCGA-12-0827	median	1	0	1179	0	1	0	38
TCGA-02-0028	0.103	63.2	Recurred	MALE	Treated primary GBM		100		90.6	DECEASED	YES	NO		-0.8707	median	TCGA-02-0028	median	1	0	2755	1	1	2	39
TCGA-19-1788	6.939e-06			MALE	Untreated primary ( de novo) GBM		60		3.65	DECEASED	NO	NO		0.1642	median	TCGA-19-1788	median	1	0	112	1	1	0	39
TCGA-06-0206	0.0936	3.48	Recurred	MALE	Untreated primary ( de novo) GBM				7.63	DECEASED	NO	NO		-0.6481	median	TCGA-06-0206	median	1	0	233	1	1	0	40
TCGA-02-0007	0.0965	17	Recurred	FEMALE	Treated primary GBM		80		23.2	DECEASED	YES	NO		-0.3167	median	TCGA-02-0007	median	1	0	705	0	1	2	40
TCGA-02-0317	0.138	7.82	Recurred	MALE	Untreated primary ( de novo) GBM		80		12.2	DECEASED	NO	NO		-0.2548	median	TCGA-02-0317	median	1	0	372	1	1	0	40
TCGA-08-0351	0.0556	50.7	Recurred	MALE	Untreated primary ( de novo) GBM		80		65.3	DECEASED	NO	YES		0.7106	median	TCGA-08-0351	median	1	0	1987	1	1	0	40
TCGA-02-0338	0.0219	5.49	Recurred	MALE	Untreated primary ( de novo) GBM		80		10.6	DECEASED	NO	NO		0.4938	median	TCGA-02-0338	median	1	0	322	1	1	0	41
TCGA-06-1086	0.187			MALE	Untreated primary ( de novo) GBM		80		6.84	DECEASED	NO	NO		0.0294	median	TCGA-06-1086	median	1	0	208	1	1	0	42
TCGA-02-0102	0.0664	14.8	Recurred	MALE	Treated primary GBM		100		27	DECEASED	YES	NO		0.6767	median	TCGA-02-0102	median	1	0	822	1	1	2	42
TCGA-06-0409	0.339	11	Recurred	MALE	Untreated primary ( de novo) GBM				72.4	DECEASED	NO	NO		-0.6788	median	TCGA-06-0409	median	1	0	2201	1	1	0	43
TCGA-06-0750	0.0963			MALE	Untreated primary ( de novo) GBM		80	38	0.921	DECEASED	NO	NO		-0.269	median	TCGA-06-0750	median	1	0	28	1	1	0	43
TCGA-02-0021	0.0869	8.35	Recurred	FEMALE	Untreated primary ( de novo) GBM		80		77.6	DECEASED	YES	NO		-0.1276	median	TCGA-02-0021	median	1	0	2362	0	1	0	43
TCGA-06-0138	0.068	13	Recurred	MALE	Untreated primary ( de novo) GBM		80		24.2	DECEASED	NO	NO		0.1758	median	TCGA-06-0138	median	1	0	737	1	1	0	43
TCGA-02-0054	0.0993	2.37	Recurred	FEMALE	Untreated primary ( de novo) GBM		80		6.54	DECEASED	NO	NO		-0.7656	median	TCGA-02-0054	median	1	0	199	0	1	0	44
TCGA-28-1747	0.0546			MALE	Untreated primary ( de novo) GBM			43	2.53	DECEASED	NO	NO		0.4825	median	TCGA-28-1747	median	1	0	77	1	1	0	44
TCGA-12-0818	0.0689			FEMALE	Untreated primary ( de novo) GBM				91.7	DECEASED	NO	NO		0.9436	median	TCGA-12-0818	median	1	0	2791	0	1	0	45
TCGA-12-0703	0.0756	6.81	Recurred	MALE	Untreated primary ( de novo) GBM		80		20.4	DECEASED	NO	NO		-0.7828	median	TCGA-12-0703	median	1	0	620	1	1	0	46
TCGA-08-0349	0.127	3.02	Recurred	MALE	Untreated primary ( de novo) GBM				9.8	DECEASED	NO	NO		-0.4117	median	TCGA-08-0349	median	1	0	298	1	1	0	46
TCGA-02-0332	0.26	14.4	Recurred	FEMALE	Untreated primary ( de novo) GBM		80		25.7	DECEASED	NO	NO		0.3679	median	TCGA-02-0332	median	1	0	782	0	1	0	46
TCGA-12-3650	0.0648	7.86	Recurred	MALE	Untreated primary ( de novo) GBM		80	50	10.9	DECEASED	NO	NO		0.4732	median	TCGA-12-3650	median	1	0	333	1	1	0	46
TCGA-02-0099	0.13			MALE	Untreated primary ( de novo) GBM		80		3.48	DECEASED	YES	NO		0.6698	median	TCGA-02-0099	median	1	0	106	1	1	0	46
TCGA-02-0025	0.0822	21.6	Recurred	MALE	Untreated primary ( de novo) GBM		100		42.7	DECEASED	NO	NO		-0.8983	median	TCGA-02-0025	median	1	0	1300	1	1	0	47
TCGA-06-0164	0.222	46.9	Recurred	MALE	Untreated primary ( de novo) GBM		100		56.9	DECEASED	NO	NO		-0.6965	median	TCGA-06-0164	median	1	0	1731	1	1	0	47
TCGA-12-3644	0.129	37.5	Recurred	FEMALE	Untreated primary ( de novo) GBM		60		59.8	DECEASED	NO	NO		-0.0258	median	TCGA-12-3644	median	1	0	1818	0	1	0	47
TCGA-12-1599	0.0691	2.93	Recurred	FEMALE	Untreated primary ( de novo) GBM		80		25.7	DECEASED	NO	NO		0.0842	median	TCGA-12-1599	median	1	0	781	0	1	0	47
TCGA-06-0211	0.126	1.74	Recurred	MALE	Untreated primary ( de novo) GBM		100		11.8	DECEASED	NO	NO		0.1905	median	TCGA-06-0211	median	1	0	360	1	1	0	47
TCGA-12-0656	0.0872	48.2	Recurred	FEMALE	Untreated primary ( de novo) GBM		80		94.8	DECEASED	NO	NO		-0.7281	median	TCGA-12-0656	median	1	0	2883	0	1	0	48
TCGA-32-2616	0.0729	5.95	Recurred	FEMALE	Untreated primary ( de novo) GBM				7.33	DECEASED	NO	NO		-0.2814	median	TCGA-32-2616	median	1	0	224	0	1	0	48
TCGA-12-0654	0.111	7.1	Recurred	FEMALE	Untreated primary ( de novo) GBM				7.59	DECEASED	NO	NO		-0.245	median	TCGA-12-0654	median	1	0	231	0	1	0	48
TCGA-19-1787	0.12	10.1	Recurred	MALE	Untreated primary ( de novo) GBM		80		12.7	DECEASED	NO	NO		0.0126	median	TCGA-19-1787	median	1	0	385	1	1	0	48
TCGA-02-0337	0.138	22.7	Recurred	MALE	Untreated primary ( de novo) GBM		80		25.1	DECEASED	NO	NO		0.1553	median	TCGA-02-0337	median	1	0	764	1	1	0	48
TCGA-16-1055	0.0687	9.47	Recurred	MALE	Untreated primary ( de novo) GBM				10.3	DECEASED	NO	NO		0.5858	median	TCGA-16-1055	median	1	0	313	1	1	0	48
TCGA-32-1987	0.14			FEMALE	Untreated primary ( de novo) GBM						NO	NO		-0.7835	median	TCGA-32-1987	median	1	0	452	0	1	0	49
TCGA-16-1045	0.124	21.5	Recurred	FEMALE	Untreated primary ( de novo) GBM			82	29	DECEASED	NO	YES		-0.7198	median	TCGA-16-1045	median	1	0	883	0	1	0	49
TCGA-02-0290	0.153	12.3	Recurred	MALE	Untreated primary ( de novo) GBM		80		15.9	DECEASED	NO	NO		-0.7018	median	TCGA-02-0290	median	1	0	485	1	1	0	49
TCGA-14-0736	0.269	4.18	Recurred	MALE	Untreated primary ( de novo) GBM		100		15.1	DECEASED	NO	NO		-0.6265	median	TCGA-14-0736	median	1	0	460	1	1	0	49
TCGA-08-0357	0.145	5.1	Recurred	MALE	Untreated primary ( de novo) GBM		80		37.6	DECEASED	NO	NO		-0.0253	median	TCGA-08-0357	median	1	0	1143	1	1	0	49
TCGA-02-0052	0.0659	6.71	Recurred	MALE	Untreated primary ( de novo) GBM		80		12.6	DECEASED	NO	NO		0.1792	median	TCGA-02-0052	median	1	0	383	1	1	0	49
TCGA-12-0819	0.126	14	Recurred	FEMALE	Untreated primary ( de novo) GBM		60		24.8	DECEASED	NO	NO		0.2896	median	TCGA-12-0819	median	1	0	754	0	1	0	49
TCGA-06-0749	0.0782			MALE	Untreated primary ( de novo) GBM			51	2.66	DECEASED	NO	NO		-0.8101	median	TCGA-06-0749	median	1	0	82	1	1	0	50
TCGA-14-0786	0.0712	4.18	Recurred	FEMALE	Untreated primary ( de novo) GBM		80	39	23	DECEASED	NO	NO		-0.4282	median	TCGA-14-0786	median	1	0	701	0	1	0	50
TCGA-02-0064	0.0862	16.3	Recurred	MALE	Untreated primary ( de novo) GBM		100		19.7	DECEASED	NO	NO		-0.1716	median	TCGA-02-0064	median	1	0	600	1	1	0	50
TCGA-02-0285	0.172			FEMALE	Untreated primary ( de novo) GBM				13.9	DECEASED	NO	NO		0.3759	median	TCGA-02-0285	median	1	0	422	0	1	0	50
TCGA-08-0358	0.172	8.65	Recurred	MALE	Untreated primary ( de novo) GBM		80		22.3	DECEASED	NO	NO		0.3861	median	TCGA-08-0358	median	1	0	678	1	1	0	50
TCGA-02-0422	0.137	4.11	Recurred	MALE	Untreated primary ( de novo) GBM		80		14.5	DECEASED	NO	NO		0.4017	median	TCGA-02-0422	median	1	0	441	1	1	0	50
TCGA-02-0015	0.0833	15	Recurred	MALE	Untreated primary ( de novo) GBM		80		20.6	DECEASED	NO	NO		0.6144	median	TCGA-02-0015	median	1	0	627	1	1	0	50
TCGA-02-0003	0.074	1.32	Recurred	MALE	Untreated primary ( de novo) GBM		100	47	4.73	DECEASED	NO	NO		0.7875	median	TCGA-02-0003	median	1	0	144	1	1	0	50
TCGA-06-0147	3.415e-05			FEMALE	Untreated primary ( de novo) GBM				17.8	DECEASED	NO	NO		-0.8511	median	TCGA-06-0147	median	1	0	541	0	1	0	51
TCGA-12-0662	0.124	19.7	Recurred	MALE	Untreated primary ( de novo) GBM		80		38.2	DECEASED	NO	NO		-0.7768	median	TCGA-12-0662	median	1	0	1161	1	1	0	51
TCGA-14-1827	0.0711			MALE	Untreated primary ( de novo) GBM		100		5.88	DECEASED	NO	NO		-0.7637	median	TCGA-14-1827	median	1	0	179	1	1	0	51
TCGA-06-0394	0.143	2.86	Recurred	MALE	Untreated primary ( de novo) GBM				10.8	DECEASED	NO	NO		-0.7205	median	TCGA-06-0394	median	1	0	329	1	1	0	51
TCGA-19-1386	0.082	7.79	Recurred	MALE	Untreated primary ( de novo) GBM		80		9.07	DECEASED	NO	NO		-0.4268	median	TCGA-19-1386	median	1	0	276	1	1	0	51
TCGA-12-0780	0.0919	2.99	Recurred	FEMALE	Untreated primary ( de novo) GBM		80		14.9	DECEASED	NO	NO		-0.231	median	TCGA-12-0780	median	1	0	452	0	1	0	51
TCGA-02-0330	0.317	3.95	Recurred	FEMALE	Untreated primary ( de novo) GBM		80		15.9	DECEASED	NO	NO		-0.1458	median	TCGA-02-0330	median	1	0	484	0	1	0	51
TCGA-02-0116	0.0959	40.5	Recurred	MALE	Treated primary GBM		80		49	DECEASED	YES	NO		0.6563	median	TCGA-02-0116	median	1	0	1489	1	1	2	51
TCGA-06-0166	0.181	2.17	Recurred	MALE	Untreated primary ( de novo) GBM			50	5.85	DECEASED	NO	NO		0.7715	median	TCGA-06-0166	median	1	0	178	1	1	0	51
TCGA-02-0089	0.0786	11.8	Recurred	MALE	Treated primary GBM		100		16.9	DECEASED	YES	NO		-0.9349	median	TCGA-02-0089	median	1	0	516	1	1	2	52
TCGA-27-2518	0.0638	17.7	Recurred	MALE	Untreated primary ( de novo) GBM		80	38	24.7	DECEASED	NO	NO		-0.7131	median	TCGA-27-2518	median	1	0	753	1	1	0	52
TCGA-14-2554	0.107			FEMALE	Untreated primary ( de novo) GBM		60	63	17.5	DECEASED	NO	NO		-0.6549	median	TCGA-14-2554	median	1	0	532	0	1	0	52
TCGA-12-0776	0.144	4.18	Recurred	MALE	Untreated primary ( de novo) GBM		80		9.73	DECEASED	NO	NO		-0.1986	median	TCGA-12-0776	median	1	0	296	1	1	0	52
TCGA-08-0525	0.286	11.3	Recurred	MALE	Untreated primary ( de novo) GBM		80		16	DECEASED	YES	NO		-0.1328	median	TCGA-08-0525	median	1	0	486	1	1	0	52
TCGA-08-0354	0.164	8.32	Recurred	FEMALE	Untreated primary ( de novo) GBM		60		18	DECEASED	NO	NO		-0.0661	median	TCGA-08-0354	median	1	0	546	0	1	0	52
TCGA-12-0769	0.0842	12.4	Recurred	MALE	Untreated primary ( de novo) GBM		100		15.1	DECEASED	NO	NO		-0.0632	median	TCGA-12-0769	median	1	0	458	1	1	0	52
TCGA-28-1755	0.06			FEMALE	Untreated primary ( de novo) GBM		60		1.51	DECEASED	NO	NO		0.2495	median	TCGA-28-1755	median	1	0	47	0	1	0	52
TCGA-06-0145	0.0757			FEMALE	Untreated primary ( de novo) GBM			85	2.33	DECEASED	NO	NO		-0.823	median	TCGA-06-0145	median	1	0	71	0	1	0	53
TCGA-12-1088	0.152			FEMALE	Untreated primary ( de novo) GBM		80		128	DECEASED	NO	NO		0.0929	median	TCGA-12-1088	median	1	0	3881	0	1	0	53
TCGA-02-0071	0.0705	0.263	Recurred	MALE	Untreated primary ( de novo) GBM		80		5.49	DECEASED	NO	NO		0.1743	median	TCGA-02-0071	median	1	0	167	1	1	0	53
TCGA-06-0747	0.0837			FEMALE	Untreated primary ( de novo) GBM		80	72	2.7	DECEASED	NO	NO		0.5865	median	TCGA-06-0747	median	1	0	82	1	1	0	53
TCGA-06-0130	0.128	8.02	Recurred	MALE	Untreated primary ( de novo) GBM		80	27	13	DECEASED	NO	NO		-0.9631	median	TCGA-06-0130	median	1	0	394	1	1	0	54
TCGA-06-0154	0.0727	6.81	Recurred	MALE	Untreated primary ( de novo) GBM		100	59	13.9	DECEASED	NO	NO		-0.9078	median	TCGA-06-0154	median	1	0	424	1	1	0	54
TCGA-02-0106	0.573	6.41	Recurred	MALE	Untreated primary ( de novo) GBM		80		11.7	DECEASED	NO	NO		-0.6519	median	TCGA-02-0106	median	1	0	355	1	1	0	54
TCGA-14-0789	0.063	3.45	Recurred	MALE	Untreated primary ( de novo) GBM		40	60	11.2	DECEASED	NO	NO		-0.5203	median	TCGA-14-0789	median	1	0	342	1	1	0	54
TCGA-14-1401	0.0545			MALE	Untreated primary ( de novo) GBM		80		3.75	DECEASED	NO	NO		0.259	median	TCGA-14-1401	median	1	0	114	1	1	0	54
TCGA-14-1458	0.111	2.63	Recurred	MALE	Untreated primary ( de novo) GBM		80		6.64	DECEASED	NO	NO		0.4017	median	TCGA-14-1458	median	1	0	203	1	1	0	54
TCGA-02-0043	0.0873	9.27	Recurred	FEMALE	Treated primary GBM		80		18.3	DECEASED	YES	NO		0.4623	median	TCGA-02-0043	median	1	0	557	0	1	2	54
TCGA-02-0260	0.123			MALE	Untreated primary ( de novo) GBM				16.9	DECEASED	NO	NO		0.6656	median	TCGA-02-0260	median	1	0	515	1	1	0	54
TCGA-12-0707	0.106			MALE	Untreated primary ( de novo) GBM				28.4	DECEASED	NO	NO		-0.8789	median	TCGA-12-0707	median	1	0	864	1	1	0	55
TCGA-06-0189	0.0001021			MALE	Untreated primary ( de novo) GBM			25	15.4	DECEASED	NO	NO		-0.6507	median	TCGA-06-0189	median	1	0	469	1	1	0	55
TCGA-12-1096	0.0715	8.88	Recurred	MALE	Untreated primary ( de novo) GBM		80		9.11	DECEASED	NO	NO		-0.3465	median	TCGA-12-1096	median	1	0	277	1	1	0	55
TCGA-14-0866	0.0734	3.19	Recurred	MALE	Untreated primary ( de novo) GBM		80		26.3	DECEASED	NO	NO		-0.2335	median	TCGA-14-0866	median	1	0	801	1	1	0	55
TCGA-06-0645	0.0752			FEMALE	Untreated primary ( de novo) GBM			53	5.75	DECEASED	NO	NO		0.124	median	TCGA-06-0645	median	1	0	175	0	1	0	55
TCGA-16-1056	0.0619	7.86	Recurred	MALE	Untreated primary ( de novo) GBM				14	DECEASED	NO	NO		0.2267	median	TCGA-16-1056	median	1	0	426	1	1	0	55
TCGA-19-1790	6.006e-05			MALE	Untreated primary ( de novo) GBM		60	145			NO	NO		-0.8663	median	TCGA-19-1790	median	1	0	154	1	1	0	56
TCGA-12-1094	0.0903	6.12	Recurred	MALE	Untreated primary ( de novo) GBM		100		12.2	DECEASED	NO	NO		-0.8582	median	TCGA-12-1094	median	1	0	372	1	1	0	56
TCGA-27-2524	0.153			MALE	Untreated primary ( de novo) GBM		80	56	7.59	DECEASED	NO	NO		-0.5587	median	TCGA-27-2524	median	1	0	231	1	1	0	56
TCGA-02-0111	0.196	2.43	Recurred	MALE	Untreated primary ( de novo) GBM		80		23.1	DECEASED	NO	NO		-0.5192	median	TCGA-02-0111	median	1	0	705	1	1	0	56
TCGA-06-0412	0.163	4.27	Recurred	FEMALE	Untreated primary ( de novo) GBM				9.57	DECEASED	NO	NO		-0.4697	median	TCGA-06-0412	median	1	0	291	0	1	0	56
TCGA-12-5299	0.163			FEMALE	Untreated primary ( de novo) GBM		80	35			NO	NO		-0.0724	median	TCGA-12-5299	median	1	0	98	0	1	0	56
TCGA-27-1834	0.157	11	Recurred	MALE	Untreated primary ( de novo) GBM		80	48	40.5	DECEASED	NO	NO		0.0124	median	TCGA-27-1834	median	1	0	1233	1	1	0	56
TCGA-02-0006	0.119	9.93	Recurred	FEMALE	Untreated primary ( de novo) GBM		80		18.3	DECEASED	NO	NO		0.1443	median	TCGA-02-0006	median	1	0	558	0	1	0	56
TCGA-08-0529	0.153	10.8	Recurred	FEMALE	Untreated primary ( de novo) GBM		80		18.4	DECEASED	NO	NO		0.3697	median	TCGA-08-0529	median	1	0	560	0	1	0	56
TCGA-32-4211	0.087			MALE	Untreated primary ( de novo) GBM			88			NO	NO		0.5415	median	TCGA-32-4211	median	1	0	383	1	1	0	56
TCGA-02-2470	0.0571	5.98	Recurred	MALE	Treated primary GBM		60	63	12.9	DECEASED	YES	NO		-0.9195	median	TCGA-02-2470	median	1	0	393	1	1	2	57
TCGA-12-0620	0.0832			MALE	Untreated primary ( de novo) GBM		100		10.5	DECEASED	NO	NO		-0.7276	median	TCGA-12-0620	median	1	0	318	1	1	0	57
TCGA-16-1062	0.0731	17	Recurred	FEMALE	Untreated primary ( de novo) GBM				21.2	DECEASED	NO	NO		-0.6741	median	TCGA-16-1062	median	1	0	646	0	1	0	57
TCGA-08-0246	0.271	3.02	Recurred	FEMALE	Untreated primary ( de novo) GBM		80		4.18	DECEASED	NO	NO		-0.4078	median	TCGA-08-0246	median	1	0	127	0	1	0	57
TCGA-02-0068	0.0754	5.75	Recurred	MALE	Untreated primary ( de novo) GBM		80		26.4	DECEASED	NO	NO		-0.0793	median	TCGA-02-0068	median	1	0	804	1	1	0	57
TCGA-12-0828	0.0529	0.427	Recurred	MALE	Untreated primary ( de novo) GBM		60		8.91	DECEASED	NO	NO		-0.0489	median	TCGA-12-0828	median	1	0	272	1	1	0	57
TCGA-27-1830	0.112	4.08	Recurred	MALE	Untreated primary ( de novo) GBM		80	46	5.06	DECEASED	NO	NO		0.7292	median	TCGA-27-1830	median	1	0	154	1	1	0	57
TCGA-06-0156				MALE	Untreated primary ( de novo) GBM				5.85	DECEASED	NO	NO		0.8156	median	TCGA-06-0156	median	1	0	178	1	1	0	57
TCGA-02-0289	0.166	8.02	Recurred	MALE	Untreated primary ( de novo) GBM		80		14.2	DECEASED	NO	NO		0.9576	median	TCGA-02-0289	median	1	0	432	1	1	0	57
TCGA-06-0143	0.0643	8.68	Recurred	MALE	Untreated primary ( de novo) GBM		60		11.7	DECEASED	NO	NO		-0.4974	median	TCGA-06-0143	median	1	0	357	1	1	0	58
TCGA-12-1090	0.0455			MALE	Untreated primary ( de novo) GBM		60		7.56	DECEASED	NO	NO		-0.104	median	TCGA-12-1090	median	1	0	231	1	1	0	58
TCGA-14-1402	0.093	10.9	Recurred	FEMALE	Untreated primary ( de novo) GBM		80		32	DECEASED	NO	NO		-0.0982	median	TCGA-14-1402	median	1	0	975	0	1	0	58
TCGA-32-2494	0.0831			FEMALE	Untreated primary ( de novo) GBM			72			NO	NO		-0.0902	median	TCGA-32-2494	median	1	0	632	0	1	0	58
TCGA-19-1388	0.197	4.87	Recurred	MALE	Untreated primary ( de novo) GBM				13	DECEASED	NO	NO		0.1654	median	TCGA-19-1388	median	1	0	394	1	1	0	58
TCGA-12-1092	0.139	20.9	Recurred	MALE	Untreated primary ( de novo) GBM		80		21.7	DECEASED	NO	NO		0.5781	median	TCGA-12-1092	median	1	0	661	1	1	0	58
TCGA-08-0353	0.0692	5.39	Recurred	MALE	Untreated primary ( de novo) GBM		80		8.42	DECEASED	NO	NO		0.791	median	TCGA-08-0353	median	1	0	256	1	1	0	58
TCGA-12-5301	0.0738			MALE	Untreated primary ( de novo) GBM		80	62			NO	NO		-0.935	median	TCGA-12-5301	median	1	0	62	1	1	0	59
TCGA-02-0004	0.002041	10.3	Recurred	MALE	Untreated primary ( de novo) GBM		80		11.3	DECEASED	NO	NO		-0.8559	median	TCGA-02-0004	median	1	0	345	1	1	0	59
TCGA-06-0745	0.115	2.99	Recurred	MALE	Untreated primary ( de novo) GBM		80	44	7.82	DECEASED	NO	NO		-0.7947	median	TCGA-06-0745	median	1	0	239	1	1	0	59
TCGA-02-0083	0.0646	15.2	Recurred	FEMALE	Treated primary GBM		80		22.7	DECEASED	YES	NO		-0.6391	median	TCGA-02-0083	median	1	0	691	0	1	2	59
TCGA-08-0356	0.0777	14.7	Recurred	FEMALE	Untreated primary ( de novo) GBM		80		31.1	DECEASED	NO	NO		-0.3596	median	TCGA-08-0356	median	1	0	946	0	1	0	59
TCGA-32-1970	0.0871	13.4	Recurred	MALE	Untreated primary ( de novo) GBM			74	15.4	DECEASED	NO	NO		-0.3192	median	TCGA-32-1970	median	1	0	468	1	1	0	59
TCGA-27-1838	0.101	3.91	Recurred	FEMALE	Untreated primary ( de novo) GBM		80	92	11.5	DECEASED	NO	NO		0.0838	median	TCGA-27-1838	median	1	0	350	0	1	0	59
TCGA-32-2495	0.139			FEMALE	Treated primary GBM			90			YES	YES		0.2939	median	TCGA-32-2495	median	1	0	457	0	1	2	59
TCGA-12-3646	0.305	43.2	Recurred	FEMALE	Untreated primary ( de novo) GBM		80		44	DECEASED	NO	NO		0.737	median	TCGA-12-3646	median	1	0	1339	0	1	0	59
TCGA-12-3652	0.0865	6.67	Recurred	MALE	Untreated primary ( de novo) GBM		80	56	34.9	DECEASED	NO	NO		-0.9664	median	TCGA-12-3652	median	1	0	1062	1	1	0	60
TCGA-08-0518	0.184	4.41	Recurred	FEMALE	Untreated primary ( de novo) GBM		80		19.3	DECEASED	NO	NO		-0.776	median	TCGA-08-0518	median	1	0	588	0	1	0	60
TCGA-14-1034	0.336	9.01	Recurred	FEMALE	Untreated primary ( de novo) GBM		60		15.9	DECEASED	NO	NO		-0.5434	median	TCGA-14-1034	median	1	0	485	0	1	0	60
TCGA-14-1452	0.0882	5.65	Recurred	MALE	Untreated primary ( de novo) GBM		80		7.1	DECEASED	NO	NO		-0.3493	median	TCGA-14-1452	median	1	0	216	1	1	0	60
TCGA-32-1991	0.0583			MALE	Untreated primary ( de novo) GBM			62			NO	NO		-0.2019	median	TCGA-32-1991	median	1	0	515	1	1	0	60
TCGA-06-0646	0.0825	2.96	Recurred	MALE	Untreated primary ( de novo) GBM		80	37	5.75	DECEASED	NO	NO		-0.1571	median	TCGA-06-0646	median	1	0	175	1	1	0	60
TCGA-12-0619	0.178	6.67	Recurred	MALE	Untreated primary ( de novo) GBM		80	55	34.9	DECEASED	NO	NO		-0.0049	median	TCGA-12-0619	median	1	0	1062	1	1	0	60
TCGA-12-0670	0.101	12.5	Recurred	MALE	Untreated primary ( de novo) GBM		100		26	DECEASED	NO	NO		0.0616	median	TCGA-12-0670	median	1	0	790	1	1	0	60
TCGA-02-0034	0.107	12.7	Recurred	MALE	Untreated primary ( de novo) GBM		80		14.1	DECEASED	NO	NO		0.213	median	TCGA-02-0034	median	1	0	430	1	1	0	60
TCGA-08-0522		8.75	Recurred	MALE	Untreated primary ( de novo) GBM		80		20.9	DECEASED	NO	NO		-0.8038	median	TCGA-08-0522	median	1	0	635	1	2	0	61
TCGA-12-1097	0.0914	5.46	Recurred	MALE	Untreated primary ( de novo) GBM		100		14.5	DECEASED	NO	NO		-0.6108	median	TCGA-12-1097	median	1	0	442	1	2	0	61
TCGA-06-0216	0.287	5.75	Recurred	FEMALE	Untreated primary ( de novo) GBM		80	51	24.2	DECEASED	NO	NO		-0.54	median	TCGA-06-0216	median	1	0	735	0	2	0	61
TCGA-19-0963	0.0723	10.2	Recurred	MALE	Untreated primary ( de novo) GBM				10.2	LIVING	NO	NO		-0.2331	median	TCGA-19-0963	median	1	0	434	1	2	0	61
TCGA-12-3648	0.0799	2.83	Recurred	FEMALE	Untreated primary ( de novo) GBM		80		26.9	DECEASED	NO	NO		-0.0515	median	TCGA-12-3648	median	1	0	819	0	2	0	61
TCGA-02-0046	0.0519	6.38	Recurred	MALE	Untreated primary ( de novo) GBM		60		6.84	DECEASED	NO	NO		0.1549	median	TCGA-02-0046	median	1	0	209	1	2	0	61
TCGA-02-0325	0.273	9.34	Recurred	MALE	Untreated primary ( de novo) GBM		80		10.6	DECEASED	NO	NO		0.2189	median	TCGA-02-0325	median	1	0	323	1	2	0	61
TCGA-14-1455	0.0946			MALE	Untreated primary ( de novo) GBM				0.921	DECEASED	NO	NO		0.3152	median	TCGA-14-1455	median	1	0	28	1	2	0	61
TCGA-02-0009	0.0796	8.68	Recurred	FEMALE	Untreated primary ( de novo) GBM		80		10.6	DECEASED	NO	NO		0.4275	median	TCGA-02-0009	median	1	0	322	0	2	0	61
TCGA-02-0446	0.193	0.493	Recurred	MALE	Untreated primary ( de novo) GBM		80		9.24	DECEASED	NO	NO		0.5676	median	TCGA-02-0446	median	1	0	282	1	2	0	61
TCGA-06-0155	0.0652	8.42	Recurred	MALE	Untreated primary ( de novo) GBM		80	71	10.5	DECEASED	NO	NO		0.6816	median	TCGA-06-0155	median	1	0	318	1	2	0	61
TCGA-32-2615	0.205	4.31	Recurred	MALE	Untreated primary ( de novo) GBM		80	34	10.3	LIVING	NO	NO		-0.7522	median	TCGA-32-2615	median	1	0	485	1	2	0	62
TCGA-02-0055	0.163	0.197	Recurred	FEMALE	Untreated primary ( de novo) GBM		80	57	2.5	DECEASED	NO	NO		-0.7353	median	TCGA-02-0055	median	1	0	76	0	2	0	62
TCGA-06-0190	0.0755	2.89	Recurred	MALE	Untreated primary ( de novo) GBM		80		10.4	DECEASED	NO	NO		-0.4291	median	TCGA-06-0190	median	1	0	317	1	2	0	62
TCGA-02-0451	0.217	14	Recurred	FEMALE	Untreated primary ( de novo) GBM		80		16.2	DECEASED	NO	NO		-0.3553	median	TCGA-02-0451	median	1	0	493	0	2	0	62
TCGA-27-2528	0.0566	2.33	Recurred	MALE	Untreated primary ( de novo) GBM		80	48	15.7	DECEASED	NO	NO		-0.3112	median	TCGA-27-2528	median	1	0	480	1	2	0	62
TCGA-28-5215	0.161			FEMALE	Untreated primary ( de novo) GBM		90	31			NO	NO		0.6262	median	TCGA-28-5215	median	1	0	335	0	2	0	62
TCGA-12-0821	0.113	8.52	Recurred	MALE	Untreated primary ( de novo) GBM		60	76	10.6	DECEASED	NO	NO		0.75	median	TCGA-12-0821	median	1	0	323	1	2	0	62
TCGA-02-0075	0.149	11	Recurred	MALE	Untreated primary ( de novo) GBM		80		20.8	DECEASED	NO	NO		-0.7938	median	TCGA-02-0075	median	1	0	634	1	2	0	63
TCGA-14-1459	0.0604	9.04	Recurred	FEMALE	Untreated primary ( de novo) GBM		100		12.4	DECEASED	NO	NO		-0.6498	median	TCGA-14-1459	median	1	0	378	0	2	0	63
TCGA-26-1439	0.353			MALE	Untreated primary ( de novo) GBM			43			NO	NO		-0.6287	median	TCGA-26-1439	median	1	0	422	1	2	0	63
TCGA-02-0085	0.059	32.1	Recurred	FEMALE	Untreated primary ( de novo) GBM		80		51.3	DECEASED	NO	NO		-0.3008	median	TCGA-02-0085	median	1	0	1561	0	2	0	63
TCGA-12-0691	0.193	3.19	Recurred	MALE	Untreated primary ( de novo) GBM		100		12.1	DECEASED	NO	NO		-0.1404	median	TCGA-12-0691	median	1	0	369	1	2	0	63
TCGA-06-0195	0.238	4.83	Recurred	MALE	Untreated primary ( de novo) GBM		100	77	7.4	DECEASED	NO	NO		-0.0471	median	TCGA-06-0195	median	1	0	225	1	2	0	63
TCGA-19-1390	0.252			FEMALE	Untreated primary ( de novo) GBM		60	102	25.4	DECEASED	NO	NO		0.1242	median	TCGA-19-1390	median	1	0	772	0	2	0	63
TCGA-06-0137	0.0758	16	Recurred	FEMALE	Untreated primary ( de novo) GBM			68	26.7	DECEASED	NO	NO		0.3195	median	TCGA-06-0137	median	1	0	812	0	2	0	63
TCGA-27-2523	0.0638	13.2	Recurred	MALE	Untreated primary ( de novo) GBM		80	53	16.1	DECEASED	NO	NO		0.3715	median	TCGA-27-2523	median	1	0	489	1	2	0	63
TCGA-06-0125	0.1	26.2	Recurred	FEMALE	Untreated primary ( de novo) GBM		60		47.6	DECEASED	NO	NO		0.5507	median	TCGA-06-0125	median	1	0	1448	0	2	0	63
TCGA-28-5218	0.117			MALE	Untreated primary ( de novo) GBM			29			NO	NO		0.6443	median	TCGA-28-5218	median	1	0	157	1	2	0	63
TCGA-06-0133	0.137	2.56	Recurred	MALE	Untreated primary ( de novo) GBM				14.3	DECEASED	NO	NO		-0.8316	median	TCGA-06-0133	median	1	0	435	1	2	0	64
TCGA-14-0790	0.086			FEMALE	Untreated primary ( de novo) GBM		60	59	13.7	DECEASED	NO	NO		0.0153	median	TCGA-14-0790	median	1	0	419	0	2	0	64
TCGA-12-1089	0.0698			MALE	Untreated primary ( de novo) GBM				5.82	DECEASED	NO	NO		0.7	median	TCGA-12-1089	median	1	0	177	1	2	0	64
TCGA-12-0653														-0.8238	median	TCGA-12-0653	median	1	0	320	1	2	0	65
TCGA-14-0812	0.0626			MALE	Untreated primary ( de novo) GBM		40		3.25	DECEASED	NO	NO		-0.6392	median	TCGA-14-0812	median	1	0	99	1	2	0	65
TCGA-06-2567	0.0807			MALE	Untreated primary ( de novo) GBM		80	53	4.37	DECEASED	NO	NO		-0.4894	median	TCGA-06-2567	median	1	0	133	1	2	0	65
TCGA-12-1095	0.0851	3.16	Recurred	FEMALE	Untreated primary ( de novo) GBM		100		15.8	DECEASED	NO	NO		0.5642	median	TCGA-12-1095	median	1	0	482	0	2	0	65
TCGA-15-0742	0.12	7.59	Recurred	MALE	Untreated primary ( de novo) GBM		80	73	13.7	DECEASED	NO	NO		0.8637	median	TCGA-15-0742	median	1	0	419	1	2	0	65
TCGA-02-0060	0.0657	6.02	Recurred	FEMALE	Untreated primary ( de novo) GBM		80		6.02	DECEASED	NO	NO		-0.8017	median	TCGA-02-0060	median	1	0	183	0	2	0	66
TCGA-12-1093	0.0996	10.6	Recurred	FEMALE	Untreated primary ( de novo) GBM		80		16	DECEASED	NO	NO		-0.2867	median	TCGA-12-1093	median	1	0	486	0	2	0	66
TCGA-16-1047	0.0871	0.822	Recurred	FEMALE	Untreated primary ( de novo) GBM				4.57	DECEASED	NO	YES		-0.0928	median	TCGA-16-1047	median	1	0	139	0	2	0	66
TCGA-06-0214	0.104	1.58	Recurred	MALE	Untreated primary ( de novo) GBM		100	64	15	DECEASED	NO	NO		-0.0178	median	TCGA-06-0214	median	1	0	457	1	2	0	66
TCGA-02-0057	0.066	15.6	Recurred	FEMALE	Treated primary GBM		80		19.9	DECEASED	YES	NO		0.3858	median	TCGA-02-0057	median	1	0	604	0	2	2	66
TCGA-14-1037	0.0806	10.7	Recurred	FEMALE	Untreated primary ( de novo) GBM		60		19.3	DECEASED	NO	NO		0.7025	median	TCGA-14-1037	median	1	0	587	0	2	0	66
TCGA-06-0219	0.0868			MALE	Untreated primary ( de novo) GBM			43	0.69	DECEASED	NO	NO		-0.7773	median	TCGA-06-0219	median	1	0	22	1	2	0	67
TCGA-06-0124	0.0873			MALE	Untreated primary ( de novo) GBM			57	20.4	DECEASED	NO	NO		-0.6917	median	TCGA-06-0124	median	1	0	620	1	2	0	67
TCGA-27-1833	0.0932	15.4	Recurred	FEMALE	Untreated primary ( de novo) GBM		80	50	24.2	DECEASED	NO	NO		-0.1008	median	TCGA-27-1833	median	1	0	737	0	2	0	67
TCGA-02-0456	0.208	0.395	Recurred	FEMALE	Untreated primary ( de novo) GBM		60		3.35	DECEASED	NO	NO		-0.0033	median	TCGA-02-0456	median	1	0	102	0	2	0	67
TCGA-02-0339	0.108	4.87	Recurred	MALE	Untreated primary ( de novo) GBM		80		12.4	DECEASED	NO	NO		0.8996	median	TCGA-02-0339	median	1	0	377	1	2	0	67
TCGA-14-0867	0.201			MALE	Untreated primary ( de novo) GBM		60		2.04	DECEASED	NO	NO		0.9294	median	TCGA-14-0867	median	1	0	62	1	2	0	67
TCGA-02-0430	0.183			FEMALE	Untreated primary ( de novo) GBM		100		10.6	DECEASED	NO	NO		0.9413	median	TCGA-02-0430	median	1	0	321	0	2	0	67
TCGA-02-0059	0.105	0.69	Recurred	FEMALE	Untreated primary ( de novo) GBM		80		9.57	DECEASED	NO	NO		-0.8632	median	TCGA-02-0059	median	1	0	291	0	2	0	68
TCGA-06-0152	0.144	9.83	Recurred	MALE	Untreated primary ( de novo) GBM			54	12.3	DECEASED	NO	NO		-0.7372	median	TCGA-06-0152	median	1	0	375	1	2	0	68
TCGA-32-1986	0.0575	7.66	Recurred	MALE	Untreated primary ( de novo) GBM		20	48	7.66	LIVING	NO	NO		-0.567	median	TCGA-32-1986	median	1	0	386	1	2	0	68
TCGA-26-1799	0.0651	7	Recurred	MALE	Untreated primary ( de novo) GBM		60		9.37	DECEASED	NO	NO		0.5145	median	TCGA-26-1799	median	1	0	285	1	2	0	68
TCGA-02-0269	0.225	3.25	Recurred	MALE	Untreated primary ( de novo) GBM				10.8	DECEASED	NO	NO		0.6138	median	TCGA-02-0269	median	1	0	327	1	2	0	68
TCGA-19-1789	0.053			FEMALE	Untreated primary ( de novo) GBM		60		3.06	DECEASED	NO	NO		-0.9357	median	TCGA-19-1789	median	1	0	99	0	2	0	69
TCGA-14-1453	0.346			MALE	Untreated primary ( de novo) GBM		60		1.15	DECEASED	NO	NO		-0.8846	median	TCGA-14-1453	median	1	0	35	1	2	0	69
TCGA-02-0324	0.167	5.36	Recurred	FEMALE	Untreated primary ( de novo) GBM		80		7.69	DECEASED	NO	NO		-0.7926	median	TCGA-02-0324	median	1	0	235	0	2	0	69
TCGA-06-0175	0.26	1.28	Recurred	MALE	Untreated primary ( de novo) GBM		100		4.04	DECEASED	NO	NO		-0.5118	median	TCGA-06-0175	median	1	0	123	1	2	0	69
TCGA-06-0187	0.0895	17.5	Recurred	MALE	Untreated primary ( de novo) GBM		60		27.2	DECEASED	NO	NO		-0.482	median	TCGA-06-0187	median	1	0	828	1	2	0	69
TCGA-08-0346	0.0566	2.47	Recurred	MALE	Untreated primary ( de novo) GBM		80		8.42	DECEASED	NO	NO		-0.4208	median	TCGA-08-0346	median	1	0	256	1	2	0	69
TCGA-08-0514	0.191			FEMALE	Untreated primary ( de novo) GBM		40		11.1	DECEASED	NO	NO		-0.4049	median	TCGA-08-0514	median	1	0	337	0	2	0	69
TCGA-08-0511				MALE	Untreated primary ( de novo) GBM		80		7.73	DECEASED	NO	NO		-0.382	median	TCGA-08-0511	median	1	0	235	1	2	0	69
TCGA-12-0657	0.0709			MALE	Untreated primary ( de novo) GBM				0.0986	DECEASED	NO	NO		-0.1567	median	TCGA-12-0657	median	1	0	3	1	2	0	69
TCGA-14-0787	0.101			MALE	Untreated primary ( de novo) GBM		60	33	2.24	DECEASED	NO	NO		-0.0725	median	TCGA-14-0787	median	1	0	68	1	2	0	69
TCGA-14-0817	0.167			FEMALE	Untreated primary ( de novo) GBM		60	73	5.39	DECEASED	NO	NO		0.0746	median	TCGA-14-0817	median	1	0	164	0	2	0	69
TCGA-08-0373	1.305e-05			MALE	Untreated primary ( de novo) GBM				4.41	DECEASED	NO	NO		0.4657	median	TCGA-08-0373	median	1	0	134	1	2	0	69
TCGA-19-2620	0.0721			MALE	Untreated primary ( de novo) GBM		40	67	4.87	DECEASED	NO	NO		-0.8382	median	TCGA-19-2620	median	1	0	148	1	2	0	70
TCGA-08-0520	0.251	3.45	Recurred	MALE	Untreated primary ( de novo) GBM				10.7	DECEASED	NO	NO		-0.06	median	TCGA-08-0520	median	1	0	327	1	2	0	70
TCGA-16-1060	0.0695	3.65	Recurred	FEMALE	Untreated primary ( de novo) GBM				9.14	DECEASED	NO	NO		0.2399	median	TCGA-16-1060	median	1	0	278	0	2	0	70
TCGA-76-4931	0.0767			FEMALE	Untreated primary ( de novo) GBM		80	37			NO	NO		0.298	median	TCGA-76-4931	median	1	0	279	0	2	0	70
TCGA-14-1825	0.141	2.99	Recurred	MALE	Untreated primary ( de novo) GBM		80	48	7.63	DECEASED	NO	NO		0.4656	median	TCGA-14-1825	median	1	0	232	1	2	0	70
TCGA-02-0439		0.427	Recurred	FEMALE	Untreated primary ( de novo) GBM		80		0.658	DECEASED	NO	NO		0.9343	median	TCGA-02-0439	median	1	0	20	0	2	0	70
TCGA-28-5207	0.11			MALE	Untreated primary ( de novo) GBM		70	53			NO	NO		-0.307	median	TCGA-28-5207	median	1	0	343	1	2	0	71
TCGA-06-0402	0.184			MALE	Untreated primary ( de novo) GBM				0.263	DECEASED	NO	NO		-0.0041	median	TCGA-06-0402	median	1	0	8	1	2	0	71
TCGA-08-0345	0.0878			FEMALE	Untreated primary ( de novo) GBM		60		1.74	DECEASED	NO	NO		0.4238	median	TCGA-08-0345	median	1	0	53	0	2	0	71
TCGA-06-0210	0.107	2.2	Recurred	FEMALE	Untreated primary ( de novo) GBM				7.4	DECEASED	NO	NO		-0.9429	median	TCGA-06-0210	median	1	0	225	0	2	0	72
TCGA-28-5204	0.137			MALE	Untreated primary ( de novo) GBM		80	42			NO	NO		-0.5762	median	TCGA-28-5204	median	1	0	454	1	2	0	72
TCGA-16-1063	0.0869	12.1	Recurred	MALE	Untreated primary ( de novo) GBM				14	DECEASED	NO	NO		-0.4527	median	TCGA-16-1063	median	1	0	425	1	2	0	72
TCGA-26-5135	0.0538			FEMALE	Untreated primary ( de novo) GBM			53			NO	NO		0.8245	median	TCGA-26-5135	median	1	0	270	0	2	0	72
TCGA-06-0173	0.0817			FEMALE	Untreated primary ( de novo) GBM			81	4.47	DECEASED	NO	NO		0.8681	median	TCGA-06-0173	median	1	0	136	0	2	0	72
TCGA-19-1392	0.194			FEMALE	Untreated primary ( de novo) GBM		60		3.65	DECEASED	NO	NO		0.9237	median	TCGA-19-1392	median	1	0	111	0	2	0	72
TCGA-06-0649	0.149			FEMALE	Untreated primary ( de novo) GBM			90	2.1	DECEASED	NO	NO		0.2709	median	TCGA-06-0649	median	1	0	64	0	2	0	73
TCGA-32-4719	0.0328			MALE	Untreated primary ( de novo) GBM			45			NO	NO		0.2774	median	TCGA-32-4719	median	1	0	330	1	2	0	73
TCGA-06-0158	0.0884	2.96	Recurred	MALE	Untreated primary ( de novo) GBM		80	48	10.8	DECEASED	NO	NO		0.5848	median	TCGA-06-0158	median	1	0	329	1	2	0	73
TCGA-06-0149	0.178	6.67	Recurred	FEMALE	Untreated primary ( de novo) GBM		80		8.58	DECEASED	NO	NO		-0.5014	median	TCGA-06-0149	median	1	0	262	0	2	0	74
TCGA-19-2631	0.072			FEMALE	Untreated primary ( de novo) GBM		60	103			NO	NO		-0.4855	median	TCGA-19-2631	median	1	0	213	0	2	0	74
TCGA-08-0380	0.0869	4.96	Recurred	FEMALE	Untreated primary ( de novo) GBM		80		14.9	DECEASED	NO	NO		-0.36	median	TCGA-08-0380	median	1	0	454	0	2	0	74
TCGA-14-3476	3.977e-05			MALE	Untreated primary ( de novo) GBM			74			NO	NO		-0.2485	median	TCGA-14-3476	median	1	0	12	1	2	0	74
TCGA-02-0037	0.0943	1.22	Recurred	FEMALE	Untreated primary ( de novo) GBM		80		3.58	DECEASED	NO	NO		-0.181	median	TCGA-02-0037	median	1	0	110	0	2	0	74
TCGA-12-0688	0.0727	7.5	Recurred	MALE	Untreated primary ( de novo) GBM		100	46	26.7	DECEASED	NO	NO		0.0625	median	TCGA-12-0688	median	1	0	811	1	2	0	74
TCGA-08-0386	0.371	14	Recurred	MALE	Untreated primary ( de novo) GBM		80	11	18	DECEASED	NO	NO		0.5144	median	TCGA-08-0386	median	1	0	548	1	2	0	74
TCGA-02-0321	0.19	2.4	Recurred	MALE	Untreated primary ( de novo) GBM		80		9.86	DECEASED	NO	NO		0.5762	median	TCGA-02-0321	median	1	0	301	1	2	0	74
TCGA-12-0775	0.0703	3.09	Recurred	FEMALE	Untreated primary ( de novo) GBM		60		7.63	DECEASED	NO	NO		-0.8088	median	TCGA-12-0775	median	1	0	232	0	2	0	75
TCGA-41-2575	0.24	4.31	Recurred	MALE	Untreated primary ( de novo) GBM		60	63	9.53	DECEASED	NO	NO		-0.775	median	TCGA-41-2575	median	1	0	290	1	2	0	75
TCGA-12-0829	0.0937	15.6	Recurred	MALE	Untreated primary ( de novo) GBM		80		20.6	DECEASED	NO	NO		-0.3348	median	TCGA-12-0829	median	1	0	626	1	2	0	75
TCGA-12-1598	0.202			FEMALE	Untreated primary ( de novo) GBM				15.6	DECEASED	NO	NO		0.1361	median	TCGA-12-1598	median	1	0	476	0	2	0	75
TCGA-06-0237	0.134			FEMALE	Untreated primary ( de novo) GBM			40	13.6	DECEASED	NO	NO		0.3282	median	TCGA-06-0237	median	1	0	415	0	2	0	75
TCGA-12-0692	0.0866	1.15	Recurred	FEMALE	Untreated primary ( de novo) GBM		60	67	3.65	DECEASED	NO	NO		0.508	median	TCGA-12-0692	median	1	0	111	0	2	0	75
TCGA-76-4929	0.462			FEMALE	Untreated primary ( de novo) GBM		80	50			NO	NO		-0.7691	median	TCGA-76-4929	median	1	0	111	0	2	0	76
TCGA-06-0182	0.284			MALE	Untreated primary ( de novo) GBM		60		3.65	DECEASED	NO	NO		-0.0086	median	TCGA-06-0182	median	1	0	111	1	2	0	76
TCGA-06-2557	0.132			MALE	Untreated primary ( de novo) GBM		40	46	1.08	DECEASED	NO	NO		0.2082	median	TCGA-06-2557	median	1	0	33	1	2	0	76
TCGA-06-0148	0.0778	6.18	Recurred	MALE	Untreated primary ( de novo) GBM				10.1	DECEASED	NO	NO		0.5317	median	TCGA-06-0148	median	1	0	307	1	2	0	76
TCGA-06-0410	0.478			FEMALE	Untreated primary ( de novo) GBM				4.67	DECEASED	NO	NO		0.5429	median	TCGA-06-0410	median	1	0	143	0	2	0	76
TCGA-19-2625	0.116			FEMALE	Untreated primary ( de novo) GBM			57	4.08	DECEASED	NO	NO		0.6159	median	TCGA-19-2625	median	1	0	124	0	2	0	76
TCGA-02-0333	0.2	0.132	Recurred	FEMALE	Untreated primary ( de novo) GBM				4.37	DECEASED	NO	NO		0.0268	median	TCGA-02-0333	median	1	0	133	0	2	0	77
TCGA-12-3651	0.104	11.8	Recurred	MALE	Untreated primary ( de novo) GBM		80		12.7	DECEASED	NO	NO		0.2173	median	TCGA-12-3651	median	1	0	386	1	2	0	77
TCGA-02-0047	0.0136	1.87	Recurred	MALE	Untreated primary ( de novo) GBM		80	68	14.7	DECEASED	NO	NO		-0.8647	median	TCGA-02-0047	median	1	0	448	1	2	0	78
TCGA-14-1396	0.136			FEMALE	Untreated primary ( de novo) GBM		60		1.12	DECEASED	NO	NO		-0.5897	median	TCGA-14-1396	median	1	0	34	0	2	0	78
TCGA-14-0813	0.124			MALE	Untreated primary ( de novo) GBM		60	86	1.35	DECEASED	NO	NO		0.1706	median	TCGA-14-0813	median	1	0	41	1	2	0	78
TCGA-32-2632	0.134			MALE	Untreated primary ( de novo) GBM			93	8.84	DECEASED	NO	NO		-0.8538	median	TCGA-32-2632	median	1	0	269	1	2	0	80
TCGA-02-0048	0.102	0.756	Recurred	MALE	Untreated primary ( de novo) GBM				3.19	DECEASED	NO	NO		-0.5093	median	TCGA-02-0048	median	1	0	98	1	2	0	80
TCGA-41-3393	0.0834			FEMALE	Untreated primary ( de novo) GBM			73			NO	NO		0.1765	median	TCGA-41-3393	median	1	0	135	0	2	0	81
TCGA-02-0326	0.0709	0.164	Recurred	FEMALE	Untreated primary ( de novo) GBM		80		7.33	DECEASED	NO	NO		0.2826	median	TCGA-02-0326	median	1	0	223	0	2	0	82
TCGA-19-2621	0.105			MALE	Untreated primary ( de novo) GBM				1.08	DECEASED	NO	NO		-0.4388	median	TCGA-19-2621	median	1	0	33	1	2	0	83
TCGA-06-2559	0.0608			MALE	Untreated primary ( de novo) GBM		60	62	4.9	DECEASED	NO	NO		0.4625	median	TCGA-06-2559	median	1	0	150	1	2	0	83
TCGA-06-0122	0.0996			FEMALE	Untreated primary ( de novo) GBM			69	6.15	DECEASED	NO	NO		0.5292	median	TCGA-06-0122	median	1	0	187	0	2	0	84
TCGA-76-4928	0.136			FEMALE	Untreated primary ( de novo) GBM		80	75			NO	NO		-0.1131	median	TCGA-76-4928	median	1	0	94	0	2	0	85
TCGA-06-0140	0.0822							42						0.0472	median	TCGA-06-0140	median	1	0	6	1	2	1	86
TCGA-12-1600	0.0951	13.3	Recurred	MALE	Untreated primary ( de novo) GBM		80		14.7	DECEASED	NO	NO		0.1911	median	TCGA-12-1600	median	1	0	448	1	2	0	86
TCGA-06-0126	0.083			MALE	Untreated primary ( de novo) GBM		60	50	6.9	DECEASED	NO	NO		0.2979	median	TCGA-06-0126	median	1	0	211	1	2	0	86
TCGA-41-3392	0.111			MALE	Untreated primary ( de novo) GBM			69	0.986	DECEASED	NO	NO		0.1255	median	TCGA-41-3392	median	1	0	30	1	2	0	88
TCGA-32-4209	2.701e-06			MALE	Treated primary GBM			41			NO	YES	DOWN;	-3.0173	low	TCGA-32-4209	low	0	1	338	1	1	2	40
TCGA-02-0113	0.38	51.3	Recurred	FEMALE	Treated primary GBM		100		92.6	LIVING	YES	NO	DOWN;	-2.1834	low	TCGA-02-0113	low	0	1	2818	0	1	2	43
TCGA-14-2555	0.0726	7.96	DiseaseFree	FEMALE	Untreated primary ( de novo) GBM		80		7.96	LIVING	NO	NO		-1.0458	low	TCGA-14-2555	low	0	1	242	0	1	0	44
TCGA-28-1760	6.592e-05	3.45	Recurred	MALE	Untreated primary ( de novo) GBM				4.7	LIVING	NO	NO		-1.1199	low	TCGA-28-1760	low	0	1	143	1	1	0	48
TCGA-26-1440	0.142	7.66	Recurred	MALE	Untreated primary ( de novo) GBM		80		9.73	LIVING	NO	NO		-1.0334	low	TCGA-26-1440	low	0	1	296	1	1	0	48
TCGA-02-0016	0.107	55.9	Recurred	MALE	Untreated primary ( de novo) GBM		100		55.9	LIVING	NO	NO		-1.2964	low	TCGA-02-0016	low	0	1	1699	1	1	0	50
TCGA-06-2561	0.155	2.56	Recurred	FEMALE	Untreated primary ( de novo) GBM		80	42	9.27	LIVING	NO	NO		-1.8751	low	TCGA-06-2561	low	0	1	282	0	1	0	53
TCGA-06-1084	0.145	6.84	Recurred	MALE	Untreated primary ( de novo) GBM		80		7.43	LIVING	NO	NO		-1.74	low	TCGA-06-1084	low	0	1	226	1	1	0	54
TCGA-14-1829	0.1	7.13	DiseaseFree	MALE	Untreated primary ( de novo) GBM		60	46	7.13	LIVING	NO	NO		-1.34	low	TCGA-14-1829	low	0	1	218	1	1	0	57
TCGA-06-0192	0.0959	18.3	DiseaseFree	MALE	Untreated primary ( de novo) GBM		100	61	18.3	LIVING	NO	NO		-1.0002	low	TCGA-06-0192	low	0	1	557	1	1	0	58
TCGA-28-1751	0.0917	7.17	Recurred	FEMALE	Untreated primary ( de novo) GBM		80		7.59	LIVING	NO	NO		-1.1553	low	TCGA-28-1751	low	0	1	232	0	2	0	61
TCGA-28-2506	0.129	2.76	Recurred	FEMALE	Untreated primary ( de novo) GBM		80		6.74	LIVING	NO	NO	DOWN;	-2.0893	low	TCGA-28-2506	low	0	1	205	0	2	0	63
TCGA-06-0184	0.144	40.4	DiseaseFree	MALE	Untreated primary ( de novo) GBM		80	48	40.4	LIVING	NO	NO		-1.3645	low	TCGA-06-0184	low	0	1	1228	1	2	0	63
TCGA-19-0955	0.106	11.8	DiseaseFree	MALE	Untreated primary ( de novo) GBM				11.8	LIVING	NO	NO		-1.5945	low	TCGA-19-0955	low	0	1	358	1	2	0	71
TCGA-28-1745	1.242e-05	10.4	Recurred	MALE	Untreated primary ( de novo) GBM		60		11.3	LIVING	NO	NO		-1.3316	low	TCGA-28-1745	low	0	1	345	1	2	0	76
TCGA-28-2509	0.221	4.77	DiseaseFree	FEMALE	Untreated primary ( de novo) GBM		80	54	4.77	LIVING	NO	NO		-1.4598	low	TCGA-28-2509	low	0	1	145	0	2	0	77
TCGA-26-5136	0.14			FEMALE	Untreated primary ( de novo) GBM			50			NO	NO	DOWN;	-2.1546	low	TCGA-26-5136	low	0	1	37	0	2	0	78
TCGA-06-0939	0.0676			FEMALE	Untreated primary ( de novo) GBM		80	78			NO	NO	DOWN;	-2.7156	low	TCGA-06-0939	low	0	1	637	0	2	0	79
TCGA-08-0521	0.0466	4.11	Recurred	MALE	Untreated primary ( de novo) GBM		60		4.8	DECEASED	NO	NO		-1.0288	low	TCGA-08-0521	low	1	0	146	1	0	0	17
TCGA-06-2566	0.0406			FEMALE	Untreated primary ( de novo) GBM		80		5.98	DECEASED	NO	NO	DOWN;	-2.092	low	TCGA-06-2566	low	1	0	182	0	0	0	23
TCGA-02-0023	0.0936	14.3	Recurred	FEMALE	Untreated primary ( de novo) GBM		80		20.1	DECEASED	NO	NO		-1.3682	low	TCGA-02-0023	low	1	0	612	0	1	0	38
TCGA-06-0139	2.274e-05	5	Recurred	MALE	Untreated primary ( de novo) GBM		60	8	11.9	DECEASED	NO	NO		-1.1559	low	TCGA-06-0139	low	1	0	362	1	1	0	40
TCGA-02-0051	0.157	2.89	Recurred	MALE	Untreated primary ( de novo) GBM		100		15.1	DECEASED	NO	NO	DOWN;	-2.0381	low	TCGA-02-0051	low	1	0	459	1	1	0	43
TCGA-06-0167	3.605e-05							3					DOWN;	-2.1651	low	TCGA-06-0167	low	1	0	347	1	1	1	44
TCGA-02-0001	0.123	4.5	Recurred	FEMALE	Untreated primary ( de novo) GBM		80		11.6	DECEASED	YES	NO		-1.2093	low	TCGA-02-0001	low	1	0	358	0	1	0	44
TCGA-02-0086	0.204	3.19	Recurred	FEMALE	Untreated primary ( de novo) GBM		100		8.81	DECEASED	NO	NO		-1.5154	low	TCGA-02-0086	low	1	0	268	0	1	0	45
TCGA-12-0822	0.09	2.99	Recurred	MALE	Untreated primary ( de novo) GBM		80		23.5	DECEASED	NO	NO		-1.5855	low	TCGA-12-0822	low	1	0	715	1	1	0	46
TCGA-06-0162	0.359			FEMALE	Untreated primary ( de novo) GBM		60		3.42	DECEASED	NO	YES		-1.5946	low	TCGA-06-0162	low	1	0	104	0	1	0	47
TCGA-02-0038	0.0896	7.82	Recurred	FEMALE	Untreated primary ( de novo) GBM		80		10.7	DECEASED	NO	NO		-1.4788	low	TCGA-02-0038	low	1	0	326	0	1	0	48
TCGA-08-0512	0.193	7.59	Recurred	MALE	Untreated primary ( de novo) GBM		100		42.1	DECEASED	NO	NO		-1.4722	low	TCGA-08-0512	low	1	0	1282	1	1	0	48
TCGA-06-0132	0.042	15.8	Recurred	MALE	Untreated primary ( de novo) GBM			24	25.3	DECEASED	NO	NO		-1.503	low	TCGA-06-0132	low	1	0	771	1	1	0	49
TCGA-06-0201	0.0771			FEMALE	Untreated primary ( de novo) GBM				0.395	DECEASED	NO	NO		-1.4877	low	TCGA-06-0201	low	1	0	12	0	1	0	51
TCGA-19-1389	0.127	2.66	Recurred	MALE	Untreated primary ( de novo) GBM		80		4.64	DECEASED	NO	NO		-1.4305	low	TCGA-19-1389	low	1	0	141	1	1	0	51
TCGA-02-0115	0.114	2.99	Recurred	MALE	Treated primary GBM		80		15.6	DECEASED	NO	NO	DOWN;	-2.1569	low	TCGA-02-0115	low	1	0	476	1	1	2	52
TCGA-06-0208	0.0693	4.87	Recurred	FEMALE	Untreated primary ( de novo) GBM		80		8.38	DECEASED	NO	NO		-1.2612	low	TCGA-06-0208	low	1	0	256	0	1	0	52
TCGA-12-0778	0.136	7.59	Recurred	MALE	Untreated primary ( de novo) GBM		80		14.9	DECEASED	NO	NO		-1.1012	low	TCGA-12-0778	low	1	0	454	1	1	0	53
TCGA-27-1835	0.097	5.16	Recurred	FEMALE	Untreated primary ( de novo) GBM		80	60	21.3	DECEASED	NO	NO		-1.0697	low	TCGA-27-1835	low	1	0	648	0	1	0	53
TCGA-02-0039	0.0907	3.35	Recurred	MALE	Untreated primary ( de novo) GBM		60		10.5	DECEASED	NO	NO	DOWN;	-2.2376	low	TCGA-02-0039	low	1	0	320	1	1	0	54
TCGA-02-0033	0.0822	1.05	Recurred	MALE	Untreated primary ( de novo) GBM		100	33	2.83	DECEASED	NO	NO		-1.3328	low	TCGA-02-0033	low	1	0	86	1	1	0	54
TCGA-06-0213	0.0669			FEMALE	Untreated primary ( de novo) GBM			55	0.526	DECEASED	NO	NO		-1.5014	low	TCGA-06-0213	low	1	0	16	0	1	0	55
TCGA-06-0160	0.0004619													-1.891	low	TCGA-06-0160	low	1	0	359	0	1	1	56
TCGA-02-0107	0.0001504	4.8	Recurred	MALE	Treated primary GBM		80		17.7	DECEASED	YES	NO		-1.3617	low	TCGA-02-0107	low	1	0	537	1	1	2	56
TCGA-06-0240	0.0003289							12						-1.8012	low	TCGA-06-0240	low	1	0	621	1	1	1	57
TCGA-06-0397	0.18			FEMALE	Untreated primary ( de novo) GBM				3.98	DECEASED	NO	NO		-1.7558	low	TCGA-06-0397	low	1	0	274	0	1	0	57
TCGA-02-0079	0.162	26.2	Recurred	MALE	Untreated primary ( de novo) GBM		80		27.2	DECEASED	NO	NO		-1.3008	low	TCGA-02-0079	low	1	0	829	1	1	0	57
TCGA-14-1823	0.371	4.57	Recurred	FEMALE	Untreated primary ( de novo) GBM		80	54	17.8	DECEASED	NO	YES	DOWN;	-2.2372	low	TCGA-14-1823	low	1	0	543	0	1	0	58
TCGA-76-4927	2.882e-05			MALE	Untreated primary ( de novo) GBM		80	54			NO	NO	DOWN;	-2.0813	low	TCGA-76-4927	low	1	0	535	1	1	0	58
TCGA-27-1832	0.0984	6.02	Recurred	FEMALE	Untreated primary ( de novo) GBM		100	35	9.86	DECEASED	NO	NO		-1.9647	low	TCGA-27-1832	low	1	0	300	0	1	0	59
TCGA-06-0168	0.13	15.2	Recurred	FEMALE	Untreated primary ( de novo) GBM		100	43	19.7	DECEASED	NO	NO		-1.0046	low	TCGA-06-0168	low	1	0	598	0	1	0	59
TCGA-12-5295	0.123			FEMALE	Untreated primary ( de novo) GBM			71			NO	NO	DOWN;	-2.2102	low	TCGA-12-5295	low	1	0	454	0	1	0	60
TCGA-08-0392	0.0901			MALE	Untreated primary ( de novo) GBM				0.723	DECEASED	NO	NO		-1.6026	low	TCGA-08-0392	low	1	0	22	1	1	0	60
TCGA-08-0244	0.0933	15.9	Recurred	MALE	Untreated primary ( de novo) GBM		80		22.7	DECEASED	NO	NO		-1.2934	low	TCGA-08-0244	low	1	0	690	1	2	0	62
TCGA-06-0141	2.665e-05	4.77	Recurred	MALE	Untreated primary ( de novo) GBM		80	24	10.3	DECEASED	NO	NO		-1.1732	low	TCGA-06-0141	low	1	0	313	1	2	0	62
TCGA-32-2491	0.0998			MALE	Untreated primary ( de novo) GBM			103			NO	NO		-1.7088	low	TCGA-32-2491	low	1	0	372	1	2	0	63
TCGA-41-4097	0.205			FEMALE	Untreated primary ( de novo) GBM			65			NO	NO		-1.6781	low	TCGA-41-4097	low	1	0	6	0	2	0	63
TCGA-08-0509	0.169			MALE	Untreated primary ( de novo) GBM		60		12.6	DECEASED	NO	NO		-1.0359	low	TCGA-08-0509	low	1	0	382	1	2	0	63
TCGA-06-0179	0.141	8.22	Recurred	MALE	Untreated primary ( de novo) GBM		60		20.3	DECEASED	NO	NO	DOWN;	-2.006	low	TCGA-06-0179	low	1	0	616	1	2	0	64
TCGA-08-0531	0.147			MALE	Untreated primary ( de novo) GBM		80		7.56	DECEASED	NO	NO		-1.0793	low	TCGA-08-0531	low	1	0	230	1	2	0	64
TCGA-06-0197	0.0955	1.55	Recurred	FEMALE	Untreated primary ( de novo) GBM				5.52	DECEASED	NO	NO		-1.3055	low	TCGA-06-0197	low	1	0	169	0	2	0	65
TCGA-06-0171	0.0834	3.85	Recurred	MALE	Untreated primary ( de novo) GBM		100		13.1	DECEASED	NO	NO		-1.0173	low	TCGA-06-0171	low	1	0	399	1	2	0	65
TCGA-27-1831	0.0489	4.7	Recurred	MALE	Untreated primary ( de novo) GBM		80	61	16.6	DECEASED	NO	NO		-1.1312	low	TCGA-27-1831	low	1	0	505	1	2	0	66
TCGA-41-2572	0.114			MALE	Untreated primary ( de novo) GBM			57			NO	NO		-1.2824	low	TCGA-41-2572	low	1	0	406	1	2	0	67
TCGA-06-0127	0.0505	2.96	Recurred	MALE	Untreated primary ( de novo) GBM		60		3.95	DECEASED	NO	NO		-1.1761	low	TCGA-06-0127	low	1	0	121	1	2	0	67
TCGA-76-4926	0.0578			MALE	Untreated primary ( de novo) GBM		80	57			NO	NO		-1.0946	low	TCGA-76-4926	low	1	0	138	1	2	0	68
TCGA-06-0169	0.0653	3.02	Recurred	MALE	Untreated primary ( de novo) GBM		80	50	3.29	DECEASED	NO	NO		-1.0182	low	TCGA-06-0169	low	1	0	100	1	2	0	68
TCGA-19-1385	0.0274	5.79	Recurred	MALE	Untreated primary ( de novo) GBM				10.8	DECEASED	NO	NO		-1.4335	low	TCGA-19-1385	low	1	0	327	1	2	0	69
TCGA-08-0390	0.0741			MALE	Untreated primary ( de novo) GBM		60		14	DECEASED	NO	NO		-1.4084	low	TCGA-08-0390	low	1	0	425	1	2	0	69
TCGA-08-0510	0.171	2.93	Recurred	MALE	Untreated primary ( de novo) GBM		80		4.24	DECEASED	NO	NO		-1.4906	low	TCGA-08-0510	low	1	0	130	1	2	0	75
TCGA-06-5418	0.0827			FEMALE	Untreated primary ( de novo) GBM		60	39			NO	NO		-1.4487	low	TCGA-06-5418	low	1	0	83	0	2	0	75
TCGA-12-1098	0.139	3.06	Recurred	FEMALE	Untreated primary ( de novo) GBM		60		3.98	DECEASED	NO	NO		-1.2408	low	TCGA-12-1098	low	1	0	121	0	2	0	75
TCGA-12-3649	0.0878	11.5	Recurred	MALE	Untreated primary ( de novo) GBM		80	82	15.2	DECEASED	NO	NO		-1.2242	low	TCGA-12-3649	low	1	0	463	1	2	0	76
TCGA-32-1982	0.0658			FEMALE	Untreated primary ( de novo) GBM		80	69	4.67	DECEASED	NO	NO		-1.1344	low	TCGA-32-1982	low	1	0	142	0	2	0	76
TCGA-08-0360	4.154e-05	3.68	Recurred	MALE	Untreated primary ( de novo) GBM		80		15.4	DECEASED	NO	NO		-1.0376	low	TCGA-08-0360	low	1	0	468	1	2	0	76
TCGA-19-0962	0.0837			FEMALE	Untreated primary ( de novo) GBM		40		0.658	DECEASED	NO	NO		-1.2218	low	TCGA-19-0962	low	1	0	20	0	2	0	77
TCGA-12-0615	0.146	5.23	Recurred	FEMALE	Untreated primary ( de novo) GBM		60	57	15.3	DECEASED	NO	NO		-1.2742	low	TCGA-12-0615	low	1	0	467	0	2	0	78
TCGA-08-0352	0.0791			MALE	Untreated primary ( de novo) GBM				1.28	DECEASED	NO	NO		-1.3007	low	TCGA-08-0352	low	1	0	39	1	2	0	79
TCGA-27-2526	0.0904			FEMALE	Untreated primary ( de novo) GBM		40	44	2.86	DECEASED	NO	NO		-1.1423	low	TCGA-27-2526	low	1	0	87	0	2	0	79
TCGA-06-0142	0.0006597							44						-1.5535	low	TCGA-06-0142	low	1	0	67	1	2	1	81
TCGA-27-2527	0.0624			MALE	Untreated primary ( de novo) GBM		80	64	14.4	DECEASED	NO	NO		-1.5066	low	TCGA-27-2527	low	1	0	438	1	2	0	81
TCGA-81-5911	0.0877			MALE	Untreated primary ( de novo) GBM			31			NO	NO		NaN		TCGA-81-5911		0	1	539	1	1	0	33
TCGA-19-4065	0.186			MALE	Untreated primary ( de novo) GBM						NO	NO		NaN		TCGA-19-4065		0	1	214	1	1	0	36
TCGA-19-A6J5	0.102													NaN		TCGA-19-A6J5		0	1	504	1	1	1	40
TCGA-28-5211	0.0649			MALE	Untreated primary ( de novo) GBM		100	35			NO	NO		NaN		TCGA-28-5211		0	1	358	1	1	0	42
TCGA-26-1442	0.0382			MALE	Untreated primary ( de novo) GBM		80	44			NO	YES		NaN		TCGA-26-1442		0	1	953	1	1	0	43
TCGA-76-6663	0.0612			FEMALE	Untreated primary ( de novo) GBM		80	55			NO	NO		NaN		TCGA-76-6663		0	1	235	0	1	0	44
TCGA-06-5858	0.04			FEMALE	Untreated primary ( de novo) GBM		100	177			NO	NO		NaN		TCGA-06-5858		0	1	187	0	1	0	45
TCGA-06-6389	0.062			FEMALE	Untreated primary ( de novo) GBM		100	34			NO	NO		NaN		TCGA-06-6389		0	1	237	0	1	0	49
TCGA-76-6664	0.075			FEMALE	Untreated primary ( de novo) GBM		80	47			NO	NO		NaN		TCGA-76-6664		0	1	237	0	1	0	49
TCGA-87-5896	0.0744			FEMALE	Untreated primary ( de novo) GBM			41			NO	NO		NaN		TCGA-87-5896		0	1	2	0	1	0	50
TCGA-74-6577	0.0936			MALE	Untreated primary ( de novo) GBM		90	40			NO	NO		NaN		TCGA-74-6577		0	1	132	1	1	0	51
TCGA-19-5950	0.0798			FEMALE	Untreated primary ( de novo) GBM		100	54			NO	NO		NaN		TCGA-19-5950		0	1	343	0	1	0	52
TCGA-06-6698	0.0693			FEMALE	Untreated primary ( de novo) GBM			40			NO	NO		NaN		TCGA-06-6698		0	1	145	0	1	0	53
TCGA-19-5956	0.108			FEMALE	Untreated primary ( de novo) GBM		80				NO	NO		NaN		TCGA-19-5956		0	1	198	0	1	0	53
TCGA-76-6661	0.0754			MALE	Untreated primary ( de novo) GBM		60	50			NO	NO		NaN		TCGA-76-6661		0	1	7	1	1	0	54
TCGA-74-6584	0.0994			FEMALE	Untreated primary ( de novo) GBM		80	33			NO	NO		NaN		TCGA-74-6584		0	1	228	0	1	0	55
TCGA-19-5958	0.0731			MALE	Untreated primary ( de novo) GBM		80	37			NO	NO		NaN		TCGA-19-5958		0	1	164	1	1	0	56
TCGA-19-5960	0.167			MALE	Untreated primary ( de novo) GBM		80	43			NO	NO		NaN		TCGA-19-5960		0	1	165	1	1	0	56
TCGA-14-1450	0.0939			FEMALE	Untreated primary ( de novo) GBM		80	55			NO	NO		NaN		TCGA-14-1450		0	1	1788	0	1	0	57
TCGA-26-6173	0.137			MALE	Untreated primary ( de novo) GBM		80	31			NO	NO		NaN		TCGA-26-6173		0	1	241	1	1	0	57
TCGA-06-6699	0.0818			FEMALE	Untreated primary ( de novo) GBM			59			NO	NO		NaN		TCGA-06-6699		0	1	47	0	1	0	58
TCGA-74-6578	0.0635			MALE	Untreated primary ( de novo) GBM		100	69			NO	NO		NaN		TCGA-74-6578		0	1	436	1	1	0	58
TCGA-76-6662	0.0606			MALE	Untreated primary ( de novo) GBM		80	40			NO	NO		NaN		TCGA-76-6662		0	1	282	1	1	0	58
TCGA-41-5651	0.127			FEMALE	Untreated primary ( de novo) GBM			77			NO	NO		NaN		TCGA-41-5651		0	1	351	0	1	0	59
TCGA-06-6701	0.0249			MALE	Untreated primary ( de novo) GBM			37			NO	NO		NaN		TCGA-06-6701		0	1	151	1	1	0	60
TCGA-06-5859	0.202			MALE	Untreated primary ( de novo) GBM		40	40			NO	NO		NaN		TCGA-06-5859		0	1	139	1	2	0	63
TCGA-06-6695	0.0853			MALE	Untreated primary ( de novo) GBM		40	53			NO	NO		NaN		TCGA-06-6695		0	1	253	1	2	0	64
TCGA-06-6697	0.102			MALE	Untreated primary ( de novo) GBM		80	65			NO	NO		NaN		TCGA-06-6697		0	1	391	1	2	0	65
TCGA-26-6174	0.0565			FEMALE	Untreated primary ( de novo) GBM		80	84			NO	NO		NaN		TCGA-26-6174		0	1	71	0	2	0	65
TCGA-06-5413	0.0899			MALE	Untreated primary ( de novo) GBM		60	49			NO	NO		NaN		TCGA-06-5413		0	1	268	1	2	0	67
TCGA-19-5954	0.0702			FEMALE	Untreated primary ( de novo) GBM		60	68			NO	NO		NaN		TCGA-19-5954		0	1	242	0	2	0	72
TCGA-41-6646	0.0739			FEMALE	Untreated primary ( de novo) GBM			49			NO	NO		NaN		TCGA-41-6646		0	1	236	0	2	0	73
TCGA-74-6575	0.0953			FEMALE	Untreated primary ( de novo) GBM		90	89			NO	NO		NaN		TCGA-74-6575		0	1	534	0	2	0	73
TCGA-06-6700	0.0547			MALE	Untreated primary ( de novo) GBM		100	49			NO	NO		NaN		TCGA-06-6700		0	1	145	1	2	0	76
TCGA-19-5959	0.0734			FEMALE	Untreated primary ( de novo) GBM		80	76			NO	NO		NaN		TCGA-19-5959		0	1	161	0	2	0	77
TCGA-74-6581	0.0819			MALE	Untreated primary ( de novo) GBM		100				NO	NO		NaN		TCGA-74-6581		0	1	250	1	2	0	77
TCGA-15-1444	0.0436							16						NaN		TCGA-15-1444		1	0	1537	1	0	1	21
TCGA-06-0151	0.218							26						NA		TCGA-06-0151		1	0	1417	0	1	1	32
TCGA-06-0650	0.000523			FEMALE	Untreated primary ( de novo) GBM			33			NO	NO		NaN		TCGA-06-0650		1	0	717	0	1	0	39
TCGA-06-6391	0.0232			FEMALE	Untreated primary ( de novo) GBM			58			NO	NO		NaN		TCGA-06-6391		1	0	45	0	1	0	44
TCGA-06-0150	0.0868													NA		TCGA-06-0150		1	0	592	1	1	1	45
TCGA-06-1806	0.082							26						NaN		TCGA-06-1806		1	0	466	1	1	1	47
TCGA-19-5947	0.14			FEMALE	Untreated primary ( de novo) GBM		40	26			NO	YES		NaN		TCGA-19-5947		1	0	202	0	1	0	47
TCGA-14-0781	0.0007003			MALE	Untreated primary ( de novo) GBM			33			NO	NO		NaN		TCGA-14-0781		1	0	29	1	1	0	49
TCGA-06-5411	0.0713			MALE	Untreated primary ( de novo) GBM		80	36			NO	NO		NaN		TCGA-06-5411		1	0	254	1	1	0	51
TCGA-06-0165	6.732e-05							8						NaN		TCGA-06-0165		1	0	324	1	1	1	52
TCGA-14-1395	0.0881			MALE	Untreated primary ( de novo) GBM		80	50			NO	NO		NaN		TCGA-14-1395		1	0	42	1	1	0	52
TCGA-06-A6S1	0.131													NaN		TCGA-06-A6S1		1	0	78	0	1	1	53
TCGA-06-5408	0.121			FEMALE	Untreated primary ( de novo) GBM		80	45			NO	NO		NaN		TCGA-06-5408		1	0	357	0	1	0	54
TCGA-76-6191	0.0765			MALE	Untreated primary ( de novo) GBM		80	50			NO	NO		NaN		TCGA-76-6191		1	0	508	1	1	0	57
TCGA-76-6280	0.0887			MALE	Untreated primary ( de novo) GBM		80	56			NO	NO		NaN		TCGA-76-6280		1	0	346	1	1	0	57
TCGA-06-5856	0.338			MALE	Untreated primary ( de novo) GBM			55			NO	NO		NaN		TCGA-06-5856		1	0	114	1	1	0	58
TCGA-06-6390	0.232			MALE	Untreated primary ( de novo) GBM		80	39			NO	NO		NaN		TCGA-06-6390		1	0	164	1	1	0	58
TCGA-19-5953	0.0794			MALE	Untreated primary ( de novo) GBM			47			NO	NO		NaN		TCGA-19-5953		1	0	144	1	1	0	58
TCGA-28-2499				MALE	Untreated primary ( de novo) GBM			31			NO	NO		NaN		TCGA-28-2499		1		[Not Applicable]	1	1	0	59
TCGA-14-0862	0.159			MALE	Untreated primary ( de novo) GBM		40	39			NO	NO		NaN		TCGA-14-0862		1	0	88	1	1	0	60
TCGA-28-6450	0.0829			MALE	Untreated primary ( de novo) GBM			56			NO	NO		NaN		TCGA-28-6450		1	0	165	1	1	0	60
TCGA-76-6286	0.108			MALE	Untreated primary ( de novo) GBM		80	58			NO	NO		NaN		TCGA-76-6286		1	0	638	1	1	0	60
TCGA-14-1043	0.0607			MALE	Untreated primary ( de novo) GBM		40	19			NO	NO		NaN		TCGA-14-1043		1	0	24	1	2	0	61
TCGA-19-5952	0.0813			MALE	Untreated primary ( de novo) GBM		60	38			NO	NO		NaN		TCGA-19-5952		1	0	575	1	2	0	62
TCGA-76-6282	0.0954			MALE	Untreated primary ( de novo) GBM		80	48			NO	NO		NaN		TCGA-76-6282		1	0	519	1	2	0	63
TCGA-06-6388	0.0828			FEMALE	Untreated primary ( de novo) GBM		80	44			NO	NO		NaN		TCGA-06-6388		1	0	159	0	2	0	64
TCGA-06-6693	0.0793			FEMALE	Untreated primary ( de novo) GBM			45			NO	NO		NaN		TCGA-06-6693		1	0	3667	0	2	0	64
TCGA-76-6285	0.239			FEMALE	Untreated primary ( de novo) GBM		80	49			NO	NO		NaN		TCGA-76-6285		1	0	254	0	2	0	64
TCGA-81-5910	0.0707			MALE	Untreated primary ( de novo) GBM		40	44			NO	NO		NaN		TCGA-81-5910		1	0	49	1	2	0	64
TCGA-76-6656	0.0621			MALE	Untreated primary ( de novo) GBM		60	83				NO		NaN		TCGA-76-6656		1	0	147	1	2	0	66
TCGA-74-6573	0.103			MALE	Untreated primary ( de novo) GBM		100	44			NO	NO		NaN		TCGA-74-6573		1	0	105	1	2	0	67
TCGA-19-A6J4	0.226													NaN		TCGA-19-A6J4		1	0	121	1	2	1	68
TCGA-OX-A56R	0.136													NaN		TCGA-OX-A56R		1	0	180	1	2	1	68
TCGA-32-1979	0.0639			FEMALE	Untreated primary ( de novo) GBM			71			NO	NO		NaN		TCGA-32-1979		1	0	593	0	2	0	69
TCGA-14-0740	0.117			MALE	Untreated primary ( de novo) GBM		60	43			NO	NO		NaN		TCGA-14-0740		1	0	364	1	2	0	70
TCGA-06-5410	6.248e-06			FEMALE	Untreated primary ( de novo) GBM		60	22			NO	NO		NaN		TCGA-06-5410		1	0	108	0	2	0	72
TCGA-32-1980	1.694e-05			MALE	Untreated primary ( de novo) GBM			17			NO	NO		NaN		TCGA-32-1980		1	0	36	1	2	0	72
TCGA-06-0159	0.0812													NA		TCGA-06-0159		1	0	287	1	2	1	74
TCGA-76-6192	0.0538			MALE	Untreated primary ( de novo) GBM		80	48			NO	NO		NaN		TCGA-76-6192		1	0	100	1	2	0	74
TCGA-76-6657	0.152			MALE	Untreated primary ( de novo) GBM		80	55			NO	NO		NaN		TCGA-76-6657		1	0	153	1	2	0	74
TCGA-06-0209	0.227			MALE	Untreated primary ( de novo) GBM			67	7.59	DECEASED	NO	NO		NaN		TCGA-06-0209		1	0	232	1	2	0	76
TCGA-06-6694	0.159			FEMALE	Untreated primary ( de novo) GBM			72			NO	NO		NaN		TCGA-06-6694		1	0	224	0	2	0	76
TCGA-19-5951	0.0961			MALE	Untreated primary ( de novo) GBM		80	67			NO	NO		NaN		TCGA-19-5951		1	0	244	0	2	0	76
TCGA-06-5412	0.0288			FEMALE	Untreated primary ( de novo) GBM		80	57			NO	NO		NaN		TCGA-06-5412		1	0	138	0	2	0	78
TCGA-06-A5U1	0.134													NaN		TCGA-06-A5U1		1	0	57	0	2	1	78
TCGA-76-6193	0.0862			MALE	Untreated primary ( de novo) GBM		60	40			NO	NO		NaN		TCGA-76-6193		1	0	82	1	2	0	78
TCGA-06-A6S0	0.0841													NaN		TCGA-06-A6S0		1	0	95	1	2	1	79
TCGA-06-0119	0.001354							70						NaN		TCGA-06-0119		1	0	82	0	2	1	81
TCGA-06-1804	0.0816			FEMALE	Untreated primary ( de novo) GBM			69			NO	NO		NaN		TCGA-06-1804		1	0	414	0	2	0	81
TCGA-19-5955	0.0573			MALE	Untreated primary ( de novo) GBM			61			NO	NO		NaN		TCGA-19-5955		1	0	54	1	2	0	83

## Sheet: Sheet2
Glioblastoma Multiforme (TCGA, Provisional)/All Tumors: (596)/User-defined List/1gene
Case Set: All Tumors: All tumor samples (597 samples)
Altered in 27 (5%) of cases

## Sheet: Sheet3
bcr_patient_barcode	prior_glioma	gender	days_to_birth	vital_status	days_to_last_followup	days_to_death	person_neoplasm_cancer_status	age_at_initial_pathologic_diagnosis	histological_type	outcome	time	sex	age	histological_type
TCGA-19-A6J5	NO	MALE	-14970	Alive	504	[Not Applicable]	WITH TUMOR	40	Glioblastoma Multiforme (GBM)	0	504	1	40	1
TCGA-06-0140	NO	MALE	-31566	Dead	[Not Available]	6	WITH TUMOR	86	Glioblastoma Multiforme (GBM)	1	6	1	86	1
TCGA-06-A5U1	NO	FEMALE	-28545	Dead	[Not Available]	57	WITH TUMOR	78	Glioblastoma Multiforme (GBM)	1	57	0	78	1
TCGA-06-0142	NO	MALE	-29642	Dead	[Not Available]	67	WITH TUMOR	81	Glioblastoma Multiforme (GBM)	1	67	1	81	1
TCGA-06-A6S1	NO	FEMALE	-19443	Dead	[Not Available]	78	WITH TUMOR	53	Glioblastoma Multiforme (GBM)	1	78	0	53	1
TCGA-06-0119	NO	FEMALE	-29606	Dead	[Not Available]	82	WITH TUMOR	81	Glioblastoma Multiforme (GBM)	1	82	0	81	1
TCGA-06-A6S0	NO	MALE	-29037	Dead	[Not Available]	95	WITH TUMOR	79	Glioblastoma Multiforme (GBM)	1	95	1	79	1
TCGA-19-A6J4	NO	MALE	-25058	Dead	[Not Available]	121	WITH TUMOR	68	Glioblastoma Multiforme (GBM)	1	121	1	68	1
TCGA-OX-A56R	NO	MALE	-25178	Dead	[Not Available]	180	WITH TUMOR	68	Glioblastoma Multiforme (GBM)	1	180	1	68	1
TCGA-06-0159	NO	MALE	-27368	Dead	[Not Available]	287	WITH TUMOR	74	Glioblastoma Multiforme (GBM)	1	287	1	74	1
TCGA-06-0165	NO	MALE	-19198	Dead	[Not Available]	324	WITH TUMOR	52	Glioblastoma Multiforme (GBM)	1	324	1	52	1
TCGA-06-0167	NO	MALE	-16170	Dead	[Not Available]	347	WITH TUMOR	44	Glioblastoma Multiforme (GBM)	1	347	1	44	1
TCGA-06-0160	NO	FEMALE	-20684	Dead	[Not Available]	359	WITH TUMOR	56	Glioblastoma Multiforme (GBM)	1	359	0	56	1
TCGA-06-1806	NO	MALE	-17296	Dead	[Not Available]	466	WITH TUMOR	47	Glioblastoma Multiforme (GBM)	1	466	1	47	1
TCGA-06-0150	NO	MALE	-16442	Dead	[Not Available]	592	WITH TUMOR	45	Glioblastoma Multiforme (GBM)	1	592	1	45	1
TCGA-06-0240	NO	MALE	-20937	Dead	[Not Available]	621	WITH TUMOR	57	Glioblastoma Multiforme (GBM)	1	621	1	57	1
TCGA-06-0151	NO	FEMALE	-11956	Dead	[Not Available]	1417	WITH TUMOR	32	Glioblastoma Multiforme (GBM)	1	1417	0	32	1
TCGA-15-1444	NO	MALE	-7827	Dead	[Not Available]	1537	WITH TUMOR	21	Glioblastoma Multiforme (GBM)	1	1537	1	21	1
TCGA-02-0113	NO	FEMALE	-15836	Alive	2818	[Not Applicable]	WITH TUMOR	43	Treated primary GBM	0	2818	0	43	2
TCGA-32-4209	YES	MALE	-14903	Alive	338	[Not Applicable]	WITH TUMOR	40	Treated primary GBM	0	338	1	40	2
TCGA-02-0058	YES	FEMALE	-10517	Dead	254	254	WITH TUMOR	28	Treated primary GBM	1	254	0	28	2
TCGA-02-2470	NO	MALE	-21021	Dead	393	393	WITH TUMOR	57	Treated primary GBM	1	393	1	57	2
TCGA-32-2495	YES	FEMALE	-21860	Dead	457	457	WITH TUMOR	59	Treated primary GBM	1	457	0	59	2
TCGA-02-0115	NO	MALE	-19257	Dead	476	476	WITH TUMOR	52	Treated primary GBM	1	476	1	52	2
TCGA-02-2466	NO	MALE	-22457	Dead	511	511	WITH TUMOR	61	Treated primary GBM	1	511	1	61	2
TCGA-02-0089	NO	MALE	-19233	Dead	516	516	WITH TUMOR	52	Treated primary GBM	1	516	1	52	2
TCGA-02-0107	NO	MALE	-20557	Dead	537	537	WITH TUMOR	56	Treated primary GBM	1	537	1	56	2
TCGA-02-0043	NO	FEMALE	-19882	Dead	557	557	WITH TUMOR	54	Treated primary GBM	1	557	0	54	2
TCGA-02-0057	NO	FEMALE	-24140	Dead	604	604	WITH TUMOR	66	Treated primary GBM	1	604	0	66	2
TCGA-02-0083	NO	FEMALE	-21626	Dead	691	691	WITH TUMOR	59	Treated primary GBM	1	691	0	59	2
TCGA-02-0007	NO	FEMALE	-14806	Dead	705	705	WITH TUMOR	40	Treated primary GBM	1	705	0	40	2
TCGA-02-0102	NO	MALE	-15660	Dead	822	822	WITH TUMOR	42	Treated primary GBM	1	822	1	42	2
TCGA-02-0010	NO	FEMALE	-7452	Dead	1077	1077	WITH TUMOR	20	Treated primary GBM	1	1077	0	20	2
TCGA-76-4932	NO	FEMALE	-18433	Dead	1458	1458	WITH TUMOR	50	Treated primary GBM	1	1458	0	50	2
TCGA-02-0116	NO	MALE	-18657	Dead	1489	1489	WITH TUMOR	51	Treated primary GBM	1	1489	1	51	2
TCGA-02-0024	NO	MALE	-13116	Dead	1615	1615	WITH TUMOR	35	Treated primary GBM	1	1615	1	35	2
TCGA-02-0028	NO	MALE	-14304	Dead	2755	2755	WITH TUMOR	39	Treated primary GBM	1	2755	1	39	2
TCGA-02-0114	NO	FEMALE	-13681	Dead	3041	3041	WITH TUMOR	37	Treated primary GBM	1	3041	0	37	2
TCGA-06-0875	NO	FEMALE	-22312	Alive	279	[Not Applicable]	WITH TUMOR	61	Untreated primary (de novo) GBM	0	279	0	61	0
TCGA-06-0876	NO	FEMALE	-26372	Alive	271	[Not Applicable]	WITH TUMOR	72	Untreated primary (de novo) GBM	0	271	0	72	0
TCGA-06-5858	NO	FEMALE	-16662	Alive	187	[Not Applicable]	WITH TUMOR	45	Untreated primary (de novo) GBM	0	187	0	45	0
TCGA-06-6389	NO	FEMALE	-18248	Alive	237	[Not Applicable]	WITH TUMOR	49	Untreated primary (de novo) GBM	0	237	0	49	0
TCGA-19-5950	NO	FEMALE	-19244	Alive	343	[Not Applicable]	WITH TUMOR	52	Untreated primary (de novo) GBM	0	343	0	52	0
TCGA-19-5954	NO	FEMALE	-26355	Alive	242	[Not Applicable]	WITH TUMOR	72	Untreated primary (de novo) GBM	0	242	0	72	0
TCGA-19-5956	NO	FEMALE	-19591	Alive	198	[Not Applicable]	WITH TUMOR	53	Untreated primary (de novo) GBM	0	198	0	53	0
TCGA-19-5959	NO	FEMALE	-28449	Alive	161	[Not Applicable]	WITH TUMOR	77	Untreated primary (de novo) GBM	0	161	0	77	0
TCGA-41-5651	NO	FEMALE	-21698	Alive	351	[Not Applicable]	WITH TUMOR	59	Untreated primary (de novo) GBM	0	351	0	59	0
TCGA-87-5896	NO	FEMALE	-18391	Alive	2	[Not Applicable]	TUMOR FREE	50	Untreated primary (de novo) GBM	0	2	0	50	0
TCGA-06-6698	NO	FEMALE	-19591	Alive	145	[Not Applicable]	WITH TUMOR	53	Untreated primary (de novo) GBM	0	145	0	53	0
TCGA-06-6699	NO	FEMALE	-21190	Alive	47	[Not Applicable]	WITH TUMOR	58	Untreated primary (de novo) GBM	0	47	0	58	0
TCGA-14-1450	NO	FEMALE	-20960	Alive	1788	[Not Applicable]	WITH TUMOR	57	Untreated primary (de novo) GBM	0	1788	0	57	0
TCGA-26-6174	NO	FEMALE	-23884	Alive	71	[Not Applicable]	[Not Available]	65	Untreated primary (de novo) GBM	0	71	0	65	0
TCGA-41-6646	NO	FEMALE	-26667	Alive	236	[Not Applicable]	WITH TUMOR	73	Untreated primary (de novo) GBM	0	236	0	73	0
TCGA-74-6575	NO	FEMALE	-26827	Alive	534	[Not Applicable]	WITH TUMOR	73	Untreated primary (de novo) GBM	0	534	0	73	0
TCGA-74-6584	NO	FEMALE	-20232	Alive	228	[Not Applicable]	WITH TUMOR	55	Untreated primary (de novo) GBM	0	228	0	55	0
TCGA-76-6663	NO	FEMALE	-16126	Alive	235	[Not Applicable]	WITH TUMOR	44	Untreated primary (de novo) GBM	0	235	0	44	0
TCGA-76-6664	NO	FEMALE	-18054	Alive	237	[Not Applicable]	WITH TUMOR	49	Untreated primary (de novo) GBM	0	237	0	49	0
TCGA-15-1447	NO	FEMALE	-13326	Alive	1618	[Not Applicable]	WITH TUMOR	36	Untreated primary (de novo) GBM	0	1618	0	36	0
TCGA-19-0960	NO	FEMALE	-30364	Alive	262	[Not Applicable]	[Not Available]	83	Untreated primary (de novo) GBM	0	262	0	83	0
TCGA-26-1443	NO	FEMALE	-21990	Alive	217	[Not Applicable]	WITH TUMOR	60	Untreated primary (de novo) GBM	0	217	0	60	0
TCGA-02-0069	NO	FEMALE	-11668	Alive	873	[Not Applicable]	WITH TUMOR	31	Untreated primary (de novo) GBM	0	873	0	31	0
TCGA-06-1801	NO	FEMALE	-20538	Alive	263	[Not Applicable]	WITH TUMOR	56	Untreated primary (de novo) GBM	0	263	0	56	0
TCGA-06-1805	NO	FEMALE	-10542	Alive	128	[Not Applicable]	WITH TUMOR	28	Untreated primary (de novo) GBM	0	128	0	28	0
TCGA-16-1460	YES	FEMALE	-13208	Alive	195	[Not Applicable]	[Not Available]	36	Untreated primary (de novo) GBM	0	195	0	36	0
TCGA-19-1786	NO	FEMALE	-23568	Alive	218	[Not Applicable]	TUMOR FREE	64	Untreated primary (de novo) GBM	0	218	0	64	0
TCGA-19-1791	NO	FEMALE	-30065	Alive	4	[Not Applicable]	WITH TUMOR	82	Untreated primary (de novo) GBM	0	4	0	82	0
TCGA-28-1746	NO	FEMALE	-28302	Alive	6	[Not Applicable]	[Not Available]	77	Untreated primary (de novo) GBM	0	6	0	77	0
TCGA-28-1750	NO	FEMALE	-14817	Alive	254	[Not Applicable]	WITH TUMOR	40	Untreated primary (de novo) GBM	0	254	0	40	0
TCGA-28-1751	NO	FEMALE	-22291	Alive	232	[Not Applicable]	WITH TUMOR	61	Untreated primary (de novo) GBM	0	232	0	61	0
TCGA-28-1752	NO	FEMALE	-15565	Alive	258	[Not Applicable]	WITH TUMOR	42	Untreated primary (de novo) GBM	0	258	0	42	0
TCGA-06-2561	NO	FEMALE	-19505	Alive	282	[Not Applicable]	WITH TUMOR	53	Untreated primary (de novo) GBM	0	282	0	53	0
TCGA-06-2563	NO	FEMALE	-26643	Alive	259	[Not Applicable]	WITH TUMOR	72	Untreated primary (de novo) GBM	0	259	0	72	0
TCGA-06-2569	NO	FEMALE	-8922	Alive	13	[Not Applicable]	WITH TUMOR	24	Untreated primary (de novo) GBM	0	13	0	24	0
TCGA-06-2570	NO	FEMALE	-7936	Alive	285	[Not Applicable]	WITH TUMOR	21	Untreated primary (de novo) GBM	0	285	0	21	0
TCGA-28-2506	NO	FEMALE	-23292	Alive	205	[Not Applicable]	WITH TUMOR	63	Untreated primary (de novo) GBM	0	205	0	63	0
TCGA-28-2509	NO	FEMALE	-28240	Alive	145	[Not Applicable]	[Not Available]	77	Untreated primary (de novo) GBM	0	145	0	77	0
TCGA-28-2513	NO	FEMALE	-25421	Alive	222	[Not Applicable]	WITH TUMOR	69	Untreated primary (de novo) GBM	0	222	0	69	0
TCGA-14-2555	NO	FEMALE	-16259	Alive	242	[Not Applicable]	[Not Available]	44	Untreated primary (de novo) GBM	0	242	0	44	0
TCGA-14-3477	NO	FEMALE	-14082	Alive	115	[Not Applicable]	WITH TUMOR	38	Untreated primary (de novo) GBM	0	115	0	38	0
TCGA-19-2619	YES	FEMALE	-20159	Alive	294	[Not Applicable]	WITH TUMOR	55	Untreated primary (de novo) GBM	0	294	0	55	0
TCGA-06-0241	NO	FEMALE	-24101	Alive	455	[Not Applicable]	WITH TUMOR	65	Untreated primary (de novo) GBM	0	455	0	65	0
TCGA-02-0087	NO	FEMALE	-10185	Alive	1757	[Not Applicable]	[Not Available]	27	Untreated primary (de novo) GBM	0	1757	0	27	0
TCGA-06-0939	NO	FEMALE	-28893	Alive	637	[Not Applicable]	WITH TUMOR	79	Untreated primary (de novo) GBM	0	637	0	79	0
TCGA-19-4068	NO	FEMALE	-24945	Alive	137	[Not Applicable]	TUMOR FREE	68	Untreated primary (de novo) GBM	0	137	0	68	0
TCGA-32-1977	NO	FEMALE	-23205	Alive	3	[Not Applicable]	WITH TUMOR	63	Untreated primary (de novo) GBM	0	3	0	63	0
TCGA-32-4213	NO	FEMALE	-17237	Alive	357	[Not Applicable]	WITH TUMOR	47	Untreated primary (de novo) GBM	0	357	0	47	0
TCGA-06-5416	NO	FEMALE	-8533	Alive	204	[Not Applicable]	WITH TUMOR	23	Untreated primary (de novo) GBM	0	204	0	23	0
TCGA-06-5417	NO	FEMALE	-16572	Alive	155	[Not Applicable]	WITH TUMOR	45	Untreated primary (de novo) GBM	0	155	0	45	0
TCGA-26-5136	NO	FEMALE	-28496	Alive	37	[Not Applicable]	[Not Available]	78	Untreated primary (de novo) GBM	0	37	0	78	0
TCGA-26-5139	NO	FEMALE	-23782	Alive	48	[Not Applicable]	WITH TUMOR	65	Untreated primary (de novo) GBM	0	48	0	65	0
TCGA-28-5209	NO	FEMALE	-24362	Alive	77	[Not Applicable]	[Not Available]	66	Untreated primary (de novo) GBM	0	77	0	66	0
TCGA-28-5219	NO	FEMALE	-17254	Alive	259	[Not Applicable]	WITH TUMOR	47	Untreated primary (de novo) GBM	0	259	0	47	0
TCGA-76-4935	NO	FEMALE	-19231	Alive	328	[Not Applicable]	TUMOR FREE	52	Untreated primary (de novo) GBM	0	328	0	52	0
TCGA-06-0877	NO	MALE	-28760	Alive	204	[Not Applicable]	WITH TUMOR	78	Untreated primary (de novo) GBM	0	204	1	78	0
TCGA-06-0878	NO	MALE	-27319	Alive	218	[Not Applicable]	WITH TUMOR	74	Untreated primary (de novo) GBM	0	218	1	74	0
TCGA-06-0879	NO	MALE	-19154	Alive	699	[Not Applicable]	WITH TUMOR	52	Untreated primary (de novo) GBM	0	699	1	52	0
TCGA-06-0881	NO	MALE	-18278	Alive	178	[Not Applicable]	WITH TUMOR	50	Untreated primary (de novo) GBM	0	178	1	50	0
TCGA-06-0882	NO	MALE	-11112	Alive	165	[Not Applicable]	WITH TUMOR	30	Untreated primary (de novo) GBM	0	165	1	30	0
TCGA-16-0849	NO	MALE	-19939	Alive	793	[Not Applicable]	[Not Available]	54	Untreated primary (de novo) GBM	0	793	1	54	0
TCGA-06-5413	NO	MALE	-24477	Alive	268	[Not Applicable]	WITH TUMOR	67	Untreated primary (de novo) GBM	0	268	1	67	0
TCGA-06-5859	NO	MALE	-23211	Alive	139	[Not Applicable]	WITH TUMOR	63	Untreated primary (de novo) GBM	0	139	1	63	0
TCGA-19-5958	NO	MALE	-20466	Alive	164	[Not Applicable]	TUMOR FREE	56	Untreated primary (de novo) GBM	0	164	1	56	0
TCGA-19-5960	NO	MALE	-20641	Alive	165	[Not Applicable]	TUMOR FREE	56	Untreated primary (de novo) GBM	0	165	1	56	0
TCGA-26-1442	YES	MALE	-15950	Alive	953	[Not Applicable]	WITH TUMOR	43	Untreated primary (de novo) GBM	0	953	1	43	0
TCGA-06-6695	NO	MALE	-23426	Alive	253	[Not Applicable]	WITH TUMOR	64	Untreated primary (de novo) GBM	0	253	1	64	0
TCGA-06-6697	NO	MALE	-23763	Alive	391	[Not Applicable]	WITH TUMOR	65	Untreated primary (de novo) GBM	0	391	1	65	0
TCGA-06-6700	NO	MALE	-27850	Alive	145	[Not Applicable]	WITH TUMOR	76	Untreated primary (de novo) GBM	0	145	1	76	0
TCGA-06-6701	NO	MALE	-22051	Alive	151	[Not Applicable]	WITH TUMOR	60	Untreated primary (de novo) GBM	0	151	1	60	0
TCGA-26-6173	NO	MALE	-21093	Alive	241	[Not Applicable]	TUMOR FREE	57	Untreated primary (de novo) GBM	0	241	1	57	0
TCGA-28-5211	NO	MALE	-15507	Alive	358	[Not Applicable]	WITH TUMOR	42	Untreated primary (de novo) GBM	0	358	1	42	0
TCGA-74-6577	NO	MALE	-18740	Alive	132	[Not Applicable]	WITH TUMOR	51	Untreated primary (de novo) GBM	0	132	1	51	0
TCGA-74-6578	NO	MALE	-21464	Alive	436	[Not Applicable]	WITH TUMOR	58	Untreated primary (de novo) GBM	0	436	1	58	0
TCGA-74-6581	NO	MALE	-28263	Alive	250	[Not Applicable]	WITH TUMOR	77	Untreated primary (de novo) GBM	0	250	1	77	0
TCGA-76-6661	NO	MALE	-19965	Alive	7	[Not Applicable]	WITH TUMOR	54	Untreated primary (de novo) GBM	0	7	1	54	0
TCGA-76-6662	NO	MALE	-21511	Alive	282	[Not Applicable]	WITH TUMOR	58	Untreated primary (de novo) GBM	0	282	1	58	0
TCGA-81-5911	NO	MALE	-12292	Alive	539	[Not Applicable]	WITH TUMOR	33	Untreated primary (de novo) GBM	0	539	1	33	0
TCGA-06-1084	NO	MALE	-19899	Alive	226	[Not Applicable]	WITH TUMOR	54	Untreated primary (de novo) GBM	0	226	1	54	0
TCGA-15-1446	NO	MALE	-20355	Alive	581	[Not Applicable]	WITH TUMOR	55	Untreated primary (de novo) GBM	0	581	1	55	0
TCGA-19-0955	NO	MALE	-25974	Alive	358	[Not Applicable]	TUMOR FREE	71	Untreated primary (de novo) GBM	0	358	1	71	0
TCGA-19-0964	NO	MALE	-25800	Alive	103	[Not Applicable]	WITH TUMOR	70	Untreated primary (de novo) GBM	0	103	1	70	0
TCGA-26-1438	NO	MALE	-13489	Alive	305	[Not Applicable]	WITH TUMOR	36	Untreated primary (de novo) GBM	0	305	1	36	0
TCGA-26-1440	NO	MALE	-17684	Alive	296	[Not Applicable]	WITH TUMOR	48	Untreated primary (de novo) GBM	0	296	1	48	0
TCGA-19-4065	NO	MALE	-13257	Alive	214	[Not Applicable]	WITH TUMOR	36	Untreated primary (de novo) GBM	0	214	1	36	0
TCGA-06-1802	NO	MALE	-22537	Alive	240	[Not Applicable]	WITH TUMOR	61	Untreated primary (de novo) GBM	0	240	1	61	0
TCGA-14-1829	NO	MALE	-20929	Alive	218	[Not Applicable]	WITH TUMOR	57	Untreated primary (de novo) GBM	0	218	1	57	0
TCGA-19-1387	NO	MALE	-29892	Alive	181	[Not Applicable]	WITH TUMOR	81	Untreated primary (de novo) GBM	0	181	1	81	0
TCGA-28-1745	NO	MALE	-27817	Alive	345	[Not Applicable]	WITH TUMOR	76	Untreated primary (de novo) GBM	0	345	1	76	0
TCGA-28-1749	NO	MALE	-26765	Alive	280	[Not Applicable]	WITH TUMOR	73	Untreated primary (de novo) GBM	0	280	1	73	0
TCGA-28-1757	NO	MALE	-26189	Alive	4	[Not Applicable]	[Not Available]	71	Untreated primary (de novo) GBM	0	4	1	71	0
TCGA-28-1760	NO	MALE	-17758	Alive	143	[Not Applicable]	WITH TUMOR	48	Untreated primary (de novo) GBM	0	143	1	48	0
TCGA-02-2483	NO	MALE	-15964	Alive	466	[Not Applicable]	WITH TUMOR	43	Untreated primary (de novo) GBM	0	466	1	43	0
TCGA-02-2485	NO	MALE	-19494	Alive	470	[Not Applicable]	WITH TUMOR	53	Untreated primary (de novo) GBM	0	470	1	53	0
TCGA-02-2486	NO	MALE	-23394	Alive	493	[Not Applicable]	WITH TUMOR	64	Untreated primary (de novo) GBM	0	493	1	64	0
TCGA-06-2562	NO	MALE	-29753	Alive	86	[Not Applicable]	WITH TUMOR	81	Untreated primary (de novo) GBM	0	86	1	81	0
TCGA-06-2564	NO	MALE	-18435	Alive	181	[Not Applicable]	WITH TUMOR	50	Untreated primary (de novo) GBM	0	181	1	50	0
TCGA-06-2565	NO	MALE	-21559	Alive	207	[Not Applicable]	WITH TUMOR	59	Untreated primary (de novo) GBM	0	207	1	59	0
TCGA-14-1456	NO	MALE	-8710	Alive	1246	[Not Applicable]	WITH TUMOR	23	Untreated primary (de novo) GBM	0	1246	1	23	0
TCGA-27-2519	NO	MALE	-17715	Alive	316	[Not Applicable]	WITH TUMOR	48	Untreated primary (de novo) GBM	0	316	1	48	0
TCGA-27-2521	NO	MALE	-12685	Alive	316	[Not Applicable]	WITH TUMOR	34	Untreated primary (de novo) GBM	0	316	1	34	0
TCGA-28-1753	NO	MALE	-19366	Alive	37	[Not Applicable]	WITH TUMOR	53	Untreated primary (de novo) GBM	0	37	1	53	0
TCGA-28-1756	NO	MALE	-28649	Alive	86	[Not Applicable]	TUMOR FREE	78	Untreated primary (de novo) GBM	0	86	1	78	0
TCGA-28-2502	NO	MALE	-23807	Alive	20	[Not Applicable]	[Not Available]	65	Untreated primary (de novo) GBM	0	20	1	65	0
TCGA-28-2514	NO	MALE	-16737	Alive	160	[Not Applicable]	[Not Available]	45	Untreated primary (de novo) GBM	0	160	1	45	0
TCGA-19-2623	NO	MALE	-23835	Alive	229	[Not Applicable]	TUMOR FREE	65	Untreated primary (de novo) GBM	0	229	1	65	0
TCGA-32-2634	NO	MALE	-29964	Alive	270	[Not Applicable]	TUMOR FREE	82	Untreated primary (de novo) GBM	0	270	1	82	0
TCGA-32-2638	NO	MALE	-24658	Alive	224	[Not Applicable]	TUMOR FREE	67	Untreated primary (de novo) GBM	0	224	1	67	0
TCGA-41-2573	NO	MALE	-21911	Alive	272	[Not Applicable]	WITH TUMOR	59	Untreated primary (de novo) GBM	0	272	1	59	0
TCGA-06-0176	NO	MALE	-12777	Alive	1562	[Not Applicable]	TUMOR FREE	34	Untreated primary (de novo) GBM	0	1562	1	34	0
TCGA-06-0178	NO	MALE	-14235	Alive	1642	[Not Applicable]	TUMOR FREE	38	Untreated primary (de novo) GBM	0	1642	1	38	0
TCGA-06-0184	NO	MALE	-23317	Alive	1228	[Not Applicable]	TUMOR FREE	63	Untreated primary (de novo) GBM	0	1228	1	63	0
TCGA-06-0185	NO	MALE	-19923	Alive	1126	[Not Applicable]	WITH TUMOR	54	Untreated primary (de novo) GBM	0	1126	1	54	0
TCGA-06-0188	NO	MALE	-26080	Alive	866	[Not Applicable]	WITH TUMOR	71	Untreated primary (de novo) GBM	0	866	1	71	0
TCGA-02-0016	NO	MALE	-18271	Alive	1699	[Not Applicable]	WITH TUMOR	50	Untreated primary (de novo) GBM	0	1699	1	50	0
TCGA-02-0070	NO	MALE	-25916	Alive	762	[Not Applicable]	WITH TUMOR	70	Untreated primary (de novo) GBM	0	762	1	70	0
TCGA-14-4157	NO	MALE	-14816	Alive	104	[Not Applicable]	[Not Available]	40	Untreated primary (de novo) GBM	0	104	1	40	0
TCGA-32-4208	NO	MALE	-9213	Alive	400	[Not Applicable]	WITH TUMOR	25	Untreated primary (de novo) GBM	0	400	1	25	0
TCGA-41-3915	NO	MALE	-17880	Alive	184	[Not Applicable]	WITH TUMOR	48	Untreated primary (de novo) GBM	0	184	1	48	0
TCGA-06-0644	NO	MALE	-26247	Alive	375	[Not Applicable]	WITH TUMOR	71	Untreated primary (de novo) GBM	0	375	1	71	0
TCGA-06-5414	NO	MALE	-22527	Alive	273	[Not Applicable]	WITH TUMOR	61	Untreated primary (de novo) GBM	0	273	1	61	0
TCGA-06-5415	NO	MALE	-22213	Alive	260	[Not Applicable]	WITH TUMOR	60	Untreated primary (de novo) GBM	0	260	1	60	0
TCGA-26-5132	NO	MALE	-27196	Alive	286	[Not Applicable]	TUMOR FREE	74	Untreated primary (de novo) GBM	0	286	1	74	0
TCGA-26-5133	NO	MALE	-21560	Alive	452	[Not Applicable]	TUMOR FREE	59	Untreated primary (de novo) GBM	0	452	1	59	0
TCGA-26-5134	NO	MALE	-27111	Alive	167	[Not Applicable]	TUMOR FREE	74	Untreated primary (de novo) GBM	0	167	1	74	0
TCGA-28-5208	NO	MALE	-19053	Alive	474	[Not Applicable]	WITH TUMOR	52	Untreated primary (de novo) GBM	0	474	1	52	0
TCGA-28-5213	NO	MALE	-26491	Alive	298	[Not Applicable]	WITH TUMOR	72	Untreated primary (de novo) GBM	0	298	1	72	0
TCGA-28-5214	NO	MALE	-19520	Alive	432	[Not Applicable]	WITH TUMOR	53	Untreated primary (de novo) GBM	0	432	1	53	0
TCGA-28-5216	NO	MALE	-19239	Alive	415	[Not Applicable]	TUMOR FREE	52	Untreated primary (de novo) GBM	0	415	1	52	0
TCGA-28-5220	NO	MALE	-24622	Alive	319	[Not Applicable]	WITH TUMOR	67	Untreated primary (de novo) GBM	0	319	1	67	0
TCGA-32-5222	NO	MALE	-24134	Alive	165	[Not Applicable]	WITH TUMOR	66	Untreated primary (de novo) GBM	0	165	1	66	0
TCGA-06-0192	NO	MALE	-21243	Alive	557	[Not Applicable]	TUMOR FREE	58	Untreated primary (de novo) GBM	0	557	1	58	0
TCGA-06-0686	NO	MALE	-19503	Alive	286	[Not Applicable]	WITH TUMOR	53	Untreated primary (de novo) GBM	0	286	1	53	0
TCGA-06-0743	NO	MALE	-25434	Alive	679	[Not Applicable]	WITH TUMOR	69	Untreated primary (de novo) GBM	0	679	1	69	0
TCGA-06-0744	YES	MALE	-24471	Alive	595	[Not Applicable]	TUMOR FREE	66	Untreated primary (de novo) GBM	0	595	1	66	0
TCGA-12-0657	NO	MALE	-25413	Dead	3	3	WITH TUMOR	69	Untreated primary (de novo) GBM	1	3	1	69	0
TCGA-19-2624	NO	MALE	-18891	Dead	5	5	TUMOR FREE	51	Untreated primary (de novo) GBM	1	5	1	51	0
TCGA-41-4097	NO	FEMALE	-23107	Dead	6	6	WITH TUMOR	63	Untreated primary (de novo) GBM	1	6	0	63	0
TCGA-06-0402	NO	MALE	-26059	Dead	8	8	WITH TUMOR	71	Untreated primary (de novo) GBM	1	8	1	71	0
TCGA-06-0201	NO	FEMALE	-18649	Dead	12	12	WITH TUMOR	51	Untreated primary (de novo) GBM	1	12	0	51	0
TCGA-14-3476	NO	MALE	-27172	Dead	12	12	[Not Available]	74	Untreated primary (de novo) GBM	1	12	1	74	0
TCGA-32-1976	NO	MALE	-23798	Dead	15	15	[Not Available]	65	Untreated primary (de novo) GBM	1	15	1	65	0
TCGA-06-0213	NO	FEMALE	-20134	Dead	6	16	WITH TUMOR	55	Untreated primary (de novo) GBM	1	16	0	55	0
TCGA-19-0962	NO	FEMALE	-28382	Dead	13	20	[Not Available]	77	Untreated primary (de novo) GBM	1	20	0	77	0
TCGA-02-0439	NO	FEMALE	-25624	Dead	20	20	WITH TUMOR	70	Untreated primary (de novo) GBM	1	20	0	70	0
TCGA-06-0219	NO	MALE	-24488	Dead	11	22	WITH TUMOR	67	Untreated primary (de novo) GBM	1	22	1	67	0
TCGA-08-0392	NO	MALE	-22056	Dead	9	22	WITH TUMOR	60	Untreated primary (de novo) GBM	1	22	1	60	0
TCGA-14-1043	NO	MALE	-22392	Dead	24	24	WITH TUMOR	61	Untreated primary (de novo) GBM	1	24	1	61	0
TCGA-41-2571	NO	MALE	-32612	Dead	26	26	WITH TUMOR	89	Untreated primary (de novo) GBM	1	26	1	89	0
TCGA-14-1455	NO	MALE	-22562	Dead	28	28	WITH TUMOR	61	Untreated primary (de novo) GBM	1	28	1	61	0
TCGA-06-0750	NO	MALE	-16018	Dead	28	28	WITH TUMOR	43	Untreated primary (de novo) GBM	1	28	1	43	0
TCGA-14-0781	NO	MALE	-17903	Dead	29	29	WITH TUMOR	49	Untreated primary (de novo) GBM	1	29	1	49	0
TCGA-14-1794	NO	MALE	-21628	Dead	30	30	WITH TUMOR	59	Untreated primary (de novo) GBM	1	30	1	59	0
TCGA-41-3392	NO	MALE	-32351	Dead	30	30	WITH TUMOR	88	Untreated primary (de novo) GBM	1	30	1	88	0
TCGA-06-2557	NO	MALE	-27980	Dead	33	33	WITH TUMOR	76	Untreated primary (de novo) GBM	1	33	1	76	0
TCGA-19-2621	NO	MALE	-30429	Dead	33	33	[Not Available]	83	Untreated primary (de novo) GBM	1	33	1	83	0
TCGA-14-1396	NO	FEMALE	-28753	Dead	34	34	WITH TUMOR	78	Untreated primary (de novo) GBM	1	34	0	78	0
TCGA-14-1453	NO	MALE	-25297	Dead	35	35	WITH TUMOR	69	Untreated primary (de novo) GBM	1	35	1	69	0
TCGA-32-1980	NO	MALE	-26467	Dead	36	36	WITH TUMOR	72	Untreated primary (de novo) GBM	1	36	1	72	0
TCGA-08-0352	NO	MALE	-29106	Dead	39	39	WITH TUMOR	79	Untreated primary (de novo) GBM	1	39	1	79	0
TCGA-14-0813	NO	MALE	-28582	Dead	41	41	[Not Available]	78	Untreated primary (de novo) GBM	1	41	1	78	0
TCGA-14-1395	NO	MALE	-19237	Dead	42	42	WITH TUMOR	52	Untreated primary (de novo) GBM	1	42	1	52	0
TCGA-06-6391	NO	FEMALE	-16206	Dead	45	45	WITH TUMOR	44	Untreated primary (de novo) GBM	1	45	0	44	0
TCGA-28-1755	NO	FEMALE	-19263	Dead	47	47	WITH TUMOR	52	Untreated primary (de novo) GBM	1	47	0	52	0
TCGA-81-5910	NO	MALE	-23567	Dead	49	49	WITH TUMOR	64	Untreated primary (de novo) GBM	1	49	1	64	0
TCGA-08-0345	NO	FEMALE	-25960	Dead	53	53	WITH TUMOR	71	Untreated primary (de novo) GBM	1	53	0	71	0
TCGA-19-5955	NO	MALE	-30550	Dead	54	54	[Not Available]	83	Untreated primary (de novo) GBM	1	54	1	83	0
TCGA-14-1795	NO	MALE	-24375	Dead	60	60	WITH TUMOR	66	Untreated primary (de novo) GBM	1	60	1	66	0
TCGA-14-0867	NO	MALE	-24815	Dead	62	62	[Not Available]	67	Untreated primary (de novo) GBM	1	62	1	67	0
TCGA-12-5301	NO	MALE	-21768	Dead	62	62	WITH TUMOR	59	Untreated primary (de novo) GBM	1	62	1	59	0
TCGA-06-0649	NO	FEMALE	-26796	Dead	62	64	WITH TUMOR	73	Untreated primary (de novo) GBM	1	64	0	73	0
TCGA-14-0787	NO	MALE	-25326	Dead	68	68	[Not Available]	69	Untreated primary (de novo) GBM	1	68	1	69	0
TCGA-06-0145	NO	FEMALE	-19661	Dead	71	71	WITH TUMOR	53	Untreated primary (de novo) GBM	1	71	0	53	0
TCGA-02-0055	NO	FEMALE	-22798	Dead	76	76	WITH TUMOR	62	Untreated primary (de novo) GBM	1	76	0	62	0
TCGA-76-4934	NO	FEMALE	-24319	Dead	77	77	TUMOR FREE	66	Untreated primary (de novo) GBM	1	77	0	66	0
TCGA-28-1747	NO	MALE	-16301	Dead	77	77	[Not Available]	44	Untreated primary (de novo) GBM	1	77	1	44	0
TCGA-76-6193	NO	MALE	-28742	Dead	82	82	[Not Available]	78	Untreated primary (de novo) GBM	1	82	1	78	0
TCGA-08-0385	NO	MALE	-26234	Dead	31	82	WITH TUMOR	71	Untreated primary (de novo) GBM	1	82	1	71	0
TCGA-06-0747	NO	MALE	-19657	Dead	82	82	WITH TUMOR	53	Untreated primary (de novo) GBM	1	82	1	53	0
TCGA-06-0749	NO	MALE	-18571	Dead	66	82	WITH TUMOR	50	Untreated primary (de novo) GBM	1	82	1	50	0
TCGA-06-5418	NO	FEMALE	-27584	Dead	83	83	WITH TUMOR	75	Untreated primary (de novo) GBM	1	83	0	75	0
TCGA-02-0033	NO	MALE	-20070	Dead	86	86	WITH TUMOR	54	Untreated primary (de novo) GBM	1	86	1	54	0
TCGA-27-2526	NO	FEMALE	-28977	Dead	87	87	WITH TUMOR	79	Untreated primary (de novo) GBM	1	87	0	79	0
TCGA-14-0862	NO	MALE	-22179	Dead	88	88	WITH TUMOR	60	Untreated primary (de novo) GBM	1	88	1	60	0
TCGA-76-4928	NO	FEMALE	-31267	Dead	94	94	WITH TUMOR	85	Untreated primary (de novo) GBM	1	94	0	85	0
TCGA-06-0413	NO	FEMALE	-28433	Dead	5	96	WITH TUMOR	77	Untreated primary (de novo) GBM	1	96	0	77	0
TCGA-06-0157	NO	FEMALE	-23128	Dead	97	97	WITH TUMOR	63	Untreated primary (de novo) GBM	1	97	0	63	0
TCGA-12-5299	NO	FEMALE	-20463	Dead	98	98	WITH TUMOR	56	Untreated primary (de novo) GBM	1	98	0	56	0
TCGA-06-0174	NO	MALE	-19824	Dead	67	98	WITH TUMOR	54	Untreated primary (de novo) GBM	1	98	1	54	0
TCGA-02-0048	NO	MALE	-29299	Dead	98	98	[Not Available]	80	Untreated primary (de novo) GBM	1	98	1	80	0
TCGA-19-1789	NO	FEMALE	-25282	Dead	99	99	[Not Available]	69	Untreated primary (de novo) GBM	1	99	0	69	0
TCGA-14-0812	NO	MALE	-24085	Dead	99	99	WITH TUMOR	65	Untreated primary (de novo) GBM	1	99	1	65	0
TCGA-76-6192	NO	MALE	-27322	Dead	100	100	WITH TUMOR	74	Untreated primary (de novo) GBM	1	100	1	74	0
TCGA-06-0169	NO	MALE	-25127	Dead	95	100	WITH TUMOR	68	Untreated primary (de novo) GBM	1	100	1	68	0
TCGA-02-0456	NO	FEMALE	-24796	Dead	102	102	WITH TUMOR	67	Untreated primary (de novo) GBM	1	102	0	67	0
TCGA-08-0359	NO	FEMALE	-21748	Dead	29	103	WITH TUMOR	59	Untreated primary (de novo) GBM	1	103	0	59	0
TCGA-06-0162	YES	FEMALE	-17272	Dead	78	104	WITH TUMOR	47	Untreated primary (de novo) GBM	1	104	0	47	0
TCGA-74-6573	NO	MALE	-24632	Dead	105	105	WITH TUMOR	67	Untreated primary (de novo) GBM	1	105	1	67	0
TCGA-02-0099	NO	MALE	-17080	Dead	106	106	WITH TUMOR	46	Untreated primary (de novo) GBM	1	106	1	46	0
TCGA-06-5410	NO	FEMALE	-26395	Dead	108	108	WITH TUMOR	72	Untreated primary (de novo) GBM	1	108	0	72	0
TCGA-02-0037	NO	FEMALE	-27063	Dead	110	110	WITH TUMOR	74	Untreated primary (de novo) GBM	1	110	0	74	0
TCGA-19-1392	NO	FEMALE	-26593	Dead	106	111	[Not Available]	72	Untreated primary (de novo) GBM	1	111	0	72	0
TCGA-76-4929	NO	FEMALE	-27831	Dead	111	111	WITH TUMOR	76	Untreated primary (de novo) GBM	1	111	0	76	0
TCGA-12-0692	NO	FEMALE	-27519	Dead	80	111	WITH TUMOR	75	Untreated primary (de novo) GBM	1	111	0	75	0
TCGA-06-0182	NO	MALE	-27964	Dead	77	111	WITH TUMOR	76	Untreated primary (de novo) GBM	1	111	1	76	0
TCGA-19-1788	NO	MALE	-14301	Dead	112	112	[Not Available]	39	Untreated primary (de novo) GBM	1	112	1	39	0
TCGA-32-4210	NO	MALE	-26768	Dead	113	113	WITH TUMOR	73	Untreated primary (de novo) GBM	1	113	1	73	0
TCGA-06-5856	NO	MALE	-21232	Dead	114	114	WITH TUMOR	58	Untreated primary (de novo) GBM	1	114	1	58	0
TCGA-14-1401	NO	MALE	-19921	Dead	114	114	WITH TUMOR	54	Untreated primary (de novo) GBM	1	114	1	54	0
TCGA-16-0846	NO	MALE	-31111	Dead	119	119	WITH TUMOR	85	Untreated primary (de novo) GBM	1	119	1	85	0
TCGA-12-1098	NO	FEMALE	-27726	Dead	121	121	WITH TUMOR	75	Untreated primary (de novo) GBM	1	121	0	75	0
TCGA-02-0281	NO	FEMALE	-28696	Dead	121	121	WITH TUMOR	78	Untreated primary (de novo) GBM	1	121	0	78	0
TCGA-06-0127	NO	MALE	-24502	Dead	109	121	WITH TUMOR	67	Untreated primary (de novo) GBM	1	121	1	67	0
TCGA-06-1087	NO	MALE	-27658	Dead	109	123	WITH TUMOR	75	Untreated primary (de novo) GBM	1	123	1	75	0
TCGA-06-0175	NO	MALE	-25559	Dead	83	123	WITH TUMOR	69	Untreated primary (de novo) GBM	1	123	1	69	0
TCGA-19-2625	NO	FEMALE	-27930	Dead	124	124	TUMOR FREE	76	Untreated primary (de novo) GBM	1	124	0	76	0
TCGA-12-1099	NO	FEMALE	-25034	Dead	104	126	WITH TUMOR	68	Untreated primary (de novo) GBM	1	126	0	68	0
TCGA-08-0246	NO	FEMALE	-20974	Dead	119	127	WITH TUMOR	57	Untreated primary (de novo) GBM	1	127	0	57	0
TCGA-06-0177	NO	MALE	-23498	Dead	61	127	WITH TUMOR	64	Untreated primary (de novo) GBM	1	127	1	64	0
TCGA-08-0510	NO	MALE	-27675	Dead	107	130	WITH TUMOR	75	Untreated primary (de novo) GBM	1	130	1	75	0
TCGA-02-0333	NO	FEMALE	-28449	Dead	133	133	WITH TUMOR	77	Untreated primary (de novo) GBM	1	133	0	77	0
TCGA-06-2567	NO	MALE	-23759	Dead	133	133	WITH TUMOR	65	Untreated primary (de novo) GBM	1	133	1	65	0
TCGA-08-0373	NO	MALE	-25274	Dead	134	134	WITH TUMOR	69	Untreated primary (de novo) GBM	1	134	1	69	0
TCGA-41-3393	NO	FEMALE	-29904	Dead	135	135	WITH TUMOR	81	Untreated primary (de novo) GBM	1	135	0	81	0
TCGA-06-0173	NO	FEMALE	-26549	Dead	7	136	WITH TUMOR	72	Untreated primary (de novo) GBM	1	136	0	72	0
TCGA-06-5412	NO	FEMALE	-28762	Dead	138	138	WITH TUMOR	78	Untreated primary (de novo) GBM	1	138	0	78	0
TCGA-76-4926	NO	MALE	-25085	Dead	138	138	WITH TUMOR	68	Untreated primary (de novo) GBM	1	138	1	68	0
TCGA-16-1047	YES	FEMALE	-24301	Dead	25	139	WITH TUMOR	66	Untreated primary (de novo) GBM	1	139	0	66	0
TCGA-19-1389	NO	MALE	-18659	Dead	141	141	WITH TUMOR	51	Untreated primary (de novo) GBM	1	141	1	51	0
TCGA-32-1982	NO	FEMALE	-27764	Dead	142	142	WITH TUMOR	76	Untreated primary (de novo) GBM	1	142	0	76	0
TCGA-06-0194	NO	FEMALE	-13852	Dead	142	142	WITH TUMOR	37	Untreated primary (de novo) GBM	1	142	0	37	0
TCGA-06-0410	NO	FEMALE	-28084	Dead	143	143	WITH TUMOR	76	Untreated primary (de novo) GBM	1	143	0	76	0
TCGA-02-0003	NO	MALE	-18341	Dead	144	144	WITH TUMOR	50	Untreated primary (de novo) GBM	1	144	1	50	0
TCGA-19-5953	NO	MALE	-21204	Dead	144	144	WITH TUMOR	58	Untreated primary (de novo) GBM	1	144	1	58	0
TCGA-08-0521	NO	MALE	-6377	Dead	146	146	WITH TUMOR	17	Untreated primary (de novo) GBM	1	146	1	17	0
TCGA-76-4925	NO	MALE	-28011	Dead	146	146	[Not Available]	76	Untreated primary (de novo) GBM	1	146	1	76	0
TCGA-76-6656	NO	MALE	-24265	Dead	147	147	[Not Available]	66	Untreated primary (de novo) GBM	1	147	1	66	0
TCGA-19-2620	NO	MALE	-25665	Dead	148	148	TUMOR FREE	70	Untreated primary (de novo) GBM	1	148	1	70	0
TCGA-06-2559	NO	MALE	-30580	Dead	150	150	WITH TUMOR	83	Untreated primary (de novo) GBM	1	150	1	83	0
TCGA-76-6657	NO	MALE	-27341	Dead	153	153	WITH TUMOR	74	Untreated primary (de novo) GBM	1	153	1	74	0
TCGA-27-1830	NO	MALE	-21131	Dead	146	154	WITH TUMOR	57	Untreated primary (de novo) GBM	1	154	1	57	0
TCGA-19-1790	NO	MALE	-20626	Dead	154	154	WITH TUMOR	56	Untreated primary (de novo) GBM	1	154	1	56	0
TCGA-28-5218	NO	MALE	-23096	Dead	128	157	[Not Available]	63	Untreated primary (de novo) GBM	1	157	1	63	0
TCGA-06-6388	NO	FEMALE	-23519	Dead	120	159	WITH TUMOR	64	Untreated primary (de novo) GBM	1	159	0	64	0
TCGA-14-0817	NO	FEMALE	-25425	Dead	164	164	[Not Available]	69	Untreated primary (de novo) GBM	1	164	0	69	0
TCGA-06-6390	NO	MALE	-21328	Dead	164	164	WITH TUMOR	58	Untreated primary (de novo) GBM	1	164	1	58	0
TCGA-28-6450	NO	MALE	-22177	Dead	165	165	WITH TUMOR	60	Untreated primary (de novo) GBM	1	165	1	60	0
TCGA-02-0071	NO	MALE	-19425	Dead	167	167	WITH TUMOR	53	Untreated primary (de novo) GBM	1	167	1	53	0
TCGA-06-0197	NO	FEMALE	-24095	Dead	79	169	WITH TUMOR	65	Untreated primary (de novo) GBM	1	169	0	65	0
TCGA-06-0645	NO	FEMALE	-20449	Dead	98	175	WITH TUMOR	55	Untreated primary (de novo) GBM	1	175	0	55	0
TCGA-06-0646	NO	MALE	-22273	Dead	136	175	WITH TUMOR	60	Untreated primary (de novo) GBM	1	175	1	60	0
TCGA-12-1089	NO	MALE	-23419	Dead	177	177	WITH TUMOR	64	Untreated primary (de novo) GBM	1	177	1	64	0
TCGA-06-0156	NO	MALE	-20932	Dead	164	178	WITH TUMOR	57	Untreated primary (de novo) GBM	1	178	1	57	0
TCGA-06-0166	NO	MALE	-18902	Dead	161	178	WITH TUMOR	51	Untreated primary (de novo) GBM	1	178	1	51	0
TCGA-14-1827	NO	MALE	-18828	Dead	179	179	[Not Available]	51	Untreated primary (de novo) GBM	1	179	1	51	0
TCGA-06-2566	NO	FEMALE	-8428	Dead	182	182	WITH TUMOR	23	Untreated primary (de novo) GBM	1	182	0	23	0
TCGA-02-0060	NO	FEMALE	-24151	Dead	183	183	WITH TUMOR	66	Untreated primary (de novo) GBM	1	183	0	66	0
TCGA-06-0122	NO	FEMALE	-30968	Dead	8	187	[Not Available]	84	Untreated primary (de novo) GBM	1	187	0	84	0
TCGA-14-0783	NO	FEMALE	-13159	Dead	189	189	WITH TUMOR	36	Untreated primary (de novo) GBM	1	189	0	36	0
TCGA-02-0054	NO	FEMALE	-16224	Dead	199	199	WITH TUMOR	44	Untreated primary (de novo) GBM	1	199	0	44	0
TCGA-19-5947	YES	FEMALE	-17218	Dead	202	202	WITH TUMOR	47	Untreated primary (de novo) GBM	1	202	0	47	0
TCGA-14-1458	NO	MALE	-19899	Dead	187	203	[Not Available]	54	Untreated primary (de novo) GBM	1	203	1	54	0
TCGA-12-1602	NO	MALE	-21492	Dead	195	206	WITH TUMOR	58	Untreated primary (de novo) GBM	1	206	1	58	0
TCGA-06-1086	NO	MALE	-15645	Dead	193	208	WITH TUMOR	42	Untreated primary (de novo) GBM	1	208	1	42	0
TCGA-02-0046	NO	MALE	-22417	Dead	209	209	WITH TUMOR	61	Untreated primary (de novo) GBM	1	209	1	61	0
TCGA-06-0126	NO	MALE	-31627	Dead	3	211	[Not Available]	86	Untreated primary (de novo) GBM	1	211	1	86	0
TCGA-19-2631	NO	FEMALE	-27200	Dead	213	213	TUMOR FREE	74	Untreated primary (de novo) GBM	1	213	0	74	0
TCGA-14-1452	NO	MALE	-22106	Dead	216	216	WITH TUMOR	60	Untreated primary (de novo) GBM	1	216	1	60	0
TCGA-08-0524	NO	FEMALE	-6464	Dead	199	221	WITH TUMOR	17	Untreated primary (de novo) GBM	1	221	0	17	0
TCGA-02-0326	NO	FEMALE	-30160	Dead	5	223	WITH TUMOR	82	Untreated primary (de novo) GBM	1	223	0	82	0
TCGA-06-6694	NO	FEMALE	-27909	Dead	224	224	WITH TUMOR	76	Untreated primary (de novo) GBM	1	224	0	76	0
TCGA-32-2616	NO	FEMALE	-17781	Dead	224	224	WITH TUMOR	48	Untreated primary (de novo) GBM	1	224	0	48	0
TCGA-06-0210	NO	FEMALE	-26600	Dead	151	225	WITH TUMOR	72	Untreated primary (de novo) GBM	1	225	0	72	0
TCGA-06-0195	NO	MALE	-23132	Dead	214	225	WITH TUMOR	63	Untreated primary (de novo) GBM	1	225	1	63	0
TCGA-08-0531	NO	MALE	-23482	Dead	168	230	WITH TUMOR	64	Untreated primary (de novo) GBM	1	230	1	64	0
TCGA-12-0654	NO	FEMALE	-17625	Dead	218	231	WITH TUMOR	48	Untreated primary (de novo) GBM	1	231	0	48	0
TCGA-12-1090	NO	MALE	-21377	Dead	190	231	WITH TUMOR	58	Untreated primary (de novo) GBM	1	231	1	58	0
TCGA-27-2524	NO	MALE	-20555	Dead	231	231	WITH TUMOR	56	Untreated primary (de novo) GBM	1	231	1	56	0
TCGA-12-0775	NO	FEMALE	-27565	Dead	167	232	WITH TUMOR	75	Untreated primary (de novo) GBM	1	232	0	75	0
TCGA-14-1825	NO	MALE	-25684	Dead	232	232	WITH TUMOR	70	Untreated primary (de novo) GBM	1	232	1	70	0
TCGA-06-0209	NO	MALE	-27877	Dead	119	232	WITH TUMOR	76	Untreated primary (de novo) GBM	1	232	1	76	0
TCGA-06-0206	NO	MALE	-14937	Dead	197	233	WITH TUMOR	40	Untreated primary (de novo) GBM	1	233	1	40	0
TCGA-02-0324	NO	FEMALE	-25352	Dead	235	235	WITH TUMOR	69	Untreated primary (de novo) GBM	1	235	0	69	0
TCGA-08-0511	NO	MALE	-25300	Dead	235	235	WITH TUMOR	69	Untreated primary (de novo) GBM	1	235	1	69	0
TCGA-06-0745	NO	MALE	-21884	Dead	164	239	WITH TUMOR	59	Untreated primary (de novo) GBM	1	239	1	59	0
TCGA-19-5951	NO	FEMALE	-27995	Dead	244	244	WITH TUMOR	76	Untreated primary (de novo) GBM	1	244	0	76	0
TCGA-76-6285	NO	FEMALE	-23674	Dead	254	254	WITH TUMOR	64	Untreated primary (de novo) GBM	1	254	0	64	0
TCGA-06-5411	NO	MALE	-18832	Dead	254	254	WITH TUMOR	51	Untreated primary (de novo) GBM	1	254	1	51	0
TCGA-06-0208	NO	FEMALE	-19108	Dead	167	256	WITH TUMOR	52	Untreated primary (de novo) GBM	1	256	0	52	0
TCGA-08-0346	NO	MALE	-25409	Dead	132	256	WITH TUMOR	69	Untreated primary (de novo) GBM	1	256	1	69	0
TCGA-08-0353	NO	MALE	-21332	Dead	195	256	WITH TUMOR	58	Untreated primary (de novo) GBM	1	256	1	58	0
TCGA-06-0149	NO	FEMALE	-27315	Dead	239	262	WITH TUMOR	74	Untreated primary (de novo) GBM	1	262	0	74	0
TCGA-02-0086	NO	FEMALE	-16763	Dead	268	268	WITH TUMOR	45	Untreated primary (de novo) GBM	1	268	0	45	0
TCGA-32-2632	NO	MALE	-29281	Dead	269	269	[Not Available]	80	Untreated primary (de novo) GBM	1	269	1	80	0
TCGA-26-5135	NO	FEMALE	-26490	Dead	270	270	[Not Available]	72	Untreated primary (de novo) GBM	1	270	0	72	0
TCGA-12-0828	NO	MALE	-20909	Dead	272	272	WITH TUMOR	57	Untreated primary (de novo) GBM	1	272	1	57	0
TCGA-06-0397	NO	FEMALE	-20845	Dead	168	274	WITH TUMOR	57	Untreated primary (de novo) GBM	1	274	0	57	0
TCGA-19-1386	NO	MALE	-18678	Dead	276	276	WITH TUMOR	51	Untreated primary (de novo) GBM	1	276	1	51	0
TCGA-12-1096	NO	MALE	-20321	Dead	277	277	WITH TUMOR	55	Untreated primary (de novo) GBM	1	277	1	55	0
TCGA-16-1060	NO	FEMALE	-25813	Dead	111	278	WITH TUMOR	70	Untreated primary (de novo) GBM	1	278	0	70	0
TCGA-76-4931	NO	FEMALE	-25812	Dead	279	279	WITH TUMOR	70	Untreated primary (de novo) GBM	1	279	0	70	0
TCGA-02-0446	NO	MALE	-22541	Dead	282	282	WITH TUMOR	61	Untreated primary (de novo) GBM	1	282	1	61	0
TCGA-26-1799	NO	MALE	-25171	Dead	285	285	WITH TUMOR	68	Untreated primary (de novo) GBM	1	285	1	68	0
TCGA-41-2575	NO	MALE	-27587	Dead	290	290	WITH TUMOR	75	Untreated primary (de novo) GBM	1	290	1	75	0
TCGA-06-0412	NO	FEMALE	-20619	Dead	245	291	WITH TUMOR	56	Untreated primary (de novo) GBM	1	291	0	56	0
TCGA-02-0059	NO	FEMALE	-25097	Dead	291	291	WITH TUMOR	68	Untreated primary (de novo) GBM	1	291	0	68	0
TCGA-12-0776	NO	MALE	-19228	Dead	277	296	WITH TUMOR	52	Untreated primary (de novo) GBM	1	296	1	52	0
TCGA-06-0648	NO	MALE	-28477	Dead	294	298	WITH TUMOR	77	Untreated primary (de novo) GBM	1	298	1	77	0
TCGA-08-0349	NO	MALE	-16964	Dead	231	298	WITH TUMOR	46	Untreated primary (de novo) GBM	1	298	1	46	0
TCGA-27-1832	NO	FEMALE	-21678	Dead	0	300	WITH TUMOR	59	Untreated primary (de novo) GBM	1	300	0	59	0
TCGA-02-0321	NO	MALE	-27125	Dead	301	301	WITH TUMOR	74	Untreated primary (de novo) GBM	1	301	1	74	0
TCGA-06-0148	NO	MALE	-27842	Dead	298	307	WITH TUMOR	76	Untreated primary (de novo) GBM	1	307	1	76	0
TCGA-02-0074	NO	FEMALE	-24906	Dead	310	310	WITH TUMOR	68	Untreated primary (de novo) GBM	1	310	0	68	0
TCGA-16-1055	NO	MALE	-17840	Dead	301	313	WITH TUMOR	48	Untreated primary (de novo) GBM	1	313	1	48	0
TCGA-06-0141	NO	MALE	-22926	Dead	280	313	WITH TUMOR	62	Untreated primary (de novo) GBM	1	313	1	62	0
TCGA-06-0190	NO	MALE	-22835	Dead	313	317	WITH TUMOR	62	Untreated primary (de novo) GBM	1	317	1	62	0
TCGA-06-0155	NO	MALE	-22498	Dead	263	318	WITH TUMOR	61	Untreated primary (de novo) GBM	1	318	1	61	0
TCGA-12-0620	NO	MALE	-21069	Dead	181	318	WITH TUMOR	57	Untreated primary (de novo) GBM	1	318	1	57	0
TCGA-02-0039	NO	MALE	-20065	Dead	320	320	WITH TUMOR	54	Untreated primary (de novo) GBM	1	320	1	54	0
TCGA-12-0653	NO	MALE	-23952	Dead	[Not Available]	320	WITH TUMOR	65	Untreated primary (de novo) GBM	1	320	1	65	0
TCGA-02-0430	NO	FEMALE	-24641	Dead	321	321	WITH TUMOR	67	Untreated primary (de novo) GBM	1	321	0	67	0
TCGA-02-0009	NO	FEMALE	-22457	Dead	322	322	WITH TUMOR	61	Untreated primary (de novo) GBM	1	322	0	61	0
TCGA-02-0338	NO	MALE	-15231	Dead	322	322	WITH TUMOR	41	Untreated primary (de novo) GBM	1	322	1	41	0
TCGA-12-0821	NO	MALE	-22949	Dead	323	323	WITH TUMOR	62	Untreated primary (de novo) GBM	1	323	1	62	0
TCGA-02-0325	NO	MALE	-22598	Dead	323	323	WITH TUMOR	61	Untreated primary (de novo) GBM	1	323	1	61	0
TCGA-02-0038	NO	FEMALE	-17749	Dead	326	326	WITH TUMOR	48	Untreated primary (de novo) GBM	1	326	0	48	0
TCGA-19-1385	NO	MALE	-25459	Dead	327	327	WITH TUMOR	69	Untreated primary (de novo) GBM	1	327	1	69	0
TCGA-02-0269	NO	MALE	-25194	Dead	327	327	WITH TUMOR	68	Untreated primary (de novo) GBM	1	327	1	68	0
TCGA-08-0520	NO	MALE	-25766	Dead	327	327	WITH TUMOR	70	Untreated primary (de novo) GBM	1	327	1	70	0
TCGA-06-0158	NO	MALE	-26856	Dead	166	329	WITH TUMOR	73	Untreated primary (de novo) GBM	1	329	1	73	0
TCGA-06-0394	NO	MALE	-18913	Dead	314	329	WITH TUMOR	51	Untreated primary (de novo) GBM	1	329	1	51	0
TCGA-32-4719	NO	MALE	-26691	Dead	330	330	WITH TUMOR	73	Untreated primary (de novo) GBM	1	330	1	73	0
TCGA-12-3650	NO	MALE	-17138	Dead	333	333	WITH TUMOR	46	Untreated primary (de novo) GBM	1	333	1	46	0
TCGA-28-5215	NO	FEMALE	-22686	Dead	237	335	WITH TUMOR	62	Untreated primary (de novo) GBM	1	335	0	62	0
TCGA-08-0514	NO	FEMALE	-25457	Dead	259	337	WITH TUMOR	69	Untreated primary (de novo) GBM	1	337	0	69	0
TCGA-14-0789	NO	MALE	-20050	Dead	342	342	[Not Available]	54	Untreated primary (de novo) GBM	1	342	1	54	0
TCGA-28-2512	NO	MALE	-13664	Dead	343	343	WITH TUMOR	37	Untreated primary (de novo) GBM	1	343	1	37	0
TCGA-28-5207	NO	MALE	-25975	Dead	275	343	WITH TUMOR	71	Untreated primary (de novo) GBM	1	343	1	71	0
TCGA-02-0440	NO	MALE	-22955	Dead	345	345	WITH TUMOR	62	Untreated primary (de novo) GBM	1	345	1	62	0
TCGA-02-0004	NO	MALE	-21617	Dead	345	345	WITH TUMOR	59	Untreated primary (de novo) GBM	1	345	1	59	0
TCGA-76-6280	NO	MALE	-20931	Dead	346	346	WITH TUMOR	57	Untreated primary (de novo) GBM	1	346	1	57	0
TCGA-27-1838	NO	FEMALE	-21706	Dead	350	350	WITH TUMOR	59	Untreated primary (de novo) GBM	1	350	0	59	0
TCGA-02-0106	NO	MALE	-19883	Dead	355	355	WITH TUMOR	54	Untreated primary (de novo) GBM	1	355	1	54	0
TCGA-06-5408	NO	FEMALE	-20063	Dead	342	357	WITH TUMOR	54	Untreated primary (de novo) GBM	1	357	0	54	0
TCGA-06-0143	NO	MALE	-21386	Dead	357	357	WITH TUMOR	58	Untreated primary (de novo) GBM	1	357	1	58	0
TCGA-02-0001	NO	FEMALE	-16179	Dead	279	358	WITH TUMOR	44	Untreated primary (de novo) GBM	1	358	0	44	0
TCGA-06-0211	NO	MALE	-17515	Dead	360	360	WITH TUMOR	47	Untreated primary (de novo) GBM	1	360	1	47	0
TCGA-06-0139	NO	MALE	-14729	Dead	327	362	WITH TUMOR	40	Untreated primary (de novo) GBM	1	362	1	40	0
TCGA-14-0740	NO	MALE	-25627	Dead	364	364	WITH TUMOR	70	Untreated primary (de novo) GBM	1	364	1	70	0
TCGA-12-0691	NO	MALE	-23019	Dead	186	369	WITH TUMOR	63	Untreated primary (de novo) GBM	1	369	1	63	0
TCGA-02-0027	NO	FEMALE	-12369	Dead	315	370	WITH TUMOR	33	Untreated primary (de novo) GBM	1	370	0	33	0
TCGA-08-0348	NO	MALE	-23373	Dead	316	370	WITH TUMOR	63	Untreated primary (de novo) GBM	1	370	1	63	0
TCGA-08-0375	YES	FEMALE	-18941	Dead	279	372	WITH TUMOR	51	Untreated primary (de novo) GBM	1	372	0	51	0
TCGA-12-1094	NO	MALE	-20586	Dead	346	372	WITH TUMOR	56	Untreated primary (de novo) GBM	1	372	1	56	0
TCGA-02-0317	NO	MALE	-14636	Dead	372	372	WITH TUMOR	40	Untreated primary (de novo) GBM	1	372	1	40	0
TCGA-32-2491	NO	MALE	-23131	Dead	372	372	WITH TUMOR	63	Untreated primary (de novo) GBM	1	372	1	63	0
TCGA-06-0152	NO	MALE	-24844	Dead	359	375	WITH TUMOR	68	Untreated primary (de novo) GBM	1	375	1	68	0
TCGA-02-0339	NO	MALE	-24524	Dead	377	377	WITH TUMOR	67	Untreated primary (de novo) GBM	1	377	1	67	0
TCGA-14-1459	NO	FEMALE	-23231	Dead	378	378	WITH TUMOR	63	Untreated primary (de novo) GBM	1	378	0	63	0
TCGA-06-2558	NO	FEMALE	-27511	Dead	23	380	[Not Available]	75	Untreated primary (de novo) GBM	1	380	0	75	0
TCGA-08-0509	NO	MALE	-23273	Dead	17	382	WITH TUMOR	63	Untreated primary (de novo) GBM	1	382	1	63	0
TCGA-02-0052	NO	MALE	-18061	Dead	383	383	WITH TUMOR	49	Untreated primary (de novo) GBM	1	383	1	49	0
TCGA-32-4211	NO	MALE	-20748	Dead	383	383	WITH TUMOR	56	Untreated primary (de novo) GBM	1	383	1	56	0
TCGA-02-0084	NO	FEMALE	-13263	Dead	7	384	[Not Available]	36	Untreated primary (de novo) GBM	1	384	0	36	0
TCGA-19-1787	NO	MALE	-17894	Dead	385	385	WITH TUMOR	48	Untreated primary (de novo) GBM	1	385	1	48	0
TCGA-32-1986	NO	MALE	-25061	Dead	386	386	WITH TUMOR	68	Untreated primary (de novo) GBM	1	386	1	68	0
TCGA-12-3651	NO	MALE	-28277	Dead	358	386	WITH TUMOR	77	Untreated primary (de novo) GBM	1	386	1	77	0
TCGA-19-1388	NO	MALE	-21368	Dead	394	394	WITH TUMOR	58	Untreated primary (de novo) GBM	1	394	1	58	0
TCGA-06-0130	NO	MALE	-19812	Dead	320	394	WITH TUMOR	54	Untreated primary (de novo) GBM	1	394	1	54	0
TCGA-12-0618	NO	MALE	-18071	Dead	50	395	[Not Available]	49	Untreated primary (de novo) GBM	1	395	1	49	0
TCGA-06-0171	NO	MALE	-24085	Dead	396	399	WITH TUMOR	65	Untreated primary (de novo) GBM	1	399	1	65	0
TCGA-15-1449	YES	MALE	-23828	Dead	168	404	WITH TUMOR	65	Untreated primary (de novo) GBM	1	404	1	65	0
TCGA-06-0238	NO	MALE	-17037	Dead	359	405	WITH TUMOR	46	Untreated primary (de novo) GBM	1	405	1	46	0
TCGA-41-2572	NO	MALE	-24505	Dead	406	406	WITH TUMOR	67	Untreated primary (de novo) GBM	1	406	1	67	0
TCGA-06-1804	NO	FEMALE	-29802	Dead	414	414	WITH TUMOR	81	Untreated primary (de novo) GBM	1	414	0	81	0
TCGA-06-0237	NO	FEMALE	-27735	Dead	315	415	WITH TUMOR	75	Untreated primary (de novo) GBM	1	415	0	75	0
TCGA-14-0790	NO	FEMALE	-23674	Dead	419	419	WITH TUMOR	64	Untreated primary (de novo) GBM	1	419	0	64	0
TCGA-15-0742	NO	MALE	-24050	Dead	300	419	[Not Available]	65	Untreated primary (de novo) GBM	1	419	1	65	0
TCGA-02-0285	NO	FEMALE	-18353	Dead	422	422	WITH TUMOR	50	Untreated primary (de novo) GBM	1	422	0	50	0
TCGA-26-1439	NO	MALE	-23302	Dead	422	422	WITH TUMOR	63	Untreated primary (de novo) GBM	1	422	1	63	0
TCGA-06-0154	NO	MALE	-20018	Dead	389	424	WITH TUMOR	54	Untreated primary (de novo) GBM	1	424	1	54	0
TCGA-16-1063	NO	MALE	-26313	Dead	425	425	WITH TUMOR	72	Untreated primary (de novo) GBM	1	425	1	72	0
TCGA-08-0390	NO	MALE	-25304	Dead	322	425	WITH TUMOR	69	Untreated primary (de novo) GBM	1	425	1	69	0
TCGA-16-1056	NO	MALE	-20310	Dead	406	426	WITH TUMOR	55	Untreated primary (de novo) GBM	1	426	1	55	0
TCGA-27-1837	NO	MALE	-13368	Dead	427	427	WITH TUMOR	36	Untreated primary (de novo) GBM	1	427	1	36	0
TCGA-02-0034	NO	MALE	-22166	Dead	430	430	WITH TUMOR	60	Untreated primary (de novo) GBM	1	430	1	60	0
TCGA-02-0289	NO	MALE	-21031	Dead	432	432	WITH TUMOR	57	Untreated primary (de novo) GBM	1	432	1	57	0
TCGA-19-0963	NO	MALE	-22326	Dead	434	434	WITH TUMOR	61	Untreated primary (de novo) GBM	1	434	1	61	0
TCGA-06-0133	NO	MALE	-23402	Dead	428	435	WITH TUMOR	64	Untreated primary (de novo) GBM	1	435	1	64	0
TCGA-27-2527	NO	MALE	-29619	Dead	438	438	WITH TUMOR	81	Untreated primary (de novo) GBM	1	438	1	81	0
TCGA-02-0271	NO	MALE	-9578	Dead	440	440	[Not Available]	26	Untreated primary (de novo) GBM	1	440	1	26	0
TCGA-02-0422	NO	MALE	-18368	Dead	441	441	WITH TUMOR	50	Untreated primary (de novo) GBM	1	441	1	50	0
TCGA-12-3653	NO	FEMALE	-12529	Dead	357	442	WITH TUMOR	34	Untreated primary (de novo) GBM	1	442	0	34	0
TCGA-12-1097	NO	MALE	-22526	Dead	442	442	WITH TUMOR	61	Untreated primary (de novo) GBM	1	442	1	61	0
TCGA-12-0616	NO	FEMALE	-13451	Dead	439	448	WITH TUMOR	36	Untreated primary (de novo) GBM	1	448	0	36	0
TCGA-02-0047	NO	MALE	-28759	Dead	448	448	WITH TUMOR	78	Untreated primary (de novo) GBM	1	448	1	78	0
TCGA-12-1600	NO	MALE	-31419	Dead	414	448	WITH TUMOR	86	Untreated primary (de novo) GBM	1	448	1	86	0
TCGA-32-1987	NO	FEMALE	-18091	Dead	452	452	WITH TUMOR	49	Untreated primary (de novo) GBM	1	452	0	49	0
TCGA-12-0780	NO	FEMALE	-18646	Dead	434	452	WITH TUMOR	51	Untreated primary (de novo) GBM	1	452	0	51	0
TCGA-08-0380	NO	FEMALE	-27277	Dead	330	454	WITH TUMOR	74	Untreated primary (de novo) GBM	1	454	0	74	0
TCGA-12-5295	NO	FEMALE	-22161	Dead	399	454	WITH TUMOR	60	Untreated primary (de novo) GBM	1	454	0	60	0
TCGA-28-5204	NO	MALE	-26490	Dead	119	454	WITH TUMOR	72	Untreated primary (de novo) GBM	1	454	1	72	0
TCGA-12-0778	NO	MALE	-19460	Dead	452	454	WITH TUMOR	53	Untreated primary (de novo) GBM	1	454	1	53	0
TCGA-06-0214	NO	MALE	-24187	Dead	378	457	WITH TUMOR	66	Untreated primary (de novo) GBM	1	457	1	66	0
TCGA-12-0769	NO	MALE	-19171	Dead	378	458	WITH TUMOR	52	Untreated primary (de novo) GBM	1	458	1	52	0
TCGA-02-0051	NO	MALE	-15983	Dead	459	459	WITH TUMOR	43	Untreated primary (de novo) GBM	1	459	1	43	0
TCGA-14-0736	NO	MALE	-18219	Dead	460	460	WITH TUMOR	49	Untreated primary (de novo) GBM	1	460	1	49	0
TCGA-12-3649	NO	MALE	-27846	Dead	351	463	WITH TUMOR	76	Untreated primary (de novo) GBM	1	463	1	76	0
TCGA-12-0615	NO	FEMALE	-28583	Dead	426	467	WITH TUMOR	78	Untreated primary (de novo) GBM	1	467	0	78	0
TCGA-08-0389	NO	MALE	-21638	Dead	97	467	WITH TUMOR	59	Untreated primary (de novo) GBM	1	467	1	59	0
TCGA-32-1970	NO	MALE	-21613	Dead	468	468	WITH TUMOR	59	Untreated primary (de novo) GBM	1	468	1	59	0
TCGA-08-0360	NO	MALE	-27895	Dead	352	468	WITH TUMOR	76	Untreated primary (de novo) GBM	1	468	1	76	0
TCGA-06-0189	NO	MALE	-20297	Dead	454	469	WITH TUMOR	55	Untreated primary (de novo) GBM	1	469	1	55	0
TCGA-12-1598	NO	FEMALE	-27730	Dead	287	476	WITH TUMOR	75	Untreated primary (de novo) GBM	1	476	0	75	0
TCGA-27-2528	NO	MALE	-22867	Dead	480	480	WITH TUMOR	62	Untreated primary (de novo) GBM	1	480	1	62	0
TCGA-12-1095	NO	FEMALE	-23775	Dead	482	482	WITH TUMOR	65	Untreated primary (de novo) GBM	1	482	0	65	0
TCGA-32-1978	NO	MALE	-21054	Dead	482	482	WITH TUMOR	57	Untreated primary (de novo) GBM	1	482	1	57	0
TCGA-02-0330	NO	FEMALE	-18654	Dead	484	484	WITH TUMOR	51	Untreated primary (de novo) GBM	1	484	0	51	0
TCGA-14-1034	NO	FEMALE	-22029	Dead	485	485	WITH TUMOR	60	Untreated primary (de novo) GBM	1	485	0	60	0
TCGA-32-2615	NO	MALE	-22916	Dead	485	485	WITH TUMOR	62	Untreated primary (de novo) GBM	1	485	1	62	0
TCGA-02-0290	NO	MALE	-18066	Dead	485	485	WITH TUMOR	49	Untreated primary (de novo) GBM	1	485	1	49	0
TCGA-12-1093	NO	FEMALE	-24297	Dead	364	486	WITH TUMOR	66	Untreated primary (de novo) GBM	1	486	0	66	0
TCGA-08-0525	NO	MALE	-19013	Dead	486	486	WITH TUMOR	52	Untreated primary (de novo) GBM	1	486	1	52	0
TCGA-27-2523	NO	MALE	-23034	Dead	489	489	WITH TUMOR	63	Untreated primary (de novo) GBM	1	489	1	63	0
TCGA-02-0451	NO	FEMALE	-22662	Dead	493	493	WITH TUMOR	62	Untreated primary (de novo) GBM	1	493	0	62	0
TCGA-16-0850	NO	FEMALE	-19281	Dead	496	498	WITH TUMOR	52	Untreated primary (de novo) GBM	1	498	0	52	0
TCGA-14-0865	NO	MALE	-24797	Dead	502	502	WITH TUMOR	67	Untreated primary (de novo) GBM	1	502	1	67	0
TCGA-02-0258	NO	FEMALE	-13269	Dead	503	503	WITH TUMOR	36	Untreated primary (de novo) GBM	1	503	0	36	0
TCGA-27-1831	NO	MALE	-24447	Dead	505	505	WITH TUMOR	66	Untreated primary (de novo) GBM	1	505	1	66	0
TCGA-76-6191	NO	MALE	-20937	Dead	508	508	WITH TUMOR	57	Untreated primary (de novo) GBM	1	508	1	57	0
TCGA-02-0260	NO	MALE	-19956	Dead	515	515	WITH TUMOR	54	Untreated primary (de novo) GBM	1	515	1	54	0
TCGA-32-1991	NO	MALE	-22021	Dead	515	515	WITH TUMOR	60	Untreated primary (de novo) GBM	1	515	1	60	0
TCGA-76-6282	NO	MALE	-23323	Dead	519	519	WITH TUMOR	63	Untreated primary (de novo) GBM	1	519	1	63	0
TCGA-14-2554	NO	FEMALE	-19090	Dead	532	532	WITH TUMOR	52	Untreated primary (de novo) GBM	1	532	0	52	0
TCGA-16-0848	NO	MALE	-20848	Dead	302	535	WITH TUMOR	57	Untreated primary (de novo) GBM	1	535	1	57	0
TCGA-76-4927	NO	MALE	-21193	Dead	535	535	WITH TUMOR	58	Untreated primary (de novo) GBM	1	535	1	58	0
TCGA-02-0266	NO	MALE	-5303	Dead	539	539	WITH TUMOR	14	Untreated primary (de novo) GBM	1	539	1	14	0
TCGA-06-0147	NO	FEMALE	-18743	Dead	508	541	WITH TUMOR	51	Untreated primary (de novo) GBM	1	541	0	51	0
TCGA-14-1821	NO	MALE	-11329	Dead	541	541	WITH TUMOR	31	Untreated primary (de novo) GBM	1	541	1	31	0
TCGA-14-1823	YES	FEMALE	-21384	Dead	543	543	WITH TUMOR	58	Untreated primary (de novo) GBM	1	543	0	58	0
TCGA-08-0354	NO	FEMALE	-19199	Dead	458	546	WITH TUMOR	52	Untreated primary (de novo) GBM	1	546	0	52	0
TCGA-08-0386	NO	MALE	-27053	Dead	478	548	WITH TUMOR	74	Untreated primary (de novo) GBM	1	548	1	74	0
TCGA-02-0006	NO	FEMALE	-20516	Dead	558	558	WITH TUMOR	56	Untreated primary (de novo) GBM	1	558	0	56	0
TCGA-08-0529	NO	FEMALE	-20556	Dead	527	560	WITH TUMOR	56	Untreated primary (de novo) GBM	1	560	0	56	0
TCGA-12-0820	NO	MALE	-14878	Dead	562	562	WITH TUMOR	40	Untreated primary (de novo) GBM	1	562	1	40	0
TCGA-19-5952	NO	MALE	-22841	Dead	567	575	[Not Available]	62	Untreated primary (de novo) GBM	1	575	1	62	0
TCGA-14-1037	NO	FEMALE	-24426	Dead	587	587	WITH TUMOR	66	Untreated primary (de novo) GBM	1	587	0	66	0
TCGA-08-0518	NO	FEMALE	-21995	Dead	39	588	WITH TUMOR	60	Untreated primary (de novo) GBM	1	588	0	60	0
TCGA-32-1979	NO	FEMALE	-25252	Dead	593	593	WITH TUMOR	69	Untreated primary (de novo) GBM	1	593	0	69	0
TCGA-08-0516	NO	MALE	-5309	Dead	561	596	WITH TUMOR	14	Untreated primary (de novo) GBM	1	596	1	14	0
TCGA-06-0168	NO	FEMALE	-21776	Dead	579	598	WITH TUMOR	59	Untreated primary (de novo) GBM	1	598	0	59	0
TCGA-02-0064	NO	MALE	-18280	Dead	600	600	WITH TUMOR	50	Untreated primary (de novo) GBM	1	600	1	50	0
TCGA-06-0221	NO	MALE	-11333	Dead	548	603	WITH TUMOR	31	Untreated primary (de novo) GBM	1	603	1	31	0
TCGA-06-0146	NO	FEMALE	-12253	Dead	611	611	WITH TUMOR	33	Untreated primary (de novo) GBM	1	611	0	33	0
TCGA-02-0023	NO	FEMALE	-14003	Dead	612	612	WITH TUMOR	38	Untreated primary (de novo) GBM	1	612	0	38	0
TCGA-06-0179	NO	MALE	-23450	Dead	578	616	WITH TUMOR	64	Untreated primary (de novo) GBM	1	616	1	64	0
TCGA-06-0124	NO	MALE	-24591	Dead	123	620	WITH TUMOR	67	Untreated primary (de novo) GBM	1	620	1	67	0
TCGA-12-0703	NO	MALE	-17125	Dead	551	620	WITH TUMOR	46	Untreated primary (de novo) GBM	1	620	1	46	0
TCGA-12-0829	NO	MALE	-27471	Dead	626	626	WITH TUMOR	75	Untreated primary (de novo) GBM	1	626	1	75	0
TCGA-02-0015	NO	MALE	-18404	Dead	627	627	WITH TUMOR	50	Untreated primary (de novo) GBM	1	627	1	50	0
TCGA-02-0011	NO	FEMALE	-6926	Dead	630	630	WITH TUMOR	18	Untreated primary (de novo) GBM	1	630	0	18	0
TCGA-32-2494	NO	FEMALE	-21198	Dead	632	632	WITH TUMOR	58	Untreated primary (de novo) GBM	1	632	0	58	0
TCGA-02-0075	NO	MALE	-23205	Dead	634	634	WITH TUMOR	63	Untreated primary (de novo) GBM	1	634	1	63	0
TCGA-08-0522	NO	MALE	-22414	Dead	555	635	WITH TUMOR	61	Untreated primary (de novo) GBM	1	635	1	61	0
TCGA-76-6286	NO	MALE	-22173	Dead	638	638	WITH TUMOR	60	Untreated primary (de novo) GBM	1	638	1	60	0
TCGA-32-1973	NO	MALE	-7756	Dead	641	641	WITH TUMOR	21	Untreated primary (de novo) GBM	1	641	1	21	0
TCGA-16-1062	NO	FEMALE	-21148	Dead	556	646	WITH TUMOR	57	Untreated primary (de novo) GBM	1	646	0	57	0
TCGA-27-1835	NO	FEMALE	-19444	Dead	648	648	WITH TUMOR	53	Untreated primary (de novo) GBM	1	648	0	53	0
TCGA-12-1092	NO	MALE	-21411	Dead	658	661	WITH TUMOR	58	Untreated primary (de novo) GBM	1	661	1	58	0
TCGA-19-0957	NO	FEMALE	-17714	Dead	666	666	WITH TUMOR	48	Untreated primary (de novo) GBM	1	666	0	48	0
TCGA-12-1597	NO	FEMALE	-22865	Dead	427	675	WITH TUMOR	62	Untreated primary (de novo) GBM	1	675	0	62	0
TCGA-08-0358	NO	MALE	-18383	Dead	594	678	WITH TUMOR	50	Untreated primary (de novo) GBM	1	678	1	50	0
TCGA-08-0244	NO	MALE	-22684	Dead	690	690	WITH TUMOR	62	Untreated primary (de novo) GBM	1	690	1	62	0
TCGA-06-0128	NO	MALE	-24217	Dead	691	691	WITH TUMOR	66	Untreated primary (de novo) GBM	1	691	1	66	0
TCGA-14-0786	NO	FEMALE	-18592	Dead	701	701	WITH TUMOR	50	Untreated primary (de novo) GBM	1	701	0	50	0
TCGA-14-1451	NO	MALE	-14401	Dead	703	703	WITH TUMOR	39	Untreated primary (de novo) GBM	1	703	1	39	0
TCGA-02-0111	NO	MALE	-20813	Dead	705	705	WITH TUMOR	56	Untreated primary (de novo) GBM	1	705	1	56	0
TCGA-12-0822	NO	MALE	-16803	Dead	715	715	WITH TUMOR	46	Untreated primary (de novo) GBM	1	715	1	46	0
TCGA-06-0650	NO	FEMALE	-14560	Dead	717	717	WITH TUMOR	39	Untreated primary (de novo) GBM	1	717	0	39	0
TCGA-06-0216	NO	FEMALE	-22524	Dead	684	735	WITH TUMOR	61	Untreated primary (de novo) GBM	1	735	0	61	0
TCGA-27-1833	NO	FEMALE	-24592	Dead	555	737	WITH TUMOR	67	Untreated primary (de novo) GBM	1	737	0	67	0
TCGA-19-2629	NO	MALE	-22257	Dead	501	737	WITH TUMOR	60	Untreated primary (de novo) GBM	1	737	1	60	0
TCGA-06-0138	NO	MALE	-15736	Dead	674	737	WITH TUMOR	43	Untreated primary (de novo) GBM	1	737	1	43	0
TCGA-08-0355	NO	FEMALE	-11099	Dead	685	747	WITH TUMOR	30	Untreated primary (de novo) GBM	1	747	0	30	0
TCGA-02-0026	NO	MALE	-10022	Dead	748	748	WITH TUMOR	27	Untreated primary (de novo) GBM	1	748	1	27	0
TCGA-27-2518	NO	MALE	-19130	Dead	753	753	WITH TUMOR	52	Untreated primary (de novo) GBM	1	753	1	52	0
TCGA-12-0819	NO	FEMALE	-18160	Dead	754	754	WITH TUMOR	49	Untreated primary (de novo) GBM	1	754	0	49	0
TCGA-02-0337	NO	MALE	-17643	Dead	764	764	WITH TUMOR	48	Untreated primary (de novo) GBM	1	764	1	48	0
TCGA-06-0132	NO	MALE	-18125	Dead	570	771	WITH TUMOR	49	Untreated primary (de novo) GBM	1	771	1	49	0
TCGA-19-1390	NO	FEMALE	-23063	Dead	772	772	[Not Available]	63	Untreated primary (de novo) GBM	1	772	0	63	0
TCGA-12-1599	NO	FEMALE	-17432	Dead	769	781	WITH TUMOR	47	Untreated primary (de novo) GBM	1	781	0	47	0
TCGA-02-0332	NO	FEMALE	-17021	Dead	782	782	WITH TUMOR	46	Untreated primary (de novo) GBM	1	782	0	46	0
TCGA-08-0347	NO	MALE	-18384	Dead	419	782	WITH TUMOR	50	Untreated primary (de novo) GBM	1	782	1	50	0
TCGA-12-0670	NO	MALE	-22189	Dead	790	790	[Not Available]	60	Untreated primary (de novo) GBM	1	790	1	60	0
TCGA-14-0866	NO	MALE	-20179	Dead	801	801	[Not Available]	55	Untreated primary (de novo) GBM	1	801	1	55	0
TCGA-02-0068	NO	MALE	-21160	Dead	804	804	WITH TUMOR	57	Untreated primary (de novo) GBM	1	804	1	57	0
TCGA-12-0688	NO	MALE	-27085	Dead	734	811	WITH TUMOR	74	Untreated primary (de novo) GBM	1	811	1	74	0
TCGA-06-0137	NO	FEMALE	-23273	Dead	702	812	WITH TUMOR	63	Untreated primary (de novo) GBM	1	812	0	63	0
TCGA-06-1800	NO	MALE	-22332	Dead	815	815	WITH TUMOR	61	Untreated primary (de novo) GBM	1	815	1	61	0
TCGA-12-3648	NO	FEMALE	-22463	Dead	784	819	WITH TUMOR	61	Untreated primary (de novo) GBM	1	819	0	61	0
TCGA-06-0187	NO	MALE	-25318	Dead	801	828	WITH TUMOR	69	Untreated primary (de novo) GBM	1	828	1	69	0
TCGA-02-0079	NO	MALE	-21173	Dead	829	829	WITH TUMOR	57	Untreated primary (de novo) GBM	1	829	1	57	0
TCGA-12-0826	NO	FEMALE	-13887	Dead	845	845	[Not Available]	38	Untreated primary (de novo) GBM	1	845	0	38	0
TCGA-12-0707	NO	MALE	-20136	Dead	0	864	[Not Available]	55	Untreated primary (de novo) GBM	1	864	1	55	0
TCGA-14-0871	NO	FEMALE	-27387	Dead	880	880	[Not Available]	74	Untreated primary (de novo) GBM	1	880	0	74	0
TCGA-16-1045	YES	FEMALE	-18195	Dead	883	883	WITH TUMOR	49	Untreated primary (de novo) GBM	1	883	0	49	0
TCGA-08-0350	NO	MALE	-11905	Dead	104	889	WITH TUMOR	32	Untreated primary (de novo) GBM	1	889	1	32	0
TCGA-27-1836	NO	FEMALE	-12060	Dead	914	914	WITH TUMOR	33	Untreated primary (de novo) GBM	1	914	0	33	0
TCGA-14-1454	NO	FEMALE	-19887	Dead	918	918	WITH TUMOR	54	Untreated primary (de novo) GBM	1	918	0	54	0
TCGA-08-0356	NO	FEMALE	-21900	Dead	447	946	WITH TUMOR	59	Untreated primary (de novo) GBM	1	946	0	59	0
TCGA-14-1402	NO	FEMALE	-21421	Dead	975	975	WITH TUMOR	58	Untreated primary (de novo) GBM	1	975	0	58	0
TCGA-12-1091	NO	FEMALE	-3982	Dead	929	1010	WITH TUMOR	10	Untreated primary (de novo) GBM	1	1010	0	10	0
TCGA-06-0129	NO	MALE	-11284	Dead	989	1024	WITH TUMOR	30	Untreated primary (de novo) GBM	1	1024	1	30	0
TCGA-12-3652	NO	MALE	-21920	Dead	1050	1062	WITH TUMOR	60	Untreated primary (de novo) GBM	1	1062	1	60	0
TCGA-12-0619	NO	MALE	-21920	Dead	316	1062	WITH TUMOR	60	Untreated primary (de novo) GBM	1	1062	1	60	0
TCGA-06-0414	NO	MALE	-23215	Dead	1065	1068	TUMOR FREE	63	Untreated primary (de novo) GBM	1	1068	1	63	0
TCGA-08-0357	NO	MALE	-18144	Dead	1084	1143	WITH TUMOR	49	Untreated primary (de novo) GBM	1	1143	1	49	0
TCGA-08-0245	NO	FEMALE	-11613	Dead	1057	1151	WITH TUMOR	31	Untreated primary (de novo) GBM	1	1151	0	31	0
TCGA-12-0662	NO	MALE	-18717	Dead	1161	1161	WITH TUMOR	51	Untreated primary (de novo) GBM	1	1161	1	51	0
TCGA-12-0827	NO	FEMALE	-14093	Dead	1179	1179	WITH TUMOR	38	Untreated primary (de novo) GBM	1	1179	0	38	0
TCGA-27-1834	NO	MALE	-20568	Dead	1008	1233	WITH TUMOR	56	Untreated primary (de novo) GBM	1	1233	1	56	0
TCGA-08-0512	NO	MALE	-17821	Dead	358	1282	WITH TUMOR	48	Untreated primary (de novo) GBM	1	1282	1	48	0
TCGA-02-0025	NO	MALE	-17402	Dead	1300	1300	WITH TUMOR	47	Untreated primary (de novo) GBM	1	1300	1	47	0
TCGA-12-0773	NO	MALE	-8849	Dead	1311	1315	WITH TUMOR	24	Untreated primary (de novo) GBM	1	1315	1	24	0
TCGA-12-3646	NO	FEMALE	-21855	Dead	1315	1339	WITH TUMOR	59	Untreated primary (de novo) GBM	1	1339	0	59	0
TCGA-02-0432	NO	MALE	-13260	Dead	1433	1433	WITH TUMOR	36	Untreated primary (de novo) GBM	1	1433	1	36	0
TCGA-06-0125	NO	FEMALE	-23343	Dead	1439	1448	WITH TUMOR	63	Untreated primary (de novo) GBM	1	1448	0	63	0
TCGA-02-0085	NO	FEMALE	-23289	Dead	1561	1561	WITH TUMOR	63	Untreated primary (de novo) GBM	1	1561	0	63	0
TCGA-12-0772	NO	MALE	-17019	Dead	1615	1638	WITH TUMOR	46	Untreated primary (de novo) GBM	1	1638	1	46	0
TCGA-06-0164	NO	MALE	-17510	Dead	1730	1731	WITH TUMOR	47	Untreated primary (de novo) GBM	1	1731	1	47	0
TCGA-08-0517	NO	FEMALE	-12771	Dead	1770	1785	WITH TUMOR	34	Untreated primary (de novo) GBM	1	1785	0	34	0
TCGA-12-3644	NO	FEMALE	-17468	Dead	1807	1818	WITH TUMOR	47	Untreated primary (de novo) GBM	1	1818	0	47	0
TCGA-02-0104	NO	FEMALE	-10699	Dead	1977	1977	WITH TUMOR	29	Untreated primary (de novo) GBM	1	1977	0	29	0
TCGA-08-0351	YES	MALE	-14838	Dead	1637	1987	WITH TUMOR	40	Untreated primary (de novo) GBM	1	1987	1	40	0
TCGA-06-0409	NO	MALE	-16023	Dead	2145	2201	WITH TUMOR	43	Untreated primary (de novo) GBM	1	2201	1	43	0
TCGA-02-0021	NO	FEMALE	-16035	Dead	2362	2362	WITH TUMOR	43	Untreated primary (de novo) GBM	1	2362	0	43	0
TCGA-02-0014	NO	MALE	-9369	Dead	2512	2512	WITH TUMOR	25	Untreated primary (de novo) GBM	1	2512	1	25	0
TCGA-02-0080	NO	MALE	-10310	Dead	2729	2729	WITH TUMOR	28	Untreated primary (de novo) GBM	1	2729	1	28	0
TCGA-12-0818	NO	FEMALE	-16666	Dead	2791	2791	[Not Available]	45	Untreated primary (de novo) GBM	1	2791	0	45	0
TCGA-12-0656	NO	FEMALE	-17865	Dead	2005	2883	WITH TUMOR	48	Untreated primary (de novo) GBM	1	2883	0	48	0
TCGA-08-0344	NO	MALE	-24253	Dead	3310	3524	WITH TUMOR	66	Untreated primary (de novo) GBM	1	3524	1	66	0
TCGA-06-6693	NO	FEMALE	-23585	Dead	15	3667	WITH TUMOR	64	Untreated primary (de novo) GBM	1	3667	0	64	0
TCGA-12-1088	NO	FEMALE	-19667	Dead	3881	3881	[Not Available]	53	Untreated primary (de novo) GBM	1	3881	0	53	0
TCGA-16-0861	NO	MALE	-23778	[Not Available]	131	[Not Applicable]	[Not Available]	65	Untreated primary (de novo) GBM		[Not Applicable]	1	65	0
TCGA-28-2499	NO	MALE	-21838	[Not Available]	95	[Not Applicable]	[Not Available]	59	Untreated primary (de novo) GBM		[Not Applicable]	1	59	0

## Sheet: detailed
bcr_patient_barcode	bcr_patient_uuid	form_completion_date	history_lgg_dx_of_brain_tissue	prospective_collection	retrospective_collection	gender	birth_days_to	race	ethnicity	history_other_malignancy	history_neoadjuvant_treatment	initial_pathologic_dx_year	method_initial_path_dx	method_initial_path_dx_other	vital_status	last_contact_days_to	death_days_to	tumor_status	karnofsky_score	ecog_score	performance_status_timing	radiation_treatment_adjuvant	pharmaceutical_tx_adjuvant	treatment_outcome_first_course	new_tumor_event_dx_indicator	age_at_initial_pathologic_diagnosis	anatomic_neoplasm_subdivision	days_to_initial_pathologic_diagnosis	histological_type	icd_10	icd_o_3_histology	icd_o_3_site	informed_consent_verified	patient_id	tissue_source_site	tumor_tissue_site
bcr_patient_barcode	bcr_patient_uuid	form_completion_date	prior_glioma	tissue_prospective_collection_indicator	tissue_retrospective_collection_indicator	gender	days_to_birth	race	ethnicity	prior_dx	history_of_neoadjuvant_treatment	year_of_initial_pathologic_diagnosis	initial_pathologic_diagnosis_method	init_pathology_dx_method_other	vital_status	days_to_last_followup	days_to_death	person_neoplasm_cancer_status	karnofsky_performance_score	eastern_cancer_oncology_group	performance_status_scale_timing	radiation_therapy	postoperative_rx_tx	primary_therapy_outcome_success	new_tumor_event_after_initial_treatment	age_at_initial_pathologic_diagnosis	anatomic_neoplasm_subdivision	days_to_initial_pathologic_diagnosis	histological_type	icd_10	icd_o_3_histology	icd_o_3_site	informed_consent_verified	patient_id	tissue_source_site	tumor_tissue_site
CDE_ID:2673794	CDE_ID:	CDE_ID:	CDE_ID:2786111	CDE_ID:3088492	CDE_ID:3088528	CDE_ID:2200604	CDE_ID:3008233	CDE_ID:2192199	CDE_ID:2192217	CDE_ID:3382736	CDE_ID:3382737	CDE_ID:2896960	CDE_ID:2757941	CDE_ID:2757948	CDE_ID:5	CDE_ID:3008273	CDE_ID:3165475	CDE_ID:2759550	CDE_ID:2003853	CDE_ID:88	CDE_ID:2792763	CDE_ID:2005312	CDE_ID:3397567	CDE_ID:2786727	CDE_ID:3121376	CDE_ID:2006657	CDE_ID:3108203	CDE_ID:3131740	CDE_ID:3081934	CDE_ID:3226287	CDE_ID:3226275	CDE_ID:3226281	CDE_ID:2714689	CDE_ID:	CDE_ID:	CDE_ID:3427536
TCGA-02-0001	30a1fe5e-5b12-472c-aa86-c2db8167ab23	2008-12-16	NO	[Not Available]	[Not Available]	FEMALE	-16179	WHITE	NOT HISPANIC OR LATINO	[Not Available]	Yes	2002	Tumor resection	[Not Applicable]	Dead	279	358	WITH TUMOR	80	[Not Available]	[Not Available]	[Not Available]	[Not Available]	[Not Available]	[Not Available]	44	[Not Available]	0	Untreated primary (de novo) GBM	C71.9	9440/3	C71.9	YES	1	2	Brain
TCGA-02-0003	df3c1d61-79c1-43e9-971a-8029497ffeab	2008-12-16	NO	[Not Available]	[Not Available]	MALE	-18341	WHITE	NOT HISPANIC OR LATINO	[Not Available]	No	2003	Tumor resection	[Not Applicable]	Dead	144	144	WITH TUMOR	100	[Not Available]	[Not Available]	[Not Available]	[Not Available]	[Not Available]	[Not Available]	50	[Not Available]	0	Untreated primary (de novo) GBM	C71.9	9440/3	C71.9	YES	3	2	Brain
TCGA-02-0006	98714d95-b62e-4f34-9cd1-91542da463eb	2008-12-17	NO	[Not Available]	[Not Available]	FEMALE	-20516	WHITE	NOT HISPANIC OR LATINO	[Not Available]	No	2002	Tumor resection	[Not Applicable]	Dead	558	558	WITH TUMOR	80	[Not Available]	[Not Available]	[Not Available]	[Not Available]	[Not Available]	[Not Available]	56	[Not Available]	0	Untreated primary (de novo) GBM	C71.9	9440/3	C71.9	YES	6	2	Brain
TCGA-02-0007	fb75eb9d-05be-4e6b-a515-f39efb15e66c	2008-12-16	NO	[Not Available]	[Not Available]	FEMALE	-14806	WHITE	NOT HISPANIC OR LATINO	[Not Available]	Yes	2002	Tumor resection	[Not Applicable]	Dead	705	705	WITH TUMOR	80	[Not Available]	[Not Available]	[Not Available]	[Not Available]	[Not Available]	[Not Available]	40	[Not Available]	0	Treated primary GBM	C71.9	9440/3	C71.9	YES	7	2	Brain
TCGA-02-0009	c1f590eb-21ed-4939-adc5-0f7e6f485b56	2008-12-16	NO	[Not Available]	[Not Available]	FEMALE	-22457	WHITE	NOT HISPANIC OR LATINO	[Not Available]	No	2003	Tumor resection	[Not Applicable]	Dead	322	322	WITH TUMOR	80	[Not Available]	[Not Available]	[Not Available]	[Not Available]	[Not Available]	[Not Available]	61	[Not Available]	0	Untreated primary (de novo) GBM	C71.9	9440/3	C71.9	YES	9	2	Brain
TCGA-02-0010	45a58ede-e7a4-424d-851e-e6a4062e46e4	2008-12-16	NO	[Not Available]	[Not Available]	FEMALE	-7452	WHITE	NOT HISPANIC OR LATINO	[Not Available]	Yes	2002	Tumor resection	[Not Applicable]	Dead	1077	1077	WITH TUMOR	80	[Not Available]	[Not Available]	[Not Available]	[Not Available]	[Not Available]	[Not Available]	20	[Not Available]	0	Treated primary GBM	C71.9	9440/3	C71.9	YES	10	2	Brain
TCGA-02-0011	33ae5566-3c72-4cae-b516-1708db090e32	2008-12-17	NO	[Not Available]	[Not Available]	FEMALE	-6926	WHITE	HISPANIC OR LATINO	[Not Available]	No	2004	Tumor resection	[Not Applicable]	Dead	630	630	WITH TUMOR	80	[Not Available]	[Not Available]	[Not Available]	[Not Available]	[Not Available]	[Not Available]	18	[Not Available]	0	Untreated primary (de novo) GBM	C71.9	9440/3	C71.9	YES	11	2	Brain
TCGA-02-0014	83264f30-94be-4573-b519-fb0b0fce36c3	2008-12-17	NO	[Not Available]	[Not Available]	MALE	-9369	WHITE	NOT HISPANIC OR LATINO	[Not Available]	No	1997	Tumor resection	[Not Applicable]	Dead	2512	2512	WITH TUMOR	100	[Not Available]	[Not Available]	[Not Available]	[Not Available]	[Not Available]	[Not Available]	25	[Not Available]	0	Untreated primary (de novo) GBM	C71.9	9440/3	C71.9	YES	14	2	Brain
TCGA-02-0021	d85fa9be-f7fb-407b-af46-31f495b210d6	2008-12-16	NO	[Not Available]	[Not Available]	FEMALE	-16035	WHITE	NOT HISPANIC OR LATINO	[Not Available]	Yes	1999	Tumor resection	[Not Applicable]	Dead	2362	2362	WITH TUMOR	80	[Not Available]	[Not Available]	[Not Available]	[Not Available]	[Not Available]	[Not Available]	43	[Not Available]	0	Untreated primary (de novo) GBM	C71.9	9440/3	C71.9	YES	21	2	Brain
TCGA-02-0024	0553e60e-3510-417d-af8a-75947ebe8ab6	2008-12-16	NO	[Not Available]	[Not Available]	MALE	-13116	WHITE	NOT HISPANIC OR LATINO	[Not Available]	Yes	2000	Tumor resection	[Not Applicable]	Dead	1615	1615	WITH TUMOR	100	[Not Available]	[Not Available]	[Not Available]	[Not Available]	[Not Available]	[Not Available]	35	[Not Available]	0	Treated primary GBM	C71.9	9440/3	C71.9	YES	24	2	Brain
TCGA-02-0027	a1eca6d7-09ba-418a-a787-77be67e672dd	2008-12-17	NO	[Not Available]	[Not Available]	FEMALE	-12369	WHITE	NOT HISPANIC OR LATINO	[Not Available]	No	2005	Tumor resection	[Not Applicable]	Dead	315	370	WITH TUMOR	100	[Not Available]	[Not Available]	[Not Available]	[Not Available]	[Not Available]	[Not Available]	33	[Not Available]	0	Untreated primary (de novo) GBM	C71.9	9440/3	C71.9	YES	27	2	Brain
TCGA-02-0028	7ef0564e-d95d-4df5-969b-b204c207daea	2008-12-17	NO	[Not Available]	[Not Available]	MALE	-14304	WHITE	NOT HISPANIC OR LATINO	[Not Available]	Yes	1998	Tumor resection	[Not Applicable]	Dead	2755	2755	WITH TUMOR	100	[Not Available]	[Not Available]	[Not Available]	[Not Available]	[Not Available]	[Not Available]	39	[Not Available]	0	Treated primary GBM	C71.9	9440/3	C71.9	YES	28	2	Brain
TCGA-02-0033	fc5ad666-d67a-4a5c-8e4e-1c8d099e9f85	2008-12-17	NO	[Not Available]	[Not Available]	MALE	-20070	WHITE	[Not Available]	[Not Available]	No	2003	Tumor resection	[Not Applicable]	Dead	86	86	WITH TUMOR	100	[Not Available]	[Not Available]	[Not Available]	[Not Available]	[Not Available]	[Not Available]	54	[Not Available]	0	Untreated primary (de novo) GBM	C71.9	9440/3	C71.9	YES	33	2	Brain
TCGA-02-0034	69205453-c504-4684-8d32-57c82efc679d	2008-12-17	NO	[Not Available]	[Not Available]	MALE	-22166	WHITE	NOT HISPANIC OR LATINO	[Not Available]	No	2003	Tumor resection	[Not Applicable]	Dead	430	430	WITH TUMOR	80	[Not Available]	[Not Available]	[Not Available]	[Not Available]	[Not Available]	[Not Available]	60	[Not Available]	0	Untreated primary (de novo) GBM	C71.9	9440/3	C71.9	YES	34	2	Brain
TCGA-02-0037	d16ef9d7-9e9f-4dbb-9fb4-f8ceaf699e22	2008-12-17	NO	[Not Available]	[Not Available]	FEMALE	-27063	WHITE	NOT HISPANIC OR LATINO	[Not Available]	No	2004	Tumor resection	[Not Applicable]	Dead	110	110	WITH TUMOR	80	[Not Available]	[Not Available]	[Not Available]	[Not Available]	[Not Available]	[Not Available]	74	[Not Available]	0	Untreated primary (de novo) GBM	C71.9	9440/3	C71.9	YES	37	2	Brain
TCGA-02-0038	fcce7f31-a392-4177-8dca-cfbe6e73fc2e	2008-12-17	NO	[Not Available]	[Not Available]	FEMALE	-17749	WHITE	NOT HISPANIC OR LATINO	[Not Available]	No	2004	Tumor resection	[Not Applicable]	Dead	326	326	WITH TUMOR	80	[Not Available]	[Not Available]	[Not Available]	[Not Available]	[Not Available]	[Not Available]	48	[Not Available]	0	Untreated primary (de novo) GBM	C71.9	9440/3	C71.9	YES	38	2	Brain
TCGA-02-0043	de0cb811-bae0-407e-b8b3-97d1512bfa80	2008-12-17	NO	[Not Available]	[Not Available]	FEMALE	-19882	WHITE	HISPANIC OR LATINO	[Not Available]	Yes	2004	Tumor resection	[Not Applicable]	Dead	557	557	WITH TUMOR	80	[Not Available]	[Not Available]	[Not Available]	[Not Available]	[Not Available]	[Not Available]	54	[Not Available]	0	Treated primary GBM	C71.9	9440/3	C71.9	YES	43	2	Brain
TCGA-02-0046	5b8f05fa-0145-4142-8d41-5980e4d36d81	2008-12-16	NO	[Not Available]	[Not Available]	MALE	-22417	BLACK OR AFRICAN AMERICAN	[Not Available]	[Not Available]	No	2004	Tumor resection	[Not Applicable]	Dead	209	209	WITH TUMOR	60	[Not Available]	[Not Available]	[Not Available]	[Not Available]	[Not Available]	[Not Available]	61	[Not Available]	0	Untreated primary (de novo) GBM	C71.9	9440/3	C71.9	YES	46	2	Brain
TCGA-02-0047	3caf009f-d9e0-4c57-b1d9-8eb59fc833bd	2008-12-16	NO	[Not Available]	[Not Available]	MALE	-28759	WHITE	NOT HISPANIC OR LATINO	[Not Available]	No	2005	Tumor resection	[Not Applicable]	Dead	448	448	WITH TUMOR	80	[Not Available]	[Not Available]	[Not Available]	[Not Available]	[Not Available]	[Not Available]	78	[Not Available]	0	Untreated primary (de novo) GBM	C71.9	9440/3	C71.9	YES	47	2	Brain
TCGA-02-0052	5a448bf3-8e87-4791-91f2-908307a32ed1	2008-12-16	NO	[Not Available]	[Not Available]	MALE	-18061	WHITE	NOT HISPANIC OR LATINO	[Not Available]	No	2005	Tumor resection	[Not Applicable]	Dead	383	383	WITH TUMOR	80	[Not Available]	[Not Available]	[Not Available]	[Not Available]	[Not Available]	[Not Available]	49	[Not Available]	0	Untreated primary (de novo) GBM	C71.9	9440/3	C71.9	YES	52	2	Brain
TCGA-02-0054	4df7d5e4-f762-4e80-b9d1-96ec21fb43ca	2008-12-16	NO	[Not Available]	[Not Available]	FEMALE	-16224	WHITE	NOT HISPANIC OR LATINO	[Not Available]	No	2005	Tumor resection	[Not Applicable]	Dead	199	199	WITH TUMOR	80	[Not Available]	[Not Available]	[Not Available]	[Not Available]	[Not Available]	[Not Available]	44	[Not Available]	0	Untreated primary (de novo) GBM	C71.9	9440/3	C71.9	YES	54	2	Brain
TCGA-02-0055	da5f6940-e8ee-4fd1-a8da-4cd68e02e59c	2008-12-16	NO	[Not Available]	[Not Available]	FEMALE	-22798	WHITE	NOT HISPANIC OR LATINO	[Not Available]	No	2005	Tumor resection	[Not Applicable]	Dead	76	76	WITH TUMOR	80	[Not Available]	[Not Available]	[Not Available]	[Not Available]	[Not Available]	[Not Available]	62	[Not Available]	0	Untreated primary (de novo) GBM	C71.9	9440/3	C71.9	YES	55	2	Brain
TCGA-02-0057	7ee03602-bfec-413d-a05b-609cf60c6481	2008-12-16	NO	[Not Available]	[Not Available]	FEMALE	-24140	WHITE	NOT HISPANIC OR LATINO	[Not Available]	Yes	2004	Tumor resection	[Not Applicable]	Dead	604	604	WITH TUMOR	80	[Not Available]	[Not Available]	[Not Available]	[Not Available]	[Not Available]	[Not Available]	66	[Not Available]	0	Treated primary GBM	C71.9	9440/3	C71.9	YES	57	2	Brain
TCGA-02-0058	9734478b-05a2-4b5c-b8aa-9e6b0b0db02d	2008-12-16	YES	[Not Available]	[Not Available]	FEMALE	-10517	WHITE	NOT HISPANIC OR LATINO	[Not Available]	No	2005	Tumor resection	[Not Applicable]	Dead	254	254	WITH TUMOR	80	[Not Available]	[Not Available]	[Not Available]	[Not Available]	[Not Available]	[Not Available]	28	[Not Available]	0	Treated primary GBM	C71.9	9440/3	C71.9	YES	58	2	Brain
TCGA-02-0060	686ac6b5-fdb2-417e-9e32-cbad7214e677	2008-12-16	NO	[Not Available]	[Not Available]	FEMALE	-24151	ASIAN	NOT HISPANIC OR LATINO	[Not Available]	No	2006	Tumor resection	[Not Applicable]	Dead	183	183	WITH TUMOR	80	[Not Available]	[Not Available]	[Not Available]	[Not Available]	[Not Available]	[Not Available]	66	[Not Available]	0	Untreated primary (de novo) GBM	C71.9	9440/3	C71.9	YES	60	2	Brain
TCGA-06-0875	98e0344d-71c6-477c-a990-0bd0277606af	2009-02-25	NO	[Not Available]	[Not Available]	FEMALE	-22312	WHITE	NOT HISPANIC OR LATINO	[Not Available]	No	2008	Tumor resection	[Not Applicable]	Alive	279	[Not Applicable]	WITH TUMOR	80	[Not Available]	Pre-Operative	[Not Available]	[Not Available]	[Not Available]	[Not Available]	61	[Not Available]	0	Untreated primary (de novo) GBM	C71.9	9440/3	C71.9	YES	875	6	Brain
TCGA-06-0876	c5e08764-822b-4214-9ce6-f3ec2756190e	2009-02-25	NO	[Not Available]	[Not Available]	FEMALE	-26372	BLACK OR AFRICAN AMERICAN	NOT HISPANIC OR LATINO	[Not Available]	No	2008	Tumor resection	[Not Applicable]	Alive	271	[Not Applicable]	WITH TUMOR	80	[Not Available]	Pre-Operative	[Not Available]	[Not Available]	[Not Available]	[Not Available]	72	[Not Available]	0	Untreated primary (de novo) GBM	C71.9	9440/3	C71.9	YES	876	6	Brain
TCGA-06-0877	32afdc6c-e899-4795-9e90-c9a192bbc4c1	2009-02-25	NO	[Not Available]	[Not Available]	MALE	-28760	WHITE	NOT HISPANIC OR LATINO	[Not Available]	No	2008	Tumor resection	[Not Applicable]	Alive	204	[Not Applicable]	WITH TUMOR	[Not Available]	[Not Available]	[Not Available]	[Not Available]	[Not Available]	[Not Available]	[Not Available]	78	[Not Available]	0	Untreated primary (de novo) GBM	C71.9	9440/3	C71.9	YES	877	6	Brain
TCGA-06-0878	98e2f2ec-bdcd-490a-bf45-600e3b6c7491	2009-02-25	NO	[Not Available]	[Not Available]	MALE	-27319	WHITE	NOT HISPANIC OR LATINO	[Not Available]	No	2008	Tumor resection	[Not Applicable]	Alive	218	[Not Applicable]	WITH TUMOR	80	[Not Available]	Pre-Operative	[Not Available]	[Not Available]	[Not Available]	[Not Available]	74	[Not Available]	0	Untreated primary (de novo) GBM	C71.9	9440/3	C71.9	YES	878	6	Brain
TCGA-06-0879	f9ce2045-2821-4843-b5e9-cf7cc7e783d4	2009-02-25	NO	[Not Available]	[Not Available]	MALE	-19154	WHITE	NOT HISPANIC OR LATINO	[Not Available]	No	2008	Tumor resection	[Not Applicable]	Alive	699	[Not Applicable]	WITH TUMOR	80	[Not Available]	[Not Available]	[Not Available]	[Not Available]	[Not Available]	[Not Available]	52	[Not Available]	0	Untreated primary (de novo) GBM	C71.9	9440/3	C71.9	YES	879	6	Brain
TCGA-06-0881	1b6c184a-5868-4a51-8a82-aa16a7e65126	2009-02-25	NO	[Not Available]	[Not Available]	MALE	-18278	WHITE	NOT HISPANIC OR LATINO	[Not Available]	No	2008	Tumor resection	[Not Applicable]	Alive	178	[Not Applicable]	WITH TUMOR	80	[Not Available]	Pre-Operative	[Not Available]	[Not Available]	[Not Available]	[Not Available]	50	[Not Available]	0	Untreated primary (de novo) GBM	C71.9	9440/3	C71.9	YES	881	6	Brain
TCGA-06-0882	2188c194-dfe4-4471-9b8b-050db1a1062c	2009-02-25	NO	[Not Available]	[Not Available]	MALE	-11112	WHITE	NOT HISPANIC OR LATINO	[Not Available]	No	2008	Tumor resection	[Not Applicable]	Alive	165	[Not Applicable]	WITH TUMOR	60	[Not Available]	Pre-Operative	[Not Available]	[Not Available]	[Not Available]	[Not Available]	30	[Not Available]	0	Untreated primary (de novo) GBM	C71.9	9440/3	C71.9	YES	882	6	Brain
TCGA-12-0670	f7dd387f-eca9-4028-b296-2ca6d56d3bde	2009-05-28	NO	[Not Available]	[Not Available]	MALE	-22189	WHITE	NOT HISPANIC OR LATINO	[Not Available]	No	2001	Excisional Biopsy	[Not Applicable]	Dead	790	790	[Not Available]	100	[Not Available]	Pre-Adjuvant Therapy	[Not Available]	[Not Available]	[Not Available]	[Not Available]	60	[Not Available]	0	Untreated primary (de novo) GBM	C71.9	9440/3	C71.9	YES	670	12	Brain
TCGA-12-0818	e57b296a-80e9-4446-a3d1-3dbfeaf04f5e	2009-05-27	NO	[Not Available]	[Not Available]	FEMALE	-16666	WHITE	NOT HISPANIC OR LATINO	[Not Available]	No	1994	Excisional Biopsy	[Not Applicable]	Dead	2791	2791	[Not Available]	[Not Available]	[Not Available]	[Not Available]	[Not Available]	[Not Available]	[Not Available]	[Not Available]	45	[Not Available]	0	Untreated primary (de novo) GBM	C71.9	9440/3	C71.9	YES	818	12	Brain
TCGA-12-0819	025a7401-a65d-4ea0-8b4e-0ba775b0322a	2009-05-27	NO	[Not Available]	[Not Available]	FEMALE	-18160	BLACK OR AFRICAN AMERICAN	NOT HISPANIC OR LATINO	[Not Available]	No	1995	Excisional Biopsy	[Not Applicable]	Dead	754	754	WITH TUMOR	60	[Not Available]	Post-Adjuvant Therapy	[Not Available]	[Not Available]	[Not Available]	[Not Available]	49	[Not Available]	0	Untreated primary (de novo) GBM	C71.9	9440/3	C71.9	YES	819	12	Brain
TCGA-12-0820	ca261ec9-888b-47c8-8e71-5a22545d7161	2009-05-27	NO	[Not Available]	[Not Available]	MALE	-14878	WHITE	NOT HISPANIC OR LATINO	[Not Available]	No	1997	Excisional Biopsy	[Not Applicable]	Dead	562	562	WITH TUMOR	100	[Not Available]	Pre-Operative	[Not Available]	[Not Available]	[Not Available]	[Not Available]	40	[Not Available]	0	Untreated primary (de novo) GBM	C71.9	9440/3	C71.9	YES	820	12	Brain
TCGA-12-0821	eae44c1c-1628-4b58-8b90-d3372e3577d5	2009-05-27	NO	[Not Available]	[Not Available]	MALE	-22949	WHITE	NOT HISPANIC OR LATINO	[Not Available]	No	1998	Excisional Biopsy	[Not Applicable]	Dead	323	323	WITH TUMOR	60	[Not Available]	Post-Adjuvant Therapy	[Not Available]	[Not Available]	[Not Available]	[Not Available]	62	[Not Available]	0	Untreated primary (de novo) GBM	C71.9	9440/3	C71.9	YES	821	12	Brain
TCGA-12-0822	151ca826-a4d7-42eb-8684-f9fe7b93543f	2009-05-27	NO	[Not Available]	[Not Available]	MALE	-16803	WHITE	NOT HISPANIC OR LATINO	[Not Available]	No	1998	Excisional Biopsy	[Not Applicable]	Dead	715	715	WITH TUMOR	80	[Not Available]	Post-Adjuvant Therapy	[Not Available]	[Not Available]	[Not Available]	[Not Available]	46	[Not Available]	0	Untreated primary (de novo) GBM	C71.9	9440/3	C71.9	YES	822	12	Brain
TCGA-12-0826	fef02e2e-d4e6-4b56-b8ef-c367b0c920cd	2009-05-27	NO	[Not Available]	[Not Available]	FEMALE	-13887	WHITE	NOT HISPANIC OR LATINO	[Not Available]	No	1999	Excisional Biopsy	[Not Applicable]	Dead	845	845	[Not Available]	[Not Available]	[Not Available]	[Not Available]	[Not Available]	[Not Available]	[Not Available]	[Not Available]	38	[Not Available]	0	Untreated primary (de novo) GBM	C71.9	9440/3	C71.9	YES	826	12	Brain
TCGA-12-0827	b75845ed-a19a-4caa-b362-e62b1e538152	2009-05-27	NO	[Not Available]	[Not Available]	FEMALE	-14093	WHITE	NOT HISPANIC OR LATINO	[Not Available]	No	1999	Excisional Biopsy	[Not Applicable]	Dead	1179	1179	WITH TUMOR	100	[Not Available]	Post-Adjuvant Therapy	[Not Available]	[Not Available]	[Not Available]	[Not Available]	38	[Not Available]	0	Untreated primary (de novo) GBM	C71.9	9440/3	C71.9	YES	827	12	Brain
TCGA-12-0828	dae7e5c3-0b17-419c-a5fc-3bb271222bce	2009-05-27	NO	[Not Available]	[Not Available]	MALE	-20909	WHITE	NOT HISPANIC OR LATINO	[Not Available]	No	2000	Excisional Biopsy	[Not Applicable]	Dead	272	272	WITH TUMOR	60	[Not Available]	Pre-Adjuvant Therapy	[Not Available]	[Not Available]	[Not Available]	[Not Available]	57	[Not Available]	0	Untreated primary (de novo) GBM	C71.9	9440/3	C71.9	YES	828	12	Brain
TCGA-12-0829	97094aed-69f7-4f4e-a87e-533979e11514	2009-05-27	NO	[Not Available]	[Not Available]	MALE	-27471	BLACK OR AFRICAN AMERICAN	NOT HISPANIC OR LATINO	[Not Available]	No	2006	Excisional Biopsy	[Not Applicable]	Dead	626	626	WITH TUMOR	80	[Not Available]	Pre-Adjuvant Therapy	[Not Available]	[Not Available]	[Not Available]	[Not Available]	75	[Not Available]	0	Untreated primary (de novo) GBM	C71.9	9440/3	C71.9	YES	829	12	Brain
TCGA-14-0787	a2338b30-f511-4163-af3b-1e4a40ff00e1	2009-01-20	NO	[Not Available]	[Not Available]	MALE	-25326	ASIAN	NOT HISPANIC OR LATINO	[Not Available]	No	1999	Incisional Biopsy	[Not Applicable]	Dead	68	68	[Not Available]	60	[Not Available]	Post-Adjuvant Therapy	[Not Available]	[Not Available]	[Not Available]	[Not Available]	69	[Not Available]	0	Untreated primary (de novo) GBM	C71.9	9440/3	C71.9	YES	787	14	Brain
TCGA-14-0789	7cbabf1d-ec38-4048-ae1c-7d0f3001691b	2009-01-20	NO	[Not Available]	[Not Available]	MALE	-20050	WHITE	[Not Available]	[Not Available]	No	2005	Tumor resection	[Not Applicable]	Dead	342	342	[Not Available]	40	[Not Available]	Post-Adjuvant Therapy	[Not Available]	[Not Available]	[Not Available]	[Not Available]	54	[Not Available]	0	Untreated primary (de novo) GBM	C71.9	9440/3	C71.9	YES	789	14	Brain
TCGA-14-0813	cb58b5fe-ee0d-46f1-8502-1c8bcf729f3b	2008-12-19	NO	[Not Available]	[Not Available]	MALE	-28582	WHITE	[Not Available]	[Not Available]	No	2004	Tumor resection	[Not Applicable]	Dead	41	41	[Not Available]	60	[Not Available]	Other	[Not Available]	[Not Available]	[Not Available]	[Not Available]	78	[Not Available]	0	Untreated primary (de novo) GBM	C71.9	9440/3	C71.9	YES	813	14	Brain
TCGA-14-0817	5a86d9f1-d38d-4b78-9a23-c7855a20ca2d	2008-12-19	NO	[Not Available]	[Not Available]	FEMALE	-25425	WHITE	[Not Available]	[Not Available]	No	2002	Tumor resection	[Not Applicable]	Dead	164	164	[Not Available]	60	[Not Available]	Other	[Not Available]	[Not Available]	[Not Available]	[Not Available]	69	[Not Available]	0	Untreated primary (de novo) GBM	C71.9	9440/3	C71.9	YES	817	14	Brain
TCGA-14-0867	5c890137-e03c-4897-8af4-02aafa2fdb70	2008-12-19	NO	[Not Available]	[Not Available]	MALE	-24815	WHITE	[Not Available]	[Not Available]	No	2002	Tumor resection	[Not Applicable]	Dead	62	62	[Not Available]	60	[Not Available]	Other	[Not Available]	[Not Available]	[Not Available]	[Not Available]	67	[Not Available]	0	Untreated primary (de novo) GBM	C71.9	9440/3	C71.9	YES	867	14	Brain
TCGA-14-0871	72f88d18-03be-4b51-9f4a-1151521b7292	2008-12-19	NO	[Not Available]	[Not Available]	FEMALE	-27387	WHITE	[Not Available]	[Not Available]	No	1998	Tumor resection	[Not Applicable]	Dead	880	880	[Not Available]	60	[Not Available]	Post-Adjuvant Therapy	[Not Available]	[Not Available]	[Not Available]	[Not Available]	74	[Not Available]	0	Untreated primary (de novo) GBM	C71.9	9440/3	C71.9	YES	871	14	Brain
TCGA-16-0846	543c0a7d-ccd7-4b8d-98fb-eabec806231d	2009-07-17	NO	[Not Available]	[Not Available]	MALE	-31111	WHITE	NOT HISPANIC OR LATINO	[Not Available]	No	2006	Tumor resection	[Not Applicable]	Dead	119	119	WITH TUMOR	[Not Available]	[Not Available]	[Not Available]	[Not Available]	[Not Available]	[Not Available]	[Not Available]	85	[Not Available]	0	Untreated primary (de novo) GBM	C71.9	9440/3	C71.9	YES	846	16	Brain
TCGA-16-0848	535efef2-f2db-4888-9a8d-13caa8e1e6ef	2009-07-17	NO	[Not Available]	[Not Available]	MALE	-20848	WHITE	NOT HISPANIC OR LATINO	[Not Available]	No	2007	Tumor resection	[Not Applicable]	Dead	302	535	WITH TUMOR	[Not Available]	[Not Available]	[Not Available]	[Not Available]	[Not Available]	[Not Available]	[Not Available]	57	[Not Available]	0	Untreated primary (de novo) GBM	C71.9	9440/3	C71.9	YES	848	16	Brain
TCGA-16-0849	a210407e-b7de-4e27-84b2-9dcc5f9e6e63	2009-07-17	NO	[Not Available]	[Not Available]	MALE	-19939	WHITE	NOT HISPANIC OR LATINO	[Not Available]	No	2007	Tumor resection	[Not Applicable]	Alive	793	[Not Applicable]	[Not Available]	[Not Available]	[Not Available]	[Not Available]	[Not Available]	[Not Available]	[Not Available]	[Not Available]	54	[Not Available]	0	Untreated primary (de novo) GBM	C71.9	9440/3	C71.9	YES	849	16	Brain
TCGA-16-0850	389d5472-9e4a-47b3-bd6c-994eb0fafea2	2009-07-17	NO	[Not Available]	[Not Available]	FEMALE	-19281	WHITE	NOT HISPANIC OR LATINO	[Not Available]	No	2007	Tumor resection	[Not Applicable]	Dead	496	498	WITH TUMOR	[Not Available]	[Not Available]	[Not Available]	[Not Available]	[Not Available]	[Not Available]	[Not Available]	52	[Not Available]	0	Untreated primary (de novo) GBM	C71.9	9440/3	C71.9	YES	850	16	Brain
TCGA-16-0861	8a83ea25-d02e-4af8-9167-b29d3ef393cc	2009-07-17	NO	[Not Available]	[Not Available]	MALE	-23778	WHITE	[Not Available]	[Not Available]	No	2008	Tumor resection	[Not Applicable]	[Not Available]	131	[Not Applicable]	[Not Available]	[Not Available]	[Not Available]	[Not Available]	[Not Available]	[Not Available]	[Not Available]	[Not Available]	65	[Not Available]	0	Untreated primary (de novo) GBM	C71.9	9440/3	C71.9	YES	861	16	Brain
TCGA-06-0650	522808a2-f19d-4fab-b67e-0c31ec54b757	2011-10-04	NO	[Not Available]	[Not Available]	FEMALE	-14560	WHITE	NOT HISPANIC OR LATINO	[Not Available]	No	2007	Tumor resection	[Not Applicable]	Dead	717	717	WITH TUMOR	[Not Available]	0	Pre-Adjuvant Therapy	[Not Available]	[Not Available]	[Not Available]	[Not Available]	39	[Not Available]	0	Untreated primary (de novo) GBM	C71.9	9440/3	C71.9	YES	650	6	Brain
TCGA-06-1804	9348e446-0e43-4210-b07e-c534980cbf62	2011-09-26	NO	[Not Available]	[Not Available]	FEMALE	-29802	WHITE	NOT HISPANIC OR LATINO	[Not Available]	No	2009	Tumor resection	[Not Applicable]	Dead	414	414	WITH TUMOR	[Not Available]	[Not Available]	[Not Available]	[Not Available]	[Not Available]	[Not Available]	[Not Available]	81	[Not Available]	0	Untreated primary (de novo) GBM	C71.9	9440/3	C71.9	YES	1804	6	Brain
TCGA-06-5408	af055b98-be6a-4012-ac64-f1b6539b23d0	2011-01-24	NO	[Not Available]	[Not Available]	FEMALE	-20063	WHITE	NOT HISPANIC OR LATINO	[Not Available]	No	2009	Tumor resection	[Not Applicable]	Dead	342	357	WITH TUMOR	80	[Not Available]	Pre-Adjuvant Therapy	[Not Available]	[Not Available]	[Not Available]	[Not Available]	54	[Not Available]	0	Untreated primary (de novo) GBM	C71.9	9440/3	C71.9	YES	5408	6	Brain
TCGA-06-5410	884f867b-4a8b-4b67-8fe4-ab3f068be84e	2011-01-25	NO	[Not Available]	[Not Available]	FEMALE	-26395	WHITE	NOT HISPANIC OR LATINO	[Not Available]	No	2010	Tumor resection	[Not Applicable]	Dead	108	108	WITH TUMOR	60	[Not Available]	Pre-Operative	[Not Available]	[Not Available]	[Not Available]	[Not Available]	72	[Not Available]	0	Untreated primary (de novo) GBM	C71.9	9440/3	C71.9	YES	5410	6	Brain
TCGA-06-5411	3f960d3b-a58c-43d0-a8a4-f3555b399c9d	2011-01-25	NO	[Not Available]	[Not Available]	MALE	-18832	WHITE	NOT HISPANIC OR LATINO	[Not Available]	No	2010	Tumor resection	[Not Applicable]	Dead	254	254	WITH TUMOR	80	[Not Available]	Pre-Operative	[Not Available]	[Not Available]	[Not Available]	[Not Available]	51	[Not Available]	0	Untreated primary (de novo) GBM	C71.9	9440/3	C71.9	YES	5411	6	Brain
TCGA-06-5412	e6e2d4c3-d37c-4de3-ac68-b301800770f0	2011-01-25	NO	[Not Available]	[Not Available]	FEMALE	-28762	WHITE	NOT HISPANIC OR LATINO	[Not Available]	No	2010	Tumor resection	[Not Applicable]	Dead	138	138	WITH TUMOR	80	[Not Available]	Pre-Adjuvant Therapy	[Not Available]	[Not Available]	[Not Available]	[Not Available]	78	[Not Available]	0	Untreated primary (de novo) GBM	C71.9	9440/3	C71.9	YES	5412	6	Brain
TCGA-06-5413	8d2e88d9-d8d0-4c42-8aa2-205a788dea58	2011-01-25	NO	[Not Available]	[Not Available]	MALE	-24477	WHITE	NOT HISPANIC OR LATINO	[Not Available]	No	2010	Tumor resection	[Not Applicable]	Alive	268	[Not Applicable]	WITH TUMOR	60	[Not Available]	Pre-Adjuvant Therapy	[Not Available]	[Not Available]	[Not Available]	[Not Available]	67	[Not Available]	0	Untreated primary (de novo) GBM	C71.9	9440/3	C71.9	YES	5413	6	Brain
TCGA-06-5856	f4fe7c02-be19-4929-8638-960e5776494c	2011-08-09	NO	[Not Available]	[Not Available]	MALE	-21232	WHITE	NOT HISPANIC OR LATINO	[Not Available]	No	2010	Tumor resection	[Not Applicable]	Dead	114	114	WITH TUMOR	[Not Available]	[Not Available]	[Not Available]	[Not Available]	[Not Available]	[Not Available]	[Not Available]	58	[Not Available]	0	Untreated primary (de novo) GBM	C71.9	9440/3	C71.9	YES	5856	6	Brain
TCGA-06-5858	d1547b99-3c96-4c62-8261-5111bcf860a9	2011-08-08	NO	[Not Available]	[Not Available]	FEMALE	-16662	WHITE	NOT HISPANIC OR LATINO	[Not Available]	No	2010	Tumor resection	[Not Applicable]	Alive	187	[Not Applicable]	WITH TUMOR	100	0	Pre-Adjuvant Therapy	[Not Available]	[Not Available]	[Not Available]	[Not Available]	45	[Not Available]	0	Untreated primary (de novo) GBM	C71.9	9440/3	C71.9	YES	5858	6	Brain
TCGA-06-5859	4644a15f-3115-4f27-86b2-b092419431e1	2011-08-09	NO	[Not Available]	[Not Available]	MALE	-23211	WHITE	NOT HISPANIC OR LATINO	[Not Available]	No	2011	Tumor resection	[Not Applicable]	Alive	139	[Not Applicable]	WITH TUMOR	40	[Not Available]	Post-Adjuvant Therapy	[Not Available]	[Not Available]	[Not Available]	[Not Available]	63	[Not Available]	0	Untreated primary (de novo) GBM	C71.9	9440/3	C71.9	YES	5859	6	Brain
TCGA-06-6389	d9cae674-1100-44a4-8c61-2f15ea1b6214	2011-11-07	NO	[Not Available]	[Not Available]	FEMALE	-18248	WHITE	NOT HISPANIC OR LATINO	[Not Available]	No	2011	Tumor resection	[Not Applicable]	Alive	237	[Not Applicable]	WITH TUMOR	100	[Not Available]	Pre-Adjuvant Therapy	[Not Available]	[Not Available]	[Not Available]	[Not Available]	49	[Not Available]	0	Untreated primary (de novo) GBM	C71.9	9440/3	C71.9	YES	6389	6	Brain
TCGA-06-6390	3ed101b5-0007-4957-a25d-4cf43bde08b6	2011-11-07	NO	[Not Available]	[Not Available]	MALE	-21328	WHITE	NOT HISPANIC OR LATINO	[Not Available]	No	2011	Tumor resection	[Not Applicable]	Dead	164	164	WITH TUMOR	80	[Not Available]	Pre-Operative	[Not Available]	[Not Available]	[Not Available]	[Not Available]	58	[Not Available]	0	Untreated primary (de novo) GBM	C71.9	9440/3	C71.9	YES	6390	6	Brain
TCGA-06-6391	7a4c0a14-ac97-4c2b-a9cc-68cb561b2494	2011-08-08	NO	[Not Available]	[Not Available]	FEMALE	-16206	WHITE	NOT HISPANIC OR LATINO	[Not Available]	No	2011	Tumor resection	[Not Applicable]	Dead	45	45	WITH TUMOR	[Not Available]	1	Pre-Operative	[Not Available]	[Not Available]	[Not Available]	[Not Available]	44	[Not Available]	0	Untreated primary (de novo) GBM	C71.9	9440/3	C71.9	YES	6391	6	Brain
TCGA-14-0781	9b9654c9-5a64-4a8e-b1f0-987437e6012e	2010-06-24	NO	[Not Available]	[Not Available]	MALE	-17903	BLACK OR AFRICAN AMERICAN	[Not Available]	[Not Available]	No	2003	Tumor resection	[Not Applicable]	Dead	29	29	WITH TUMOR	[Not Available]	[Not Available]	[Not Available]	[Not Available]	[Not Available]	[Not Available]	[Not Available]	49	[Not Available]	0	Untreated primary (de novo) GBM	C71.9	9440/3	C71.9	YES	781	14	Brain
TCGA-15-1444	4c42dc4e-66b7-40bf-9fbe-b92543248198	2013-04-04	NO	NO	YES	MALE	-7827	WHITE	NOT HISPANIC OR LATINO	No	No	2004	Tumor resection	[Not Applicable]	Dead	[Not Available]	1537	WITH TUMOR	[Unknown]	[Unknown]	[Not Available]	YES	YES	Complete Remission/Response	NO	21	[Not Available]	0	Glioblastoma Multiforme (GBM)	C71.9	9440/3	C71.9	YES	1444	15	Brain
TCGA-19-5947	13b4d676-ee9b-499b-94bb-2365830fb37e	2011-06-03	YES	[Not Available]	[Not Available]	FEMALE	-17218	BLACK OR AFRICAN AMERICAN	NOT HISPANIC OR LATINO	[Not Available]	No	2010	Tumor resection	[Not Applicable]	Dead	202	202	WITH TUMOR	40	[Not Available]	Pre-Adjuvant Therapy	[Not Available]	[Not Available]	[Not Available]	[Not Available]	47	[Not Available]	0	Untreated primary (de novo) GBM	C71.9	9440/3	C71.9	YES	5947	19	Brain
TCGA-19-5950	ec56b685-022b-44b4-8051-d8bbbcc17ee0	2011-06-03	NO	[Not Available]	[Not Available]	FEMALE	-19244	WHITE	NOT HISPANIC OR LATINO	[Not Available]	No	2010	Tumor resection	[Not Applicable]	Alive	343	[Not Applicable]	WITH TUMOR	100	[Not Available]	Pre-Adjuvant Therapy	[Not Available]	[Not Available]	[Not Available]	[Not Available]	52	[Not Available]	0	Untreated primary (de novo) GBM	C71.9	9440/3	C71.9	YES	5950	19	Brain
TCGA-19-5951	61e00782-b709-43b1-a164-ee7f89c867e4	2011-06-03	NO	[Not Available]	[Not Available]	FEMALE	-27995	WHITE	NOT HISPANIC OR LATINO	[Not Available]	No	2010	Tumor resection	[Not Applicable]	Dead	244	244	WITH TUMOR	80	[Not Available]	Pre-Adjuvant Therapy	[Not Available]	[Not Available]	[Not Available]	[Not Available]	76	[Not Available]	0	Untreated primary (de novo) GBM	C71.9	9440/3	C71.9	YES	5951	19	Brain
TCGA-19-5952	ef36cbd1-5d7d-4756-a628-b5339d41e228	2011-06-03	NO	[Not Available]	[Not Available]	MALE	-22841	WHITE	NOT HISPANIC OR LATINO	[Not Available]	No	2010	Tumor resection	[Not Applicable]	Dead	567	575	[Not Available]	60	[Not Available]	Pre-Adjuvant Therapy	[Not Available]	[Not Available]	[Not Available]	[Not Available]	62	[Not Available]	0	Untreated primary (de novo) GBM	C71.9	9440/3	C71.9	YES	5952	19	Brain
TCGA-19-5954	18e04edc-04a3-4d1c-b536-3797e1924f48	2011-06-03	NO	[Not Available]	[Not Available]	FEMALE	-26355	WHITE	NOT HISPANIC OR LATINO	[Not Available]	No	2010	Tumor resection	[Not Applicable]	Alive	242	[Not Applicable]	WITH TUMOR	60	[Not Available]	Post-Adjuvant Therapy	[Not Available]	[Not Available]	[Not Available]	[Not Available]	72	[Not Available]	0	Untreated primary (de novo) GBM	C71.9	9440/3	C71.9	YES	5954	19	Brain
TCGA-19-5955	ad7a6a27-c517-49ef-a9f9-518dccda23b4	2011-06-03	NO	[Not Available]	[Not Available]	MALE	-30550	WHITE	NOT HISPANIC OR LATINO	[Not Available]	No	2010	Tumor resection	[Not Applicable]	Dead	54	54	[Not Available]	[Not Available]	[Not Available]	[Not Available]	[Not Available]	[Not Available]	[Not Available]	[Not Available]	83	[Not Available]	0	Untreated primary (de novo) GBM	C71.9	9440/3	C71.9	YES	5955	19	Brain
TCGA-19-5956	7e70a318-3acc-42f3-8287-158a2199f0bc	2011-06-03	NO	[Not Available]	[Not Available]	FEMALE	-19591	WHITE	NOT HISPANIC OR LATINO	[Not Available]	No	2010	Tumor resection	[Not Applicable]	Alive	198	[Not Applicable]	WITH TUMOR	80	[Not Available]	Pre-Adjuvant Therapy	[Not Available]	[Not Available]	[Not Available]	[Not Available]	53	[Not Available]	0	Untreated primary (de novo) GBM	C71.9	9440/3	C71.9	YES	5956	19	Brain
TCGA-19-5958	81622677-9742-40ea-ad60-5f9b2a624ea7	2011-06-03	NO	[Not Available]	[Not Available]	MALE	-20466	WHITE	NOT HISPANIC OR LATINO	[Not Available]	No	2010	Tumor resection	[Not Applicable]	Alive	164	[Not Applicable]	TUMOR FREE	80	[Not Available]	Post-Adjuvant Therapy	[Not Available]	[Not Available]	[Not Available]	[Not Available]	56	[Not Available]	0	Untreated primary (de novo) GBM	C71.9	9440/3	C71.9	YES	5958	19	Brain
TCGA-19-5959	42e92d73-29eb-4508-a653-9b77f36021c0	2011-06-03	NO	[Not Available]	[Not Available]	FEMALE	-28449	WHITE	NOT HISPANIC OR LATINO	[Not Available]	No	2010	Tumor resection	[Not Applicable]	Alive	161	[Not Applicable]	WITH TUMOR	80	[Not Available]	Post-Adjuvant Therapy	[Not Available]	[Not Available]	[Not Available]	[Not Available]	77	[Not Available]	0	Untreated primary (de novo) GBM	C71.9	9440/3	C71.9	YES	5959	19	Brain
TCGA-19-5960	93ed7a2b-b0cb-4a84-871f-5c34a0b6a640	2011-06-03	NO	[Not Available]	[Not Available]	MALE	-20641	WHITE	NOT HISPANIC OR LATINO	[Not Available]	No	2010	Tumor resection	[Not Applicable]	Alive	165	[Not Applicable]	TUMOR FREE	80	[Not Available]	Pre-Adjuvant Therapy	[Not Available]	[Not Available]	[Not Available]	[Not Available]	56	[Not Available]	0	Untreated primary (de novo) GBM	C71.9	9440/3	C71.9	YES	5960	19	Brain
TCGA-26-1442	c29d73c0-c885-4105-bf74-38e9178e71c9	2011-07-05	YES	[Not Available]	[Not Available]	MALE	-15950	WHITE	NOT HISPANIC OR LATINO	[Not Available]	No	2008	Tumor resection	[Not Applicable]	Alive	953	[Not Applicable]	WITH TUMOR	80	1	Post-Adjuvant Therapy	[Not Available]	[Not Available]	[Not Available]	[Not Available]	43	[Not Available]	0	Untreated primary (de novo) GBM	C71.9	9440/3	C71.9	YES	1442	26	Brain
TCGA-28-6450	82ecf2ce-0782-4238-be0a-668a2b22c57c	2011-07-22	NO	[Not Available]	[Not Available]	MALE	-22177	WHITE	[Not Available]	[Not Available]	No	2010	Tumor resection	[Not Applicable]	Dead	165	165	WITH TUMOR	[Not Available]	[Not Available]	[Not Available]	[Not Available]	[Not Available]	[Not Available]	[Not Available]	60	[Not Available]	0	Untreated primary (de novo) GBM	C71.9	9440/3	C71.9	YES	6450	28	Brain
TCGA-32-1979	1974470e-ec23-4dfc-8907-2e4052c2a0fc	2011-06-13	NO	[Not Available]	[Not Available]	FEMALE	-25252	WHITE	NOT HISPANIC OR LATINO	[Not Available]	No	2008	Tumor resection	[Not Applicable]	Dead	593	593	WITH TUMOR	[Not Available]	[Not Available]	[Not Available]	[Not Available]	[Not Available]	[Not Available]	[Not Available]	69	[Not Available]	0	Untreated primary (de novo) GBM	C71.9	9440/3	C71.9	YES	1979	32	Brain
TCGA-32-1980	d59ffef5-f39b-4627-a7c7-6920b99c2408	2011-06-13	NO	[Not Available]	[Not Available]	MALE	-26467	WHITE	NOT HISPANIC OR LATINO	[Not Available]	No	2008	Tumor resection	[Not Applicable]	Dead	36	36	WITH TUMOR	[Not Available]	[Not Available]	[Not Available]	[Not Available]	[Not Available]	[Not Available]	[Not Available]	72	[Not Available]	0	Untreated primary (de novo) GBM	C71.9	9440/3	C71.9	YES	1980	32	Brain
TCGA-41-5651	c184c3ca-7ad3-4202-b108-cb9fd5f5d947	2011-07-21	NO	[Not Available]	[Not Available]	FEMALE	-21698	BLACK OR AFRICAN AMERICAN	NOT HISPANIC OR LATINO	[Not Available]	No	2010	Tumor resection	[Not Applicable]	Alive	351	[Not Applicable]	WITH TUMOR	[Not Available]	1	Other	[Not Available]	[Not Available]	[Not Available]	[Not Available]	59	[Not Available]	0	Untreated primary (de novo) GBM	C71.9	9440/3	C71.9	YES	5651	41	Brain
TCGA-76-6191	8c3b2851-fced-473c-9c11-731eb66d8f3e	2011-09-22	NO	[Not Available]	[Not Available]	MALE	-20937	WHITE	[Not Available]	[Not Available]	No	2009	Tumor resection	[Not Applicable]	Dead	508	508	WITH TUMOR	80	1	Pre-Adjuvant Therapy	[Not Available]	[Not Available]	[Not Available]	[Not Available]	57	[Not Available]	0	Untreated primary (de novo) GBM	C71.9	9440/3	C71.9	YES	6191	76	Brain
TCGA-76-6192	68749001-c4c2-415d-830c-07e39c3a504a	2011-09-22	NO	[Not Available]	[Not Available]	MALE	-27322	WHITE	NOT HISPANIC OR LATINO	[Not Available]	No	2010	Tumor resection	[Not Applicable]	Dead	100	100	WITH TUMOR	80	1	Pre-Operative	[Not Available]	[Not Available]	[Not Available]	[Not Available]	74	[Not Available]	0	Untreated primary (de novo) GBM	C71.9	9440/3	C71.9	YES	6192	76	Brain
TCGA-76-6193	aa15f655-c1e9-4f4a-acee-2fb76ec82858	2011-09-22	NO	[Not Available]	[Not Available]	MALE	-28742	[Not Available]	[Not Available]	[Not Available]	No	2010	Tumor resection	[Not Applicable]	Dead	82	82	[Not Available]	60	[Not Available]	[Not Available]	[Not Available]	[Not Available]	[Not Available]	[Not Available]	78	[Not Available]	0	Untreated primary (de novo) GBM	C71.9	9440/3	C71.9	YES	6193	76	Brain
TCGA-76-6282	c472482e-225d-4ab0-8ba5-b659e7ff3e89	2011-10-21	NO	[Not Available]	[Not Available]	MALE	-23323	WHITE	NOT HISPANIC OR LATINO	[Not Available]	No	2007	Tumor resection	[Not Applicable]	Dead	519	519	WITH TUMOR	80	1	Pre-Operative	[Not Available]	[Not Available]	[Not Available]	[Not Available]	63	[Not Available]	0	Untreated primary (de novo) GBM	C71.9	9440/3	C71.9	YES	6282	76	Brain
TCGA-76-6285	9e2efb07-826f-4efc-8c69-8625cbc708a6	2011-09-22	NO	[Not Available]	[Not Available]	FEMALE	-23674	WHITE	[Not Available]	[Not Available]	No	2008	Tumor resection	[Not Applicable]	Dead	254	254	WITH TUMOR	80	[Not Available]	Pre-Operative	[Not Available]	[Not Available]	[Not Available]	[Not Available]	64	[Not Available]	0	Untreated primary (de novo) GBM	C71.9	9440/3	C71.9	YES	6285	76	Brain
TCGA-81-5910	a63ce9ac-24a4-484e-8bcc-717cd7aa92df	2011-06-07	NO	[Not Available]	[Not Available]	MALE	-23567	WHITE	[Not Available]	[Not Available]	No	2009	Tumor resection	[Not Applicable]	Dead	49	49	WITH TUMOR	40	3	Other	[Not Available]	[Not Available]	[Not Available]	[Not Available]	64	[Not Available]	0	Untreated primary (de novo) GBM	C71.9	9440/3	C71.9	YES	5910	81	Brain
TCGA-87-5896	ed879063-e603-4151-bf5e-22a4ee210281	2011-07-13	NO	[Not Available]	[Not Available]	FEMALE	-18391	WHITE	NOT HISPANIC OR LATINO	[Not Available]	No	2010	Tumor resection	[Not Applicable]	Alive	2	[Not Applicable]	TUMOR FREE	[Not Available]	[Not Available]	[Not Available]	[Not Available]	[Not Available]	[Not Available]	[Not Available]	50	[Not Available]	0	Untreated primary (de novo) GBM	C71.9	9440/3	C71.9	YES	5896	87	Brain
TCGA-06-1806	a0339182-2fd6-459d-9703-422474222e76	2013-09-18	NO	YES	NO	MALE	-17296	WHITE	NOT HISPANIC OR LATINO	No	No	2009	Tumor resection	[Not Applicable]	Dead	[Not Available]	466	WITH TUMOR	90	[Not Evaluated]	Pre-Adjuvant Therapy	YES	YES	Progressive Disease	[Not Available]	47	[Not Available]	0	Glioblastoma Multiforme (GBM)	C71.9	9440/3	C71.9	YES	1806	6	Brain
TCGA-06-6388	7eb1d526-923d-4b31-b8be-27d83b3dd025	2011-08-08	NO	[Not Available]	[Not Available]	FEMALE	-23519	WHITE	NOT HISPANIC OR LATINO	[Not Available]	No	2011	Tumor resection	[Not Applicable]	Dead	120	159	WITH TUMOR	80	[Not Available]	Pre-Adjuvant Therapy	[Not Available]	[Not Available]	[Not Available]	[Not Available]	64	[Not Available]	0	Untreated primary (de novo) GBM	C71.9	9440/3	C71.9	YES	6388	6	Brain
TCGA-06-6693	d27a7f17-fdc9-4325-b98b-ad6839cc88f5	2011-09-26	NO	[Not Available]	[Not Available]	FEMALE	-23585	WHITE	NOT HISPANIC OR LATINO	[Not Available]	No	1993	Tumor resection	[Not Applicable]	Dead	15	3667	WITH TUMOR	[Not Available]	[Not Available]	[Not Available]	[Not Available]	[Not Available]	[Not Available]	[Not Available]	64	[Not Available]	0	Untreated primary (de novo) GBM	C71.9	9440/3	C71.9	YES	6693	6	Brain
TCGA-06-6694	863d58e7-91c2-4602-98ed-c6c6e0859566	2011-09-26	NO	[Not Available]	[Not Available]	FEMALE	-27909	WHITE	NOT HISPANIC OR LATINO	[Not Available]	No	1994	Tumor resection	[Not Applicable]	Dead	224	224	WITH TUMOR	[Not Available]	[Not Available]	[Not Available]	[Not Available]	[Not Available]	[Not Available]	[Not Available]	76	[Not Available]	0	Untreated primary (de novo) GBM	C71.9	9440/3	C71.9	YES	6694	6	Brain
TCGA-06-6695	0628cb4a-c480-4b2f-bd2e-bb33e6994302	2011-09-14	NO	[Not Available]	[Not Available]	MALE	-23426	WHITE	NOT HISPANIC OR LATINO	[Not Available]	No	2010	Tumor resection	[Not Applicable]	Alive	253	[Not Applicable]	WITH TUMOR	40	[Not Available]	Pre-Adjuvant Therapy	[Not Available]	[Not Available]	[Not Available]	[Not Available]	64	[Not Available]	0	Untreated primary (de novo) GBM	C71.9	9440/3	C71.9	YES	6695	6	Brain
TCGA-06-6697	b28b3575-8097-4a97-b32a-5f0eeff64863	2011-09-14	NO	[Not Available]	[Not Available]	MALE	-23763	WHITE	NOT HISPANIC OR LATINO	[Not Available]	No	2010	Tumor resection	[Not Applicable]	Alive	391	[Not Applicable]	WITH TUMOR	80	[Not Available]	Pre-Adjuvant Therapy	[Not Available]	[Not Available]	[Not Available]	[Not Available]	65	[Not Available]	0	Untreated primary (de novo) GBM	C71.9	9440/3	C71.9	YES	6697	6	Brain
TCGA-06-6698	c129c34a-8d40-4d98-b9ad-a10d3f7b3ee0	2011-09-14	NO	[Not Available]	[Not Available]	FEMALE	-19591	WHITE	NOT HISPANIC OR LATINO	[Not Available]	No	2011	Tumor resection	[Not Applicable]	Alive	145	[Not Applicable]	WITH TUMOR	[Not Available]	[Not Available]	[Not Available]	[Not Available]	[Not Available]	[Not Available]	[Not Available]	53	[Not Available]	0	Untreated primary (de novo) GBM	C71.9	9440/3	C71.9	YES	6698	6	Brain
TCGA-06-6699	9848f14b-8eab-4ac9-89b0-99a5ebf14696	2011-09-14	NO	[Not Available]	[Not Available]	FEMALE	-21190	WHITE	NOT HISPANIC OR LATINO	[Not Available]	No	2011	Tumor resection	[Not Applicable]	Alive	47	[Not Applicable]	WITH TUMOR	[Not Available]	[Not Available]	[Not Available]	[Not Available]	[Not Available]	[Not Available]	[Not Available]	58	[Not Available]	0	Untreated primary (de novo) GBM	C71.9	9440/3	C71.9	YES	6699	6	Brain
TCGA-06-6700	3dddfc44-7bb1-4974-8a65-a84fd4bac484	2011-09-14	NO	[Not Available]	[Not Available]	MALE	-27850	WHITE	NOT HISPANIC OR LATINO	[Not Available]	No	2011	Tumor resection	[Not Applicable]	Alive	145	[Not Applicable]	WITH TUMOR	100	[Not Available]	Pre-Adjuvant Therapy	[Not Available]	[Not Available]	[Not Available]	[Not Available]	76	[Not Available]	0	Untreated primary (de novo) GBM	C71.9	9440/3	C71.9	YES	6700	6	Brain
TCGA-06-6701	13429a31-a193-4180-a8b2-cceaa21ecbfd	2011-09-14	NO	[Not Available]	[Not Available]	MALE	-22051	WHITE	NOT HISPANIC OR LATINO	[Not Available]	No	2011	Tumor resection	[Not Applicable]	Alive	151	[Not Applicable]	WITH TUMOR	[Not Available]	[Not Available]	[Not Available]	[Not Available]	[Not Available]	[Not Available]	[Not Available]	60	[Not Available]	0	Untreated primary (de novo) GBM	C71.9	9440/3	C71.9	YES	6701	6	Brain
TCGA-14-0740	70c887ce-43e1-4093-9a2f-a9d3dc62da78	2010-06-24	NO	[Not Available]	[Not Available]	MALE	-25627	WHITE	[Not Available]	[Not Available]	No	2002	Tumor resection	[Not Applicable]	Dead	364	364	WITH TUMOR	60	[Not Available]	Pre-Adjuvant Therapy	[Not Available]	[Not Available]	[Not Available]	[Not Available]	70	[Not Available]	0	Untreated primary (de novo) GBM	C71.9	9440/3	C71.9	YES	740	14	Brain
TCGA-14-0862	31b21dcf-7e13-4522-8b34-a5eb6c0e5d1d	2010-06-24	NO	[Not Available]	[Not Available]	MALE	-22179	WHITE	[Not Available]	[Not Available]	No	2002	Tumor resection	[Not Applicable]	Dead	88	88	WITH TUMOR	40	[Not Available]	Other	[Not Available]	[Not Available]	[Not Available]	[Not Available]	60	[Not Available]	0	Untreated primary (de novo) GBM	C71.9	9440/3	C71.9	YES	862	14	Brain
TCGA-14-1043	a6cda2a0-21d9-4b72-a4c5-de1142d7ddb8	2010-06-24	NO	[Not Available]	[Not Available]	MALE	-22392	WHITE	[Not Available]	[Not Available]	No	2004	Tumor resection	[Not Applicable]	Dead	24	24	WITH TUMOR	40	[Not Available]	Pre-Adjuvant Therapy	[Not Available]	[Not Available]	[Not Available]	[Not Available]	61	[Not Available]	0	Untreated primary (de novo) GBM	C71.9	9440/3	C71.9	YES	1043	14	Brain
TCGA-14-1395	74331114-65b1-4697-abc4-4769ff377528	2009-08-05	NO	[Not Available]	[Not Available]	MALE	-19237	WHITE	[Not Available]	[Not Available]	No	2003	Tumor resection	[Not Applicable]	Dead	42	42	WITH TUMOR	80	[Not Available]	Pre-Operative	[Not Available]	[Not Available]	[Not Available]	[Not Available]	52	[Not Available]	0	Untreated primary (de novo) GBM	C71.9	9440/3	C71.9	YES	1395	14	Brain
TCGA-14-1450	f2ec3b94-cb92-4335-bdf9-02c046130bab	2010-06-24	NO	[Not Available]	[Not Available]	FEMALE	-20960	BLACK OR AFRICAN AMERICAN	[Not Available]	[Not Available]	No	2005	Tumor resection	[Not Applicable]	Alive	1788	[Not Applicable]	WITH TUMOR	80	[Not Available]	Post-Adjuvant Therapy	[Not Available]	[Not Available]	[Not Available]	[Not Available]	57	[Not Available]	0	Untreated primary (de novo) GBM	C71.9	9440/3	C71.9	YES	1450	14	Brain
TCGA-19-5953	aa703529-7153-4f74-8577-2601876e3374	2011-09-15	NO	[Not Available]	[Not Available]	MALE	-21204	WHITE	NOT HISPANIC OR LATINO	[Not Available]	No	2010	Tumor resection	[Not Applicable]	Dead	144	144	WITH TUMOR	[Not Available]	[Not Available]	[Not Available]	[Not Available]	[Not Available]	[Not Available]	[Not Available]	58	[Not Available]	0	Untreated primary (de novo) GBM	C71.9	9440/3	C71.9	YES	5953	19	Brain
TCGA-26-6173	60e69f41-571e-4a1b-ae75-9d49eed620ca	2011-05-02	NO	[Not Available]	[Not Available]	MALE	-21093	WHITE	NOT HISPANIC OR LATINO	[Not Available]	No	2010	Tumor resection	[Not Applicable]	Alive	241	[Not Applicable]	TUMOR FREE	80	1	Pre-Adjuvant Therapy	[Not Available]	[Not Available]	[Not Available]	[Not Available]	57	[Not Available]	0	Untreated primary (de novo) GBM	C71.9	9440/3	C71.9	YES	6173	26	Brain
TCGA-26-6174	4b606edf-07fc-4665-a7cd-a794004e5aca	2011-05-02	NO	[Not Available]	[Not Available]	FEMALE	-23884	WHITE	NOT HISPANIC OR LATINO	[Not Available]	No	2011	Tumor resection	[Not Applicable]	Alive	71	[Not Applicable]	[Not Available]	80	1	Post-Adjuvant Therapy	[Not Available]	[Not Available]	[Not Available]	[Not Available]	65	[Not Available]	0	Untreated primary (de novo) GBM	C71.9	9440/3	C71.9	YES	6174	26	Brain
TCGA-28-5211	cf6689b9-d0fa-4461-a6b7-db477629e258	2011-07-22	NO	[Not Available]	[Not Available]	MALE	-15507	BLACK OR AFRICAN AMERICAN	[Not Available]	[Not Available]	No	2010	Tumor resection	[Not Applicable]	Alive	358	[Not Applicable]	WITH TUMOR	100	[Not Available]	Pre-Adjuvant Therapy	[Not Available]	[Not Available]	[Not Available]	[Not Available]	42	[Not Available]	0	Untreated primary (de novo) GBM	C71.9	9440/3	C71.9	YES	5211	28	Brain
TCGA-41-6646	a8d708ab-6388-4d42-bc6e-05a8a718ecff	2011-10-24	NO	[Not Available]	[Not Available]	FEMALE	-26667	WHITE	NOT HISPANIC OR LATINO	[Not Available]	No	2011	Tumor resection	[Not Applicable]	Alive	236	[Not Applicable]	WITH TUMOR	[Not Available]	4	Other	[Not Available]	[Not Available]	[Not Available]	[Not Available]	73	[Not Available]	0	Untreated primary (de novo) GBM	C71.9	9440/3	C71.9	YES	6646	41	Brain
TCGA-74-6573	8d0d7a7e-8fae-437d-9b39-f2f17d0f5e4f	2011-09-14	NO	[Not Available]	[Not Available]	MALE	-24632	[Not Available]	[Not Available]	[Not Available]	No	2009	Tumor resection	[Not Applicable]	Dead	105	105	WITH TUMOR	100	[Not Available]	Pre-Operative	[Not Available]	[Not Available]	[Not Available]	[Not Available]	67	[Not Available]	0	Untreated primary (de novo) GBM	C71.9	9440/3	C71.9	YES	6573	74	Brain
TCGA-74-6575	66a03e91-77c7-4aef-a825-6deef805640c	2011-09-14	NO	[Not Available]	[Not Available]	FEMALE	-26827	[Not Available]	[Not Available]	[Not Available]	No	2009	Tumor resection	[Not Applicable]	Alive	534	[Not Applicable]	WITH TUMOR	90	[Not Available]	Pre-Operative	[Not Available]	[Not Available]	[Not Available]	[Not Available]	73	[Not Available]	0	Untreated primary (de novo) GBM	C71.9	9440/3	C71.9	YES	6575	74	Brain
TCGA-74-6577	9888bf87-d0d1-474b-960d-d76b13352e7c	2011-09-14	NO	[Not Available]	[Not Available]	MALE	-18740	[Not Available]	[Not Available]	[Not Available]	No	2010	Tumor resection	[Not Applicable]	Alive	132	[Not Applicable]	WITH TUMOR	90	[Not Available]	Pre-Operative	[Not Available]	[Not Available]	[Not Available]	[Not Available]	51	[Not Available]	0	Untreated primary (de novo) GBM	C71.9	9440/3	C71.9	YES	6577	74	Brain
TCGA-74-6578	4dee170b-175c-4e08-83f4-af1317b07209	2011-09-14	NO	[Not Available]	[Not Available]	MALE	-21464	[Not Available]	[Not Available]	[Not Available]	No	2010	Tumor resection	[Not Applicable]	Alive	436	[Not Applicable]	WITH TUMOR	100	[Not Available]	Pre-Operative	[Not Available]	[Not Available]	[Not Available]	[Not Available]	58	[Not Available]	0	Untreated primary (de novo) GBM	C71.9	9440/3	C71.9	YES	6578	74	Brain
TCGA-74-6581	28629bf9-f447-4650-8fc2-53f1e938ab71	2011-09-14	NO	[Not Available]	[Not Available]	MALE	-28263	[Not Available]	[Not Available]	[Not Available]	No	2010	Tumor resection	[Not Applicable]	Alive	250	[Not Applicable]	WITH TUMOR	100	[Not Available]	Pre-Operative	[Not Available]	[Not Available]	[Not Available]	[Not Available]	77	[Not Available]	0	Untreated primary (de novo) GBM	C71.9	9440/3	C71.9	YES	6581	74	Brain
TCGA-74-6584	22b5cbba-cc78-4377-a08c-a9413294c3bf	2011-09-14	NO	[Not Available]	[Not Available]	FEMALE	-20232	[Not Available]	[Not Available]	[Not Available]	No	2010	Tumor resection	[Not Applicable]	Alive	228	[Not Applicable]	WITH TUMOR	80	[Not Available]	Pre-Operative	[Not Available]	[Not Available]	[Not Available]	[Not Available]	55	[Not Available]	0	Untreated primary (de novo) GBM	C71.9	9440/3	C71.9	YES	6584	74	Brain
TCGA-76-6280	6ccc0eda-96f8-475c-9d8c-016b26fdd81d	2011-12-09	NO	[Not Available]	[Not Available]	MALE	-20931	WHITE	NOT HISPANIC OR LATINO	[Not Available]	No	2007	Tumor resection	[Not Applicable]	Dead	346	346	WITH TUMOR	80	1	Post-Adjuvant Therapy	[Not Available]	[Not Available]	[Not Available]	[Not Available]	57	[Not Available]	0	Untreated primary (de novo) GBM	C71.9	9440/3	C71.9	YES	6280	76	Brain
TCGA-76-6286	0a211ae1-a48c-4989-9379-04d59500d94d	2011-11-15	NO	[Not Available]	[Not Available]	MALE	-22173	WHITE	NOT HISPANIC OR LATINO	[Not Available]	No	2009	Tumor resection	[Not Applicable]	Dead	638	638	WITH TUMOR	80	1	Pre-Operative	[Not Available]	[Not Available]	[Not Available]	[Not Available]	60	[Not Available]	0	Untreated primary (de novo) GBM	C71.9	9440/3	C71.9	YES	6286	76	Brain
TCGA-76-6656	770aa1ee-aed9-4219-900e-63523cdf312f	2011-11-15	NO	[Not Available]	[Not Available]	MALE	-24265	BLACK OR AFRICAN AMERICAN	NOT HISPANIC OR LATINO	[Not Available]	[Not Available]	2010	Tumor resection	[Not Applicable]	Dead	147	147	[Not Available]	60	2	Pre-Operative	[Not Available]	[Not Available]	[Not Available]	[Not Available]	66	[Not Available]	0	Untreated primary (de novo) GBM	C71.9	9440/3	C71.9	YES	6656	76	Brain
TCGA-76-6657	3763b815-308f-4b64-a3a7-56822079765f	2011-11-15	NO	[Not Available]	[Not Available]	MALE	-27341	WHITE	NOT HISPANIC OR LATINO	[Not Available]	No	2010	Tumor resection	[Not Applicable]	Dead	153	153	WITH TUMOR	80	1	Pre-Operative	[Not Available]	[Not Available]	[Not Available]	[Not Available]	74	[Not Available]	0	Untreated primary (de novo) GBM	C71.9	9440/3	C71.9	YES	6657	76	Brain
TCGA-76-6661	19dd2c8f-05ca-44e8-8c19-bac0327f2ea9	2011-11-15	NO	[Not Available]	[Not Available]	MALE	-19965	WHITE	[Not Available]	[Not Available]	No	2011	Tumor resection	[Not Applicable]	Alive	7	[Not Applicable]	WITH TUMOR	60	2	Pre-Operative	[Not Available]	[Not Available]	[Not Available]	[Not Available]	54	[Not Available]	0	Untreated primary (de novo) GBM	C71.9	9440/3	C71.9	YES	6661	76	Brain
TCGA-76-6662	92f323c8-dae4-4fdc-a108-148ddc238d1a	2011-12-09	NO	[Not Available]	[Not Available]	MALE	-21511	WHITE	NOT HISPANIC OR LATINO	[Not Available]	No	2011	Tumor resection	[Not Applicable]	Alive	282	[Not Applicable]	WITH TUMOR	80	1	Post-Adjuvant Therapy	[Not Available]	[Not Available]	[Not Available]	[Not Available]	58	[Not Available]	0	Untreated primary (de novo) GBM	C71.9	9440/3	C71.9	YES	6662	76	Brain
TCGA-76-6663	933b9daf-a5bf-46cf-92b6-5ddd8279919c	2011-11-15	NO	[Not Available]	[Not Available]	FEMALE	-16126	WHITE	[Not Available]	[Not Available]	No	2011	Tumor resection	[Not Applicable]	Alive	235	[Not Applicable]	WITH TUMOR	80	1	Pre-Operative	[Not Available]	[Not Available]	[Not Available]	[Not Available]	44	[Not Available]	0	Untreated primary (de novo) GBM	C71.9	9440/3	C71.9	YES	6663	76	Brain
TCGA-76-6664	97b4eeec-7230-446b-b376-6742fae6f6ab	2011-11-15	NO	[Not Available]	[Not Available]	FEMALE	-18054	WHITE	[Not Available]	[Not Available]	No	2011	Tumor resection	[Not Applicable]	Alive	237	[Not Applicable]	WITH TUMOR	80	1	Pre-Operative	[Not Available]	[Not Available]	[Not Available]	[Not Available]	49	[Not Available]	0	Untreated primary (de novo) GBM	C71.9	9440/3	C71.9	YES	6664	76	Brain
TCGA-81-5911	05944575-8473-4ed0-9de8-8091018001c2	2011-11-14	NO	[Not Available]	[Not Available]	MALE	-12292	WHITE	[Not Available]	[Not Available]	No	2010	Tumor resection	[Not Applicable]	Alive	539	[Not Applicable]	WITH TUMOR	[Not Available]	1	Pre-Adjuvant Therapy	[Not Available]	[Not Available]	[Not Available]	[Not Available]	33	[Not Available]	0	Untreated primary (de novo) GBM	C71.9	9440/3	C71.9	YES	5911	81	Brain
TCGA-06-0155	fa1f1cfc-9da0-488b-93fe-60aaff99c171	2009-05-11	NO	[Not Available]	[Not Available]	MALE	-22498	WHITE	NOT HISPANIC OR LATINO	[Not Available]	No	1998	Tumor resection	[Not Applicable]	Dead	263	318	WITH TUMOR	80	[Not Available]	Pre-Operative	[Not Available]	[Not Available]	[Not Available]	[Not Available]	61	[Not Available]	0	Untreated primary (de novo) GBM	C71.9	9440/3	C71.9	YES	155	6	Brain
TCGA-06-1084	ac3582a9-46b1-4322-95fa-9e8b149b8044	2009-05-11	NO	[Not Available]	[Not Available]	MALE	-19899	BLACK OR AFRICAN AMERICAN	NOT HISPANIC OR LATINO	[Not Available]	No	2008	Tumor resection	[Not Applicable]	Alive	226	[Not Applicable]	WITH TUMOR	80	[Not Available]	Pre-Operative	[Not Available]	[Not Available]	[Not Available]	[Not Available]	54	[Not Available]	0	Untreated primary (de novo) GBM	C71.9	9440/3	C71.9	YES	1084	6	Brain
TCGA-06-1086	97686ab2-3b7e-4b21-9bf3-9a5a01709e04	2009-05-11	NO	[Not Available]	[Not Available]	MALE	-15645	BLACK OR AFRICAN AMERICAN	NOT HISPANIC OR LATINO	[Not Available]	No	2008	Tumor resection	[Not Applicable]	Dead	193	208	WITH TUMOR	80	[Not Available]	Pre-Operative	[Not Available]	[Not Available]	[Not Available]	[Not Available]	42	[Not Available]	0	Untreated primary (de novo) GBM	C71.9	9440/3	C71.9	YES	1086	6	Brain
TCGA-06-1087	98dd5ea6-8d40-4963-bbae-2d37001d71c8	2009-05-11	NO	[Not Available]	[Not Available]	MALE	-27658	WHITE	NOT HISPANIC OR LATINO	[Not Available]	No	2008	Tumor resection	[Not Applicable]	Dead	109	123	WITH TUMOR	60	[Not Available]	Pre-Operative	[Not Available]	[Not Available]	[Not Available]	[Not Available]	75	[Not Available]	0	Untreated primary (de novo) GBM	C71.9	9440/3	C71.9	YES	1087	6	Brain
TCGA-12-1088	ac72738c-8b33-4f03-917c-86b114a2b9bd	2009-07-06	NO	[Not Available]	[Not Available]	FEMALE	-19667	WHITE	NOT HISPANIC OR LATINO	[Not Available]	No	1989	Tumor resection	[Not Applicable]	Dead	3881	3881	[Not Available]	80	[Not Available]	Pre-Adjuvant Therapy	[Not Available]	[Not Available]	[Not Available]	[Not Available]	53	[Not Available]	0	Untreated primary (de novo) GBM	C71.9	9440/3	C71.9	YES	1088	12	Brain
TCGA-12-1089	4f50397e-c4bd-4408-b6e9-776b8a14c8a9	2009-07-02	NO	[Not Available]	[Not Available]	MALE	-23419	WHITE	NOT HISPANIC OR LATINO	[Not Available]	No	2000	Excisional Biopsy	[Not Applicable]	Dead	177	177	WITH TUMOR	[Not Available]	[Not Available]	[Not Available]	[Not Available]	[Not Available]	[Not Available]	[Not Available]	64	[Not Available]	0	Untreated primary (de novo) GBM	C71.9	9440/3	C71.9	YES	1089	12	Brain
TCGA-12-1090	aef8439b-2797-4c3a-b822-fcf640d200f6	2009-03-17	NO	[Not Available]	[Not Available]	MALE	-21377	WHITE	NOT HISPANIC OR LATINO	[Not Available]	No	2001	Excisional Biopsy	[Not Applicable]	Dead	190	231	WITH TUMOR	60	[Not Available]	Post-Adjuvant Therapy	[Not Available]	[Not Available]	[Not Available]	[Not Available]	58	[Not Available]	0	Untreated primary (de novo) GBM	C71.9	9440/3	C71.9	YES	1090	12	Brain
TCGA-12-1091	f8a5b835-b00b-421e-bdf5-9adb4ee84730	2009-03-17	NO	[Not Available]	[Not Available]	FEMALE	-3982	WHITE	NOT HISPANIC OR LATINO	[Not Available]	No	2001	Excisional Biopsy	[Not Applicable]	Dead	929	1010	WITH TUMOR	80	[Not Available]	Pre-Adjuvant Therapy	[Not Available]	[Not Available]	[Not Available]	[Not Available]	10	[Not Available]	0	Untreated primary (de novo) GBM	C71.9	9440/3	C71.9	YES	1091	12	Brain
TCGA-12-1092	4c070166-025e-49b7-b4d0-fe25c8a355b1	2009-07-02	NO	[Not Available]	[Not Available]	MALE	-21411	WHITE	NOT HISPANIC OR LATINO	[Not Available]	No	2006	Excisional Biopsy	[Not Applicable]	Dead	658	661	WITH TUMOR	80	[Not Available]	Pre-Adjuvant Therapy	[Not Available]	[Not Available]	[Not Available]	[Not Available]	58	[Not Available]	0	Untreated primary (de novo) GBM	C71.9	9440/3	C71.9	YES	1092	12	Brain
TCGA-12-1093	77d4d3ef-3fe0-4f93-a863-b5840926576c	2009-03-17	NO	[Not Available]	[Not Available]	FEMALE	-24297	WHITE	NOT HISPANIC OR LATINO	[Not Available]	No	2006	Excisional Biopsy	[Not Applicable]	Dead	364	486	WITH TUMOR	80	[Not Available]	Pre-Adjuvant Therapy	[Not Available]	[Not Available]	[Not Available]	[Not Available]	66	[Not Available]	0	Untreated primary (de novo) GBM	C71.9	9440/3	C71.9	YES	1093	12	Brain
TCGA-12-1094	dca3a016-5e89-4850-80bf-e78dc19a2453	2009-03-17	NO	[Not Available]	[Not Available]	MALE	-20586	WHITE	NOT HISPANIC OR LATINO	[Not Available]	No	2006	Excisional Biopsy	[Not Applicable]	Dead	346	372	WITH TUMOR	100	[Not Available]	Pre-Adjuvant Therapy	[Not Available]	[Not Available]	[Not Available]	[Not Available]	56	[Not Available]	0	Untreated primary (de novo) GBM	C71.9	9440/3	C71.9	YES	1094	12	Brain
TCGA-12-1095	82a3f532-ae59-4d06-9bfc-e5e7519c0a33	2009-07-06	NO	[Not Available]	[Not Available]	FEMALE	-23775	WHITE	NOT HISPANIC OR LATINO	[Not Available]	No	2006	Excisional Biopsy	[Not Applicable]	Dead	482	482	WITH TUMOR	100	[Not Available]	Pre-Adjuvant Therapy	[Not Available]	[Not Available]	[Not Available]	[Not Available]	65	[Not Available]	0	Untreated primary (de novo) GBM	C71.9	9440/3	C71.9	YES	1095	12	Brain
TCGA-12-1096	b02aa13e-7fd9-40ba-9083-cbf7d4bfc948	2009-03-17	NO	[Not Available]	[Not Available]	MALE	-20321	WHITE	NOT HISPANIC OR LATINO	[Not Available]	No	2007	Excisional Biopsy	[Not Applicable]	Dead	277	277	WITH TUMOR	80	[Not Available]	Pre-Adjuvant Therapy	[Not Available]	[Not Available]	[Not Available]	[Not Available]	55	[Not Available]	0	Untreated primary (de novo) GBM	C71.9	9440/3	C71.9	YES	1096	12	Brain
TCGA-12-1097	f7106bb6-332a-4542-bc08-59bba48f4b04	2009-07-06	NO	[Not Available]	[Not Available]	MALE	-22526	WHITE	NOT HISPANIC OR LATINO	[Not Available]	No	2007	Excisional Biopsy	[Not Applicable]	Dead	442	442	WITH TUMOR	100	[Not Available]	Pre-Operative	[Not Available]	[Not Available]	[Not Available]	[Not Available]	61	[Not Available]	0	Untreated primary (de novo) GBM	C71.9	9440/3	C71.9	YES	1097	12	Brain
TCGA-12-1098	a05c4aca-5b7c-452a-a92c-f252539f9e9a	2009-07-06	NO	[Not Available]	[Not Available]	FEMALE	-27726	WHITE	NOT HISPANIC OR LATINO	[Not Available]	No	2007	Tumor resection	[Not Applicable]	Dead	121	121	WITH TUMOR	60	[Not Available]	Pre-Adjuvant Therapy	[Not Available]	[Not Available]	[Not Available]	[Not Available]	75	[Not Available]	0	Untreated primary (de novo) GBM	C71.9	9440/3	C71.9	YES	1098	12	Brain
TCGA-12-1099	0d04d215-b709-40dd-9d18-d470cfb5bafd	2009-03-17	NO	[Not Available]	[Not Available]	FEMALE	-25034	WHITE	NOT HISPANIC OR LATINO	[Not Available]	No	2008	Excisional Biopsy	[Not Applicable]	Dead	104	126	WITH TUMOR	80	[Not Available]	Pre-Adjuvant Therapy	[Not Available]	[Not Available]	[Not Available]	[Not Available]	68	[Not Available]	0	Untreated primary (de novo) GBM	C71.9	9440/3	C71.9	YES	1099	12	Brain
TCGA-14-0736	cdfcf14d-ed6c-419f-88f5-e7dee96fcaf6	2009-06-04	NO	[Not Available]	[Not Available]	MALE	-18219	BLACK OR AFRICAN AMERICAN	[Not Available]	[Not Available]	No	1999	Tumor resection	[Not Applicable]	Dead	460	460	WITH TUMOR	100	[Not Available]	Pre-Adjuvant Therapy	[Not Available]	[Not Available]	[Not Available]	[Not Available]	49	[Not Available]	0	Untreated primary (de novo) GBM	C71.9	9440/3	C71.9	YES	736	14	Brain
TCGA-14-0783	27c8c458-eb2f-43e4-a06b-6cd61a9a3a28	2009-08-04	NO	[Not Available]	[Not Available]	FEMALE	-13159	WHITE	[Not Available]	[Not Available]	No	2000	Tumor resection	[Not Applicable]	Dead	189	189	WITH TUMOR	80	[Not Available]	Pre-Adjuvant Therapy	[Not Available]	[Not Available]	[Not Available]	[Not Available]	36	[Not Available]	0	Untreated primary (de novo) GBM	C71.9	9440/3	C71.9	YES	783	14	Brain
TCGA-14-0786	12824b2b-9c0a-4dcf-8941-34593a4e93da	2009-08-04	NO	[Not Available]	[Not Available]	FEMALE	-18592	WHITE	[Not Available]	[Not Available]	No	1998	Tumor resection	[Not Applicable]	Dead	701	701	WITH TUMOR	80	[Not Available]	Pre-Adjuvant Therapy	[Not Available]	[Not Available]	[Not Available]	[Not Available]	50	[Not Available]	0	Untreated primary (de novo) GBM	C71.9	9440/3	C71.9	YES	786	14	Brain
TCGA-14-1034	0078b0c4-68a9-483b-9aab-61156d263213	2009-06-18	NO	[Not Available]	[Not Available]	FEMALE	-22029	[Not Available]	[Not Available]	[Not Available]	No	1999	Tumor resection	[Not Applicable]	Dead	485	485	WITH TUMOR	60	[Not Available]	Pre-Adjuvant Therapy	[Not Available]	[Not Available]	[Not Available]	[Not Available]	60	[Not Available]	0	Untreated primary (de novo) GBM	C71.9	9440/3	C71.9	YES	1034	14	Brain
TCGA-14-1396	aad2c954-39a4-4ef3-9940-e754619007a4	2009-06-04	NO	[Not Available]	[Not Available]	FEMALE	-28753	WHITE	[Not Available]	[Not Available]	No	2003	Tumor resection	[Not Applicable]	Dead	34	34	WITH TUMOR	60	[Not Available]	Other	[Not Available]	[Not Available]	[Not Available]	[Not Available]	78	[Not Available]	0	Untreated primary (de novo) GBM	C71.9	9440/3	C71.9	YES	1396	14	Brain
TCGA-14-1401	6176621d-8534-4fba-a0e7-74a5a78245a9	2009-06-04	NO	[Not Available]	[Not Available]	MALE	-19921	WHITE	[Not Available]	[Not Available]	No	2004	Tumor resection	[Not Applicable]	Dead	114	114	WITH TUMOR	80	[Not Available]	Other	[Not Available]	[Not Available]	[Not Available]	[Not Available]	54	[Not Available]	0	Untreated primary (de novo) GBM	C71.9	9440/3	C71.9	YES	1401	14	Brain
TCGA-14-1402	bf339349-062f-4ea9-a0b2-d87d3a21099e	2009-06-18	NO	[Not Available]	[Not Available]	FEMALE	-21421	WHITE	[Not Available]	[Not Available]	No	2005	Tumor resection	[Not Applicable]	Dead	975	975	WITH TUMOR	80	[Not Available]	Pre-Adjuvant Therapy	[Not Available]	[Not Available]	[Not Available]	[Not Available]	58	[Not Available]	0	Untreated primary (de novo) GBM	C71.9	9440/3	C71.9	YES	1402	14	Brain
TCGA-14-1451	06c427a1-8c2d-4003-b744-139114a04440	2009-09-01	NO	[Not Available]	[Not Available]	MALE	-14401	WHITE	[Not Available]	[Not Available]	No	2005	Tumor resection	[Not Applicable]	Dead	703	703	WITH TUMOR	80	[Not Available]	Pre-Adjuvant Therapy	[Not Available]	[Not Available]	[Not Available]	[Not Available]	39	[Not Available]	0	Untreated primary (de novo) GBM	C71.9	9440/3	C71.9	YES	1451	14	Brain
TCGA-14-1452	f82bfa67-4e72-4a09-8022-a2fe0050090f	2009-06-04	NO	[Not Available]	[Not Available]	MALE	-22106	WHITE	[Not Available]	[Not Available]	No	2005	Tumor resection	[Not Applicable]	Dead	216	216	WITH TUMOR	80	[Not Available]	Post-Adjuvant Therapy	[Not Available]	[Not Available]	[Not Available]	[Not Available]	60	[Not Available]	0	Untreated primary (de novo) GBM	C71.9	9440/3	C71.9	YES	1452	14	Brain
TCGA-14-1453	a9597785-a1d3-4788-a431-d25d69025690	2009-06-04	NO	[Not Available]	[Not Available]	MALE	-25297	WHITE	[Not Available]	[Not Available]	No	2005	Tumor resection	[Not Applicable]	Dead	35	35	WITH TUMOR	60	[Not Available]	Other	[Not Available]	[Not Available]	[Not Available]	[Not Available]	69	[Not Available]	0	Untreated primary (de novo) GBM	C71.9	9440/3	C71.9	YES	1453	14	Brain
TCGA-14-1454	c2399f5d-dc29-42e9-81f1-1d164d4cc55d	2009-06-04	NO	[Not Available]	[Not Available]	FEMALE	-19887	WHITE	[Not Available]	[Not Available]	No	2005	Tumor resection	[Not Applicable]	Dead	918	918	WITH TUMOR	60	[Not Available]	Other	[Not Available]	[Not Available]	[Not Available]	[Not Available]	54	[Not Available]	0	Untreated primary (de novo) GBM	C71.9	9440/3	C71.9	YES	1454	14	Brain
TCGA-14-1459	0798dbe2-1914-427c-a2fe-2a865d0d6eda	2009-06-18	NO	[Not Available]	[Not Available]	FEMALE	-23231	WHITE	[Not Available]	[Not Available]	No	2007	Tumor resection	[Not Applicable]	Dead	378	378	WITH TUMOR	100	[Not Available]	Pre-Adjuvant Therapy	[Not Available]	[Not Available]	[Not Available]	[Not Available]	63	[Not Available]	0	Untreated primary (de novo) GBM	C71.9	9440/3	C71.9	YES	1459	14	Brain
TCGA-15-1446	05d5da50-52fe-4342-9c15-9ee4c1d6662e	2009-05-11	NO	[Not Available]	[Not Available]	MALE	-20355	WHITE	[Not Available]	[Not Available]	No	2006	Fine needle aspiration biopsy	[Not Applicable]	Alive	581	[Not Applicable]	WITH TUMOR	80	1	Pre-Adjuvant Therapy	[Not Available]	[Not Available]	[Not Available]	[Not Available]	55	[Not Available]	0	Untreated primary (de novo) GBM	C71.9	9440/3	C71.9	YES	1446	15	Brain
TCGA-15-1447	03e9a354-7c95-4484-9ead-ed04acce7cb6	2009-05-11	NO	[Not Available]	[Not Available]	FEMALE	-13326	WHITE	[Not Available]	[Not Available]	No	2004	Tumor resection	[Not Applicable]	Alive	1618	[Not Applicable]	WITH TUMOR	80	1	Pre-Operative	[Not Available]	[Not Available]	[Not Available]	[Not Available]	36	[Not Available]	0	Untreated primary (de novo) GBM	C71.9	9440/3	C71.9	YES	1447	15	Brain
TCGA-15-1449	2749c671-dee1-4d91-b3fa-4b50accf7a11	2009-05-11	YES	[Not Available]	[Not Available]	MALE	-23828	WHITE	[Not Available]	[Not Available]	No	2006	Tumor resection	[Not Applicable]	Dead	168	404	WITH TUMOR	60	2	Pre-Adjuvant Therapy	[Not Available]	[Not Available]	[Not Available]	[Not Available]	65	[Not Available]	0	Untreated primary (de novo) GBM	C71.9	9440/3	C71.9	YES	1449	15	Brain
TCGA-16-1045	cd73f38a-f6ff-4e7b-bd43-ec7b82dbe7df	2009-07-27	YES	[Not Available]	[Not Available]	FEMALE	-18195	WHITE	NOT HISPANIC OR LATINO	[Not Available]	No	2006	Tumor resection	[Not Applicable]	Dead	883	883	WITH TUMOR	[Not Available]	[Not Available]	[Not Available]	[Not Available]	[Not Available]	[Not Available]	[Not Available]	49	[Not Available]	0	Untreated primary (de novo) GBM	C71.9	9440/3	C71.9	YES	1045	16	Brain
TCGA-16-1047	8e8688f7-bf69-432b-a5ac-4f5f4d5c10ba	2009-07-27	YES	[Not Available]	[Not Available]	FEMALE	-24301	[Not Available]	NOT HISPANIC OR LATINO	[Not Available]	No	2005	Tumor resection	[Not Applicable]	Dead	25	139	WITH TUMOR	[Not Available]	[Not Available]	[Not Available]	[Not Available]	[Not Available]	[Not Available]	[Not Available]	66	[Not Available]	0	Untreated primary (de novo) GBM	C71.9	9440/3	C71.9	YES	1047	16	Brain
TCGA-16-1055	85a1ec02-14ee-4eef-aedc-f2f6fc031a24	2009-07-27	NO	[Not Available]	[Not Available]	MALE	-17840	WHITE	NOT HISPANIC OR LATINO	[Not Available]	No	2004	Tumor resection	[Not Applicable]	Dead	301	313	WITH TUMOR	[Not Available]	[Not Available]	[Not Available]	[Not Available]	[Not Available]	[Not Available]	[Not Available]	48	[Not Available]	0	Untreated primary (de novo) GBM	C71.9	9440/3	C71.9	YES	1055	16	Brain
TCGA-16-1056	5234bf79-decc-45a1-8377-e6b09ceba82a	2009-07-27	NO	[Not Available]	[Not Available]	MALE	-20310	WHITE	NOT HISPANIC OR LATINO	[Not Available]	No	2006	Tumor resection	[Not Applicable]	Dead	406	426	WITH TUMOR	[Not Available]	[Not Available]	[Not Available]	[Not Available]	[Not Available]	[Not Available]	[Not Available]	55	[Not Available]	0	Untreated primary (de novo) GBM	C71.9	9440/3	C71.9	YES	1056	16	Brain
TCGA-16-1060	1101faa1-a713-489b-8593-960a9d6bda42	2009-07-27	NO	[Not Available]	[Not Available]	FEMALE	-25813	WHITE	NOT HISPANIC OR LATINO	[Not Available]	No	2005	Tumor resection	[Not Applicable]	Dead	111	278	WITH TUMOR	[Not Available]	[Not Available]	[Not Available]	[Not Available]	[Not Available]	[Not Available]	[Not Available]	70	[Not Available]	0	Untreated primary (de novo) GBM	C71.9	9440/3	C71.9	YES	1060	16	Brain
TCGA-16-1062	0987f48e-9d58-47b5-a1a6-de704caf4ed5	2009-07-27	NO	[Not Available]	[Not Available]	FEMALE	-21148	WHITE	NOT HISPANIC OR LATINO	[Not Available]	No	2006	Tumor resection	[Not Applicable]	Dead	556	646	WITH TUMOR	[Not Available]	[Not Available]	[Not Available]	[Not Available]	[Not Available]	[Not Available]	[Not Available]	57	[Not Available]	0	Untreated primary (de novo) GBM	C71.9	9440/3	C71.9	YES	1062	16	Brain
TCGA-16-1063	6e6962d8-34b8-431c-8220-42b0b92a410b	2009-07-27	NO	[Not Available]	[Not Available]	MALE	-26313	WHITE	NOT HISPANIC OR LATINO	[Not Available]	No	2006	Tumor resection	[Not Applicable]	Dead	425	425	WITH TUMOR	[Not Available]	[Not Available]	[Not Available]	[Not Available]	[Not Available]	[Not Available]	[Not Available]	72	[Not Available]	0	Untreated primary (de novo) GBM	C71.9	9440/3	C71.9	YES	1063	16	Brain
TCGA-19-0955	f473a0d0-72b6-465e-93f7-122224960e80	2008-12-19	NO	[Not Available]	[Not Available]	MALE	-25974	ASIAN	NOT HISPANIC OR LATINO	[Not Available]	No	2007	Fine needle aspiration biopsy	[Not Applicable]	Alive	358	[Not Applicable]	TUMOR FREE	[Not Available]	[Not Available]	[Not Available]	[Not Available]	[Not Available]	[Not Available]	[Not Available]	71	[Not Available]	0	Untreated primary (de novo) GBM	C71.9	9440/3	C71.9	YES	955	19	Brain
TCGA-19-0960	37a47ea2-1daa-44a4-ade5-84d383c2b13c	2008-12-19	NO	[Not Available]	[Not Available]	FEMALE	-30364	WHITE	NOT HISPANIC OR LATINO	[Not Available]	No	2008	Excisional Biopsy	[Not Applicable]	Alive	262	[Not Applicable]	[Not Available]	60	[Not Available]	Post-Adjuvant Therapy	[Not Available]	[Not Available]	[Not Available]	[Not Available]	83	[Not Available]	0	Untreated primary (de novo) GBM	C71.9	9440/3	C71.9	YES	960	19	Brain
TCGA-19-0962	20a83eb1-466d-4f85-921a-cb8beea8eabe	2009-05-04	NO	[Not Available]	[Not Available]	FEMALE	-28382	WHITE	NOT HISPANIC OR LATINO	[Not Available]	No	2008	Tumor resection	[Not Applicable]	Dead	13	20	[Not Available]	40	[Not Available]	Pre-Adjuvant Therapy	[Not Available]	[Not Available]	[Not Available]	[Not Available]	77	[Not Available]	0	Untreated primary (de novo) GBM	C71.9	9440/3	C71.9	YES	962	19	Brain
TCGA-19-0963	163e93a7-4d8d-4f28-a9f6-4d0ed16630cd	2009-05-04	NO	[Not Available]	[Not Available]	MALE	-22326	WHITE	NOT HISPANIC OR LATINO	[Not Available]	No	2008	Tumor resection	[Not Applicable]	Dead	434	434	WITH TUMOR	[Not Available]	[Not Available]	[Not Available]	[Not Available]	[Not Available]	[Not Available]	[Not Available]	61	[Not Available]	0	Untreated primary (de novo) GBM	C71.9	9440/3	C71.9	YES	963	19	Brain
TCGA-19-0964	746aa9fb-0af2-4719-9d48-56e9bf21260c	2008-12-19	NO	[Not Available]	[Not Available]	MALE	-25800	WHITE	NOT HISPANIC OR LATINO	[Not Available]	No	2008	Tumor resection	[Not Applicable]	Alive	103	[Not Applicable]	WITH TUMOR	60	[Not Available]	Post-Adjuvant Therapy	[Not Available]	[Not Available]	[Not Available]	[Not Available]	70	[Not Available]	0	Untreated primary (de novo) GBM	C71.9	9440/3	C71.9	YES	964	19	Brain
TCGA-19-1392	6d4c3876-4453-4414-83c4-39dbc711012b	2009-05-04	NO	[Not Available]	[Not Available]	FEMALE	-26593	WHITE	NOT HISPANIC OR LATINO	[Not Available]	No	2008	Tumor resection	[Not Applicable]	Dead	106	111	[Not Available]	60	[Not Available]	Pre-Adjuvant Therapy	[Not Available]	[Not Available]	[Not Available]	[Not Available]	72	[Not Available]	0	Untreated primary (de novo) GBM	C71.9	9440/3	C71.9	YES	1392	19	Brain
TCGA-26-1438	17dffffc-65d6-4209-9075-18a441001f0f	2009-06-02	NO	[Not Available]	[Not Available]	MALE	-13489	WHITE	NOT HISPANIC OR LATINO	[Not Available]	No	2008	Tumor resection	[Not Applicable]	Alive	305	[Not Applicable]	WITH TUMOR	100	0	Pre-Adjuvant Therapy	[Not Available]	[Not Available]	[Not Available]	[Not Available]	36	[Not Available]	0	Untreated primary (de novo) GBM	C71.9	9440/3	C71.9	YES	1438	26	Brain
TCGA-26-1440	9b775a6a-242a-4bfa-818d-d2d2f5bac5bf	2009-06-02	NO	[Not Available]	[Not Available]	MALE	-17684	WHITE	NOT HISPANIC OR LATINO	[Not Available]	No	2008	Tumor resection	[Not Applicable]	Alive	296	[Not Applicable]	WITH TUMOR	80	1	Pre-Adjuvant Therapy	[Not Available]	[Not Available]	[Not Available]	[Not Available]	48	[Not Available]	0	Untreated primary (de novo) GBM	C71.9	9440/3	C71.9	YES	1440	26	Brain
TCGA-26-1443	e4aafd82-fd32-4a52-96fe-21a21297849f	2009-05-18	NO	[Not Available]	[Not Available]	FEMALE	-21990	WHITE	NOT HISPANIC OR LATINO	[Not Available]	No	2008	Tumor resection	[Not Applicable]	Alive	217	[Not Applicable]	WITH TUMOR	60	2	Other	[Not Available]	[Not Available]	[Not Available]	[Not Available]	60	[Not Available]	0	Untreated primary (de novo) GBM	C71.9	9440/3	C71.9	YES	1443	26	Brain
TCGA-19-4065	a262928c-e20a-4c02-8114-1227e05c43e1	2010-06-08	NO	[Not Available]	[Not Available]	MALE	-13257	WHITE	HISPANIC OR LATINO	[Not Available]	No	2009	Tumor resection	[Not Applicable]	Alive	214	[Not Applicable]	WITH TUMOR	[Not Available]	[Not Available]	[Not Available]	[Not Available]	[Not Available]	[Not Available]	[Not Available]	36	[Not Available]	0	Untreated primary (de novo) GBM	C71.9	9440/3	C71.9	YES	4065	19	Brain
TCGA-02-0064	d0fe540c-8e4b-4d97-8966-5899dea8555e	2008-12-16	NO	[Not Available]	[Not Available]	MALE	-18280	WHITE	NOT HISPANIC OR LATINO	[Not Available]	No	2005	Tumor resection	[Not Applicable]	Dead	600	600	WITH TUMOR	100	[Not Available]	[Not Available]	[Not Available]	[Not Available]	[Not Available]	[Not Available]	50	[Not Available]	0	Untreated primary (de novo) GBM	C71.9	9440/3	C71.9	YES	64	2	Brain
TCGA-02-0069	73b1136f-c4b6-472a-b21d-2c789bd53d26	2008-12-16	NO	[Not Available]	[Not Available]	FEMALE	-11668	ASIAN	NOT HISPANIC OR LATINO	[Not Available]	No	2006	Tumor resection	[Not Applicable]	Alive	873	[Not Applicable]	WITH TUMOR	80	[Not Available]	[Not Available]	[Not Available]	[Not Available]	[Not Available]	[Not Available]	31	[Not Available]	0	Untreated primary (de novo) GBM	C71.9	9440/3	C71.9	YES	69	2	Brain
TCGA-02-0071	08505b91-58b8-4121-a8ea-b9832331c24a	2008-12-16	NO	[Not Available]	[Not Available]	MALE	-19425	WHITE	NOT HISPANIC OR LATINO	[Not Available]	No	2005	Tumor resection	[Not Applicable]	Dead	167	167	WITH TUMOR	80	[Not Available]	[Not Available]	[Not Available]	[Not Available]	[Not Available]	[Not Available]	53	[Not Available]	0	Untreated primary (de novo) GBM	C71.9	9440/3	C71.9	YES	71	2	Brain
TCGA-02-0074	281e1a57-9a8c-4fa0-ac5e-e5e1df7ef8e2	2008-12-16	NO	[Not Available]	[Not Available]	FEMALE	-24906	WHITE	NOT HISPANIC OR LATINO	[Not Available]	No	2005	Tumor resection	[Not Applicable]	Dead	310	310	WITH TUMOR	80	[Not Available]	[Not Available]	[Not Available]	[Not Available]	[Not Available]	[Not Available]	68	[Not Available]	0	Untreated primary (de novo) GBM	C71.9	9440/3	C71.9	YES	74	2	Brain
TCGA-02-0075	b196f82b-ef3f-4e05-99f7-da5df65e691e	2008-12-16	NO	[Not Available]	[Not Available]	MALE	-23205	WHITE	NOT HISPANIC OR LATINO	[Not Available]	No	2005	Tumor resection	[Not Applicable]	Dead	634	634	WITH TUMOR	80	[Not Available]	[Not Available]	[Not Available]	[Not Available]	[Not Available]	[Not Available]	63	[Not Available]	0	Untreated primary (de novo) GBM	C71.9	9440/3	C71.9	YES	75	2	Brain
TCGA-02-0080	5da36fd2-0cea-41b8-90dc-b94c3c28cbd9	2008-12-16	NO	[Not Available]	[Not Available]	MALE	-10310	WHITE	NOT HISPANIC OR LATINO	[Not Available]	Yes	1999	Tumor resection	[Not Applicable]	Dead	2729	2729	WITH TUMOR	80	[Not Available]	[Not Available]	[Not Available]	[Not Available]	[Not Available]	[Not Available]	28	[Not Available]	0	Untreated primary (de novo) GBM	C71.9	9440/3	C71.9	YES	80	2	Brain
TCGA-02-0083	b72fab50-aed2-48e7-b6ad-2a5bc7157cfd	2008-12-16	NO	[Not Available]	[Not Available]	FEMALE	-21626	WHITE	NOT HISPANIC OR LATINO	[Not Available]	Yes	2005	Tumor resection	[Not Applicable]	Dead	691	691	WITH TUMOR	80	[Not Available]	[Not Available]	[Not Available]	[Not Available]	[Not Available]	[Not Available]	59	[Not Available]	0	Treated primary GBM	C71.9	9440/3	C71.9	YES	83	2	Brain
TCGA-02-0085	2deec528-4550-47b2-9a0d-cac7eeb24f3e	2008-12-16	NO	[Not Available]	[Not Available]	FEMALE	-23289	WHITE	NOT HISPANIC OR LATINO	[Not Available]	No	2003	Tumor resection	[Not Applicable]	Dead	1561	1561	WITH TUMOR	80	[Not Available]	[Not Available]	[Not Available]	[Not Available]	[Not Available]	[Not Available]	63	[Not Available]	0	Untreated primary (de novo) GBM	C71.9	9440/3	C71.9	YES	85	2	Brain
TCGA-02-0086	8e3fbea7-d22e-40fc-8031-58fe6fe091bb	2008-12-16	NO	[Not Available]	[Not Available]	FEMALE	-16763	WHITE	NOT HISPANIC OR LATINO	[Not Available]	No	2005	Tumor resection	[Not Applicable]	Dead	268	268	WITH TUMOR	100	[Not Available]	[Not Available]	[Not Available]	[Not Available]	[Not Available]	[Not Available]	45	[Not Available]	0	Untreated primary (de novo) GBM	C71.9	9440/3	C71.9	YES	86	2	Brain
TCGA-02-0089	dfaae397-52c3-4d29-b665-971969e23432	2008-12-16	NO	[Not Available]	[Not Available]	MALE	-19233	WHITE	NOT HISPANIC OR LATINO	[Not Available]	Yes	2005	Tumor resection	[Not Applicable]	Dead	516	516	WITH TUMOR	100	[Not Available]	[Not Available]	[Not Available]	[Not Available]	[Not Available]	[Not Available]	52	[Not Available]	0	Treated primary GBM	C71.9	9440/3	C71.9	YES	89	2	Brain
TCGA-02-0099	883dc176-925a-44f7-9ec8-e0cce33c2a54	2009-04-06	NO	[Not Available]	[Not Available]	MALE	-17080	WHITE	NOT HISPANIC OR LATINO	[Not Available]	Yes	2004	Tumor resection	[Not Applicable]	Dead	106	106	WITH TUMOR	80	[Not Available]	[Not Available]	[Not Available]	[Not Available]	[Not Available]	[Not Available]	46	[Not Available]	0	Untreated primary (de novo) GBM	C71.9	9440/3	C71.9	YES	99	2	Brain
TCGA-02-0102	f3e57166-c428-4a44-9396-679e3a2b16a2	2008-12-16	NO	[Not Available]	[Not Available]	MALE	-15660	WHITE	NOT HISPANIC OR LATINO	[Not Available]	Yes	2004	Tumor resection	[Not Applicable]	Dead	822	822	WITH TUMOR	100	[Not Available]	[Not Available]	[Not Available]	[Not Available]	[Not Available]	[Not Available]	42	[Not Available]	0	Treated primary GBM	C71.9	9440/3	C71.9	YES	102	2	Brain
TCGA-02-0107	372a4cc6-8fc9-4157-9cdc-fe020b176249	2008-12-17	NO	[Not Available]	[Not Available]	MALE	-20557	WHITE	NOT HISPANIC OR LATINO	[Not Available]	Yes	2004	Tumor resection	[Not Applicable]	Dead	537	537	WITH TUMOR	80	[Not Available]	[Not Available]	[Not Available]	[Not Available]	[Not Available]	[Not Available]	56	[Not Available]	0	Treated primary GBM	C71.9	9440/3	C71.9	YES	107	2	Brain
TCGA-02-0113	b363b624-a5b0-46e4-b671-8813cc12eaf4	2008-12-17	NO	[Not Available]	[Not Available]	FEMALE	-15836	WHITE	NOT HISPANIC OR LATINO	[Not Available]	Yes	2001	Tumor resection	[Not Applicable]	Alive	2818	[Not Applicable]	WITH TUMOR	100	[Not Available]	[Not Available]	[Not Available]	[Not Available]	[Not Available]	[Not Available]	43	[Not Available]	0	Treated primary GBM	C71.9	9440/3	C71.9	YES	113	2	Brain
TCGA-02-0114	658c8e31-2c60-40f0-ab25-d0d0168647db	2008-12-17	NO	[Not Available]	[Not Available]	FEMALE	-13681	BLACK OR AFRICAN AMERICAN	NOT HISPANIC OR LATINO	[Not Available]	Yes	1998	Tumor resection	[Not Applicable]	Dead	3041	3041	WITH TUMOR	80	[Not Available]	[Not Available]	[Not Available]	[Not Available]	[Not Available]	[Not Available]	37	[Not Available]	0	Treated primary GBM	C71.9	9440/3	C71.9	YES	114	2	Brain
TCGA-02-0115	c9b25b65-ef41-4ffb-8b1c-a9e3a3c5cd8c	2008-12-17	NO	[Not Available]	[Not Available]	MALE	-19257	ASIAN	NOT HISPANIC OR LATINO	[Not Available]	No	2006	Tumor resection	[Not Applicable]	Dead	476	476	WITH TUMOR	80	[Not Available]	[Not Available]	[Not Available]	[Not Available]	[Not Available]	[Not Available]	52	[Not Available]	0	Treated primary GBM	C71.9	9440/3	C71.9	YES	115	2	Brain
TCGA-02-0116	e117fe84-f003-40a4-96b5-8e26d0513151	2008-12-16	NO	[Not Available]	[Not Available]	MALE	-18657	WHITE	NOT HISPANIC OR LATINO	[Not Available]	Yes	2003	Tumor resection	[Not Applicable]	Dead	1489	1489	WITH TUMOR	80	[Not Available]	[Not Available]	[Not Available]	[Not Available]	[Not Available]	[Not Available]	51	[Not Available]	0	Treated primary GBM	C71.9	9440/3	C71.9	YES	116	2	Brain
TCGA-06-1800	b1ce95bf-7441-4aac-8131-19a177d2b8ac	2009-08-19	NO	[Not Available]	[Not Available]	MALE	-22332	WHITE	NOT HISPANIC OR LATINO	[Not Available]	No	2006	Tumor resection	[Not Applicable]	Dead	815	815	WITH TUMOR	60	[Not Available]	Pre-Operative	[Not Available]	[Not Available]	[Not Available]	[Not Available]	61	[Not Available]	0	Untreated primary (de novo) GBM	C71.9	9440/3	C71.9	YES	1800	6	Brain
TCGA-06-1801	bdc75722-1076-49f3-8dc7-f2b91e5a15eb	2009-08-19	NO	[Not Available]	[Not Available]	FEMALE	-20538	WHITE	NOT HISPANIC OR LATINO	[Not Available]	No	2008	Tumor resection	[Not Applicable]	Alive	263	[Not Applicable]	WITH TUMOR	80	[Not Available]	Pre-Operative	[Not Available]	[Not Available]	[Not Available]	[Not Available]	56	[Not Available]	0	Untreated primary (de novo) GBM	C71.9	9440/3	C71.9	YES	1801	6	Brain
TCGA-06-1802	13d12179-3182-4f41-85a2-90fd50e51480	2009-08-19	NO	[Not Available]	[Not Available]	MALE	-22537	WHITE	NOT HISPANIC OR LATINO	[Not Available]	No	2008	Tumor resection	[Not Applicable]	Alive	240	[Not Applicable]	WITH TUMOR	80	[Not Available]	Pre-Operative	[Not Available]	[Not Available]	[Not Available]	[Not Available]	61	[Not Available]	0	Untreated primary (de novo) GBM	C71.9	9440/3	C71.9	YES	1802	6	Brain
TCGA-06-1805	9f004b8a-f202-419d-a4d8-01f9430eaca5	2009-08-19	NO	[Not Available]	[Not Available]	FEMALE	-10542	WHITE	NOT HISPANIC OR LATINO	[Not Available]	No	2009	Tumor resection	[Not Applicable]	Alive	128	[Not Applicable]	WITH TUMOR	80	[Not Available]	Pre-Operative	[Not Available]	[Not Available]	[Not Available]	[Not Available]	28	[Not Available]	0	Untreated primary (de novo) GBM	C71.9	9440/3	C71.9	YES	1805	6	Brain
TCGA-12-1598	2b90648c-c99e-4d4d-8d9b-67ff2c4e6115	2009-11-16	NO	[Not Available]	[Not Available]	FEMALE	-27730	WHITE	NOT HISPANIC OR LATINO	[Not Available]	No	2006	Tumor resection	[Not Applicable]	Dead	287	476	WITH TUMOR	[Not Available]	[Not Available]	[Not Available]	[Not Available]	[Not Available]	[Not Available]	[Not Available]	75	[Not Available]	0	Untreated primary (de novo) GBM	C71.9	9440/3	C71.9	YES	1598	12	Brain
TCGA-12-1599	165b8f99-f7ba-4553-96ed-235e3f77e19c	2009-11-16	NO	[Not Available]	[Not Available]	FEMALE	-17432	WHITE	NOT HISPANIC OR LATINO	[Not Available]	No	2006	Tumor resection	[Not Applicable]	Dead	769	781	WITH TUMOR	80	[Not Available]	Pre-Adjuvant Therapy	[Not Available]	[Not Available]	[Not Available]	[Not Available]	47	[Not Available]	0	Untreated primary (de novo) GBM	C71.9	9440/3	C71.9	YES	1599	12	Brain
TCGA-12-1600	12b67dc2-5e4c-48eb-92ba-8d91d2eadfe2	2009-11-16	NO	[Not Available]	[Not Available]	MALE	-31419	WHITE	NOT HISPANIC OR LATINO	[Not Available]	No	2006	Tumor resection	[Not Applicable]	Dead	414	448	WITH TUMOR	80	[Not Available]	Post-Adjuvant Therapy	[Not Available]	[Not Available]	[Not Available]	[Not Available]	86	[Not Available]	0	Untreated primary (de novo) GBM	C71.9	9440/3	C71.9	YES	1600	12	Brain
TCGA-12-1602	8ac5b22f-3925-47a9-8d09-d819c2e191e5	2009-11-16	NO	[Not Available]	[Not Available]	MALE	-21492	WHITE	NOT HISPANIC OR LATINO	[Not Available]	No	2008	Tumor resection	[Not Applicable]	Dead	195	206	WITH TUMOR	60	[Not Available]	Pre-Adjuvant Therapy	[Not Available]	[Not Available]	[Not Available]	[Not Available]	58	[Not Available]	0	Untreated primary (de novo) GBM	C71.9	9440/3	C71.9	YES	1602	12	Brain
TCGA-14-0812	eff7f13b-ed32-4e85-a8d0-831b655d773f	2009-08-04	NO	[Not Available]	[Not Available]	MALE	-24085	WHITE	[Not Available]	[Not Available]	No	2003	Tumor resection	[Not Applicable]	Dead	99	99	WITH TUMOR	40	[Not Available]	Post-Adjuvant Therapy	[Not Available]	[Not Available]	[Not Available]	[Not Available]	65	[Not Available]	0	Untreated primary (de novo) GBM	C71.9	9440/3	C71.9	YES	812	14	Brain
TCGA-14-0865	7d5c3699-ce28-4129-8391-736f670e8beb	2009-08-04	NO	[Not Available]	[Not Available]	MALE	-24797	WHITE	[Not Available]	[Not Available]	No	2002	Tumor resection	[Not Applicable]	Dead	502	502	WITH TUMOR	60	[Not Available]	Pre-Adjuvant Therapy	[Not Available]	[Not Available]	[Not Available]	[Not Available]	67	[Not Available]	0	Untreated primary (de novo) GBM	C71.9	9440/3	C71.9	YES	865	14	Brain
TCGA-14-0866	c3432b21-d2e9-4caf-9c8e-c6a8d92b195d	2009-09-01	NO	[Not Available]	[Not Available]	MALE	-20179	WHITE	[Not Available]	[Not Available]	No	2002	Tumor resection	[Not Applicable]	Dead	801	801	[Not Available]	80	[Not Available]	Pre-Adjuvant Therapy	[Not Available]	[Not Available]	[Not Available]	[Not Available]	55	[Not Available]	0	Untreated primary (de novo) GBM	C71.9	9440/3	C71.9	YES	866	14	Brain
TCGA-14-1037	6a9d719d-249a-4756-adc8-e92fa60da229	2009-09-24	NO	[Not Available]	[Not Available]	FEMALE	-24426	WHITE	[Not Available]	[Not Available]	No	2002	Tumor resection	[Not Applicable]	Dead	587	587	WITH TUMOR	60	[Not Available]	Pre-Adjuvant Therapy	[Not Available]	[Not Available]	[Not Available]	[Not Available]	66	[Not Available]	0	Untreated primary (de novo) GBM	C71.9	9440/3	C71.9	YES	1037	14	Brain
TCGA-14-1455	04b4ebb4-6780-42d8-a980-711cd10cfe14	2009-08-05	NO	[Not Available]	[Not Available]	MALE	-22562	WHITE	[Not Available]	[Not Available]	No	2005	Tumor resection	[Not Applicable]	Dead	28	28	WITH TUMOR	[Not Available]	[Not Available]	[Not Available]	[Not Available]	[Not Available]	[Not Available]	[Not Available]	61	[Not Available]	0	Untreated primary (de novo) GBM	C71.9	9440/3	C71.9	YES	1455	14	Brain
TCGA-14-1458	5d2487b9-e0cd-40fc-a158-7b1803c8dc88	2009-08-05	NO	[Not Available]	[Not Available]	MALE	-19899	WHITE	[Not Available]	[Not Available]	No	2008	Tumor resection	[Not Applicable]	Dead	187	203	[Not Available]	80	[Not Available]	Pre-Adjuvant Therapy	[Not Available]	[Not Available]	[Not Available]	[Not Available]	54	[Not Available]	0	Untreated primary (de novo) GBM	C71.9	9440/3	C71.9	YES	1458	14	Brain
TCGA-14-1794	eb9c8e66-6710-4141-ae28-1e5c88eaee47	2009-08-04	NO	[Not Available]	[Not Available]	MALE	-21628	[Not Available]	[Not Available]	[Not Available]	No	2005	Tumor resection	[Not Applicable]	Dead	30	30	WITH TUMOR	[Not Available]	[Not Available]	[Not Available]	[Not Available]	[Not Available]	[Not Available]	[Not Available]	59	[Not Available]	0	Untreated primary (de novo) GBM	C71.9	9440/3	C71.9	YES	1794	14	Brain
TCGA-14-1795	7db115ea-082b-45bb-97d2-4254270b8bb6	2009-08-04	NO	[Not Available]	[Not Available]	MALE	-24375	WHITE	[Not Available]	[Not Available]	No	2006	Tumor resection	[Not Applicable]	Dead	60	60	WITH TUMOR	60	[Not Available]	Post-Adjuvant Therapy	[Not Available]	[Not Available]	[Not Available]	[Not Available]	66	[Not Available]	0	Untreated primary (de novo) GBM	C71.9	9440/3	C71.9	YES	1795	14	Brain
TCGA-14-1821	38dd826d-06dc-4a73-b852-c3d78c9c3ff4	2009-09-01	NO	[Not Available]	[Not Available]	MALE	-11329	WHITE	[Not Available]	[Not Available]	No	2005	Tumor resection	[Not Applicable]	Dead	541	541	WITH TUMOR	80	[Not Available]	Pre-Adjuvant Therapy	[Not Available]	[Not Available]	[Not Available]	[Not Available]	31	[Not Available]	0	Untreated primary (de novo) GBM	C71.9	9440/3	C71.9	YES	1821	14	Brain
TCGA-14-1823	a515cf2d-e918-4958-9bf6-e611b425a97e	2009-09-01	YES	[Not Available]	[Not Available]	FEMALE	-21384	WHITE	[Not Available]	[Not Available]	No	2007	Tumor resection	[Not Applicable]	Dead	543	543	WITH TUMOR	80	[Not Available]	Pre-Adjuvant Therapy	[Not Available]	[Not Available]	[Not Available]	[Not Available]	58	[Not Available]	0	Untreated primary (de novo) GBM	C71.9	9440/3	C71.9	YES	1823	14	Brain
TCGA-14-1825	e0e1b5b3-6e3c-4b79-aa2a-32b320c3e45a	2009-09-23	NO	[Not Available]	[Not Available]	MALE	-25684	WHITE	NOT HISPANIC OR LATINO	[Not Available]	No	2007	Tumor resection	[Not Applicable]	Dead	232	232	WITH TUMOR	80	[Not Available]	Pre-Adjuvant Therapy	[Not Available]	[Not Available]	[Not Available]	[Not Available]	70	[Not Available]	0	Untreated primary (de novo) GBM	C71.9	9440/3	C71.9	YES	1825	14	Brain
TCGA-14-1827	61ed8fbd-b753-451e-9683-edd4b266b0f3	2009-09-23	NO	[Not Available]	[Not Available]	MALE	-18828	WHITE	[Not Available]	[Not Available]	No	1998	Tumor resection	[Not Applicable]	Dead	179	179	[Not Available]	100	[Not Available]	Pre-Adjuvant Therapy	[Not Available]	[Not Available]	[Not Available]	[Not Available]	51	[Not Available]	0	Untreated primary (de novo) GBM	C71.9	9440/3	C71.9	YES	1827	14	Brain
TCGA-14-1829	47a4161c-9c61-48f5-b9bc-a6d1acad4e5a	2009-09-24	NO	[Not Available]	[Not Available]	MALE	-20929	BLACK OR AFRICAN AMERICAN	[Not Available]	[Not Available]	No	2009	Tumor resection	[Not Applicable]	Alive	218	[Not Applicable]	WITH TUMOR	60	[Not Available]	Pre-Operative	[Not Available]	[Not Available]	[Not Available]	[Not Available]	57	[Not Available]	0	Untreated primary (de novo) GBM	C71.9	9440/3	C71.9	YES	1829	14	Brain
TCGA-16-1460	827453a9-7388-4336-9ac5-4defcb904607	2009-07-27	YES	[Not Available]	[Not Available]	FEMALE	-13208	WHITE	NOT HISPANIC OR LATINO	[Not Available]	No	2008	Tumor resection	[Not Applicable]	Alive	195	[Not Applicable]	[Not Available]	[Not Available]	[Not Available]	[Not Available]	[Not Available]	[Not Available]	[Not Available]	[Not Available]	36	[Not Available]	0	Untreated primary (de novo) GBM	C71.9	9440/3	C71.9	YES	1460	16	Brain
TCGA-19-0957	a589e2dc-7649-492c-9569-592698acaa6f	2009-09-18	NO	[Not Available]	[Not Available]	FEMALE	-17714	WHITE	NOT HISPANIC OR LATINO	[Not Available]	No	2007	Tumor resection	[Not Applicable]	Dead	666	666	WITH TUMOR	[Not Available]	1	Post-Adjuvant Therapy	[Not Available]	[Not Available]	[Not Available]	[Not Available]	48	[Not Available]	0	Untreated primary (de novo) GBM	C71.9	9440/3	C71.9	YES	957	19	Brain
TCGA-19-1385	a79b97df-d7f7-4df4-861b-936f94a1ab30	2009-09-18	NO	[Not Available]	[Not Available]	MALE	-25459	WHITE	NOT HISPANIC OR LATINO	[Not Available]	No	2008	Tumor resection	[Not Applicable]	Dead	327	327	WITH TUMOR	[Not Available]	2	Post-Adjuvant Therapy	[Not Available]	[Not Available]	[Not Available]	[Not Available]	69	[Not Available]	0	Untreated primary (de novo) GBM	C71.9	9440/3	C71.9	YES	1385	19	Brain
TCGA-19-1386	fb86044c-161e-41d7-a49e-3d5ec18294ef	2009-09-18	NO	[Not Available]	[Not Available]	MALE	-18678	WHITE	NOT HISPANIC OR LATINO	[Not Available]	No	2008	Tumor resection	[Not Applicable]	Dead	276	276	WITH TUMOR	80	[Not Available]	Post-Adjuvant Therapy	[Not Available]	[Not Available]	[Not Available]	[Not Available]	51	[Not Available]	0	Untreated primary (de novo) GBM	C71.9	9440/3	C71.9	YES	1386	19	Brain
TCGA-19-1387	2f8b698a-cbd0-4cab-a814-dc683e0e9305	2009-09-18	NO	[Not Available]	[Not Available]	MALE	-29892	WHITE	NOT HISPANIC OR LATINO	[Not Available]	No	2008	Tumor resection	[Not Applicable]	Alive	181	[Not Applicable]	WITH TUMOR	60	[Not Available]	Post-Adjuvant Therapy	[Not Available]	[Not Available]	[Not Available]	[Not Available]	81	[Not Available]	0	Untreated primary (de novo) GBM	C71.9	9440/3	C71.9	YES	1387	19	Brain
TCGA-19-1388	166e76db-ccd8-4760-a517-d2bc8937ea29	2009-09-18	NO	[Not Available]	[Not Available]	MALE	-21368	WHITE	NOT HISPANIC OR LATINO	[Not Available]	No	2008	Tumor resection	[Not Applicable]	Dead	394	394	WITH TUMOR	[Not Available]	3	Post-Adjuvant Therapy	[Not Available]	[Not Available]	[Not Available]	[Not Available]	58	[Not Available]	0	Untreated primary (de novo) GBM	C71.9	9440/3	C71.9	YES	1388	19	Brain
TCGA-19-1389	309005a2-93a8-4566-b8d3-6b9310144266	2009-09-18	NO	[Not Available]	[Not Available]	MALE	-18659	WHITE	NOT HISPANIC OR LATINO	[Not Available]	No	2008	Tumor resection	[Not Applicable]	Dead	141	141	WITH TUMOR	80	[Not Available]	Pre-Adjuvant Therapy	[Not Available]	[Not Available]	[Not Available]	[Not Available]	51	[Not Available]	0	Untreated primary (de novo) GBM	C71.9	9440/3	C71.9	YES	1389	19	Brain
TCGA-19-1786	d6830f6f-7bd5-4d43-81bd-42c64a73dd8b	2009-09-21	NO	[Not Available]	[Not Available]	FEMALE	-23568	ASIAN	NOT HISPANIC OR LATINO	[Not Available]	No	2008	Tumor resection	[Not Applicable]	Alive	218	[Not Applicable]	TUMOR FREE	40	[Not Available]	[Not Available]	[Not Available]	[Not Available]	[Not Available]	[Not Available]	64	[Not Available]	0	Untreated primary (de novo) GBM	C71.9	9440/3	C71.9	YES	1786	19	Brain
TCGA-19-1788	9a41f05b-19b1-4269-9997-4b59e378280c	2009-09-21	NO	[Not Available]	[Not Available]	MALE	-14301	WHITE	NOT HISPANIC OR LATINO	[Not Available]	No	2009	Tumor resection	[Not Applicable]	Dead	112	112	[Not Available]	60	[Not Available]	Pre-Adjuvant Therapy	[Not Available]	[Not Available]	[Not Available]	[Not Available]	39	[Not Available]	0	Untreated primary (de novo) GBM	C71.9	9440/3	C71.9	YES	1788	19	Brain
TCGA-19-1789	3a56ef5c-9259-4cdc-905e-5fcf21dac09b	2009-09-21	NO	[Not Available]	[Not Available]	FEMALE	-25282	WHITE	NOT HISPANIC OR LATINO	[Not Available]	No	2009	Tumor resection	[Not Applicable]	Dead	99	99	[Not Available]	60	[Not Available]	Post-Adjuvant Therapy	[Not Available]	[Not Available]	[Not Available]	[Not Available]	69	[Not Available]	0	Untreated primary (de novo) GBM	C71.9	9440/3	C71.9	YES	1789	19	Brain
TCGA-19-1791	6633f338-34a9-44f6-8039-0b9408d6213d	2009-09-21	NO	[Not Available]	[Not Available]	FEMALE	-30065	WHITE	NOT HISPANIC OR LATINO	[Not Available]	No	2009	Tumor resection	[Not Applicable]	Alive	4	[Not Applicable]	WITH TUMOR	[Not Available]	[Not Available]	[Not Available]	[Not Available]	[Not Available]	[Not Available]	[Not Available]	82	[Not Available]	0	Untreated primary (de novo) GBM	C71.9	9440/3	C71.9	YES	1791	19	Brain
TCGA-26-1799	ff61d536-b505-47e7-9d3c-a7252e9037a1	2009-09-22	NO	[Not Available]	[Not Available]	MALE	-25171	WHITE	NOT HISPANIC OR LATINO	[Not Available]	No	2008	Tumor resection	[Not Applicable]	Dead	285	285	WITH TUMOR	60	2	Pre-Adjuvant Therapy	[Not Available]	[Not Available]	[Not Available]	[Not Available]	68	[Not Available]	0	Untreated primary (de novo) GBM	C71.9	9440/3	C71.9	YES	1799	26	Brain
TCGA-27-1830	6e72d2e2-96fe-4fbb-9fe6-39ec28753eb6	2009-10-02	NO	[Not Available]	[Not Available]	MALE	-21131	WHITE	NOT HISPANIC OR LATINO	[Not Available]	No	2007	Tumor resection	[Not Applicable]	Dead	146	154	WITH TUMOR	80	1	Pre-Operative	[Not Available]	[Not Available]	[Not Available]	[Not Available]	57	[Not Available]	0	Untreated primary (de novo) GBM	C71.9	9440/3	C71.9	YES	1830	27	Brain
TCGA-27-1832	dd76930a-1678-4b70-9864-730534174d41	2009-10-02	NO	[Not Available]	[Not Available]	FEMALE	-21678	WHITE	NOT HISPANIC OR LATINO	[Not Available]	No	2007	Tumor resection	[Not Applicable]	Dead	0	300	WITH TUMOR	100	0	Pre-Operative	[Not Available]	[Not Available]	[Not Available]	[Not Available]	59	[Not Available]	0	Untreated primary (de novo) GBM	C71.9	9440/3	C71.9	YES	1832	27	Brain
TCGA-27-1833	f40e45c8-2042-4844-99b5-b629f20afd58	2009-10-02	NO	[Not Available]	[Not Available]	FEMALE	-24592	WHITE	NOT HISPANIC OR LATINO	[Not Available]	No	2006	Tumor resection	[Not Applicable]	Dead	555	737	WITH TUMOR	80	1	Pre-Operative	[Not Available]	[Not Available]	[Not Available]	[Not Available]	67	[Not Available]	0	Untreated primary (de novo) GBM	C71.9	9440/3	C71.9	YES	1833	27	Brain
TCGA-27-1834	7340f325-579f-4b90-96aa-3a7b362129ca	2009-10-02	NO	[Not Available]	[Not Available]	MALE	-20568	WHITE	NOT HISPANIC OR LATINO	[Not Available]	No	2006	Tumor resection	[Not Applicable]	Dead	1008	1233	WITH TUMOR	80	1	Pre-Adjuvant Therapy	[Not Available]	[Not Available]	[Not Available]	[Not Available]	56	[Not Available]	0	Untreated primary (de novo) GBM	C71.9	9440/3	C71.9	YES	1834	27	Brain
TCGA-28-1745	1e2108e8-b620-4865-a8d8-77f9a0fe28a2	2009-11-30	NO	[Not Available]	[Not Available]	MALE	-27817	WHITE	NOT HISPANIC OR LATINO	[Not Available]	No	2008	Tumor resection	[Not Applicable]	Alive	345	[Not Applicable]	WITH TUMOR	60	1	Post-Adjuvant Therapy	[Not Available]	[Not Available]	[Not Available]	[Not Available]	76	[Not Available]	0	Untreated primary (de novo) GBM	C71.9	9440/3	C71.9	YES	1745	28	Brain
TCGA-28-1746	c5718c27-cef6-4612-a7cc-42d0e0c51a1a	2009-11-30	NO	[Not Available]	[Not Available]	FEMALE	-28302	WHITE	NOT HISPANIC OR LATINO	[Not Available]	No	2008	Tumor resection	[Not Applicable]	Alive	6	[Not Applicable]	[Not Available]	80	1	Pre-Adjuvant Therapy	[Not Available]	[Not Available]	[Not Available]	[Not Available]	77	[Not Available]	0	Untreated primary (de novo) GBM	C71.9	9440/3	C71.9	YES	1746	28	Brain
TCGA-28-1749	b92047e1-8a76-46dd-baa7-6e629cfaebdb	2009-11-30	NO	[Not Available]	[Not Available]	MALE	-26765	WHITE	NOT HISPANIC OR LATINO	[Not Available]	No	2009	Tumor resection	[Not Applicable]	Alive	280	[Not Applicable]	WITH TUMOR	80	1	Post-Adjuvant Therapy	[Not Available]	[Not Available]	[Not Available]	[Not Available]	73	[Not Available]	0	Untreated primary (de novo) GBM	C71.9	9440/3	C71.9	YES	1749	28	Brain
TCGA-28-1750	f077df02-5056-402f-8522-7198c42bcc98	2009-11-30	NO	[Not Available]	[Not Available]	FEMALE	-14817	WHITE	NOT HISPANIC OR LATINO	[Not Available]	No	2009	Tumor resection	[Not Applicable]	Alive	254	[Not Applicable]	WITH TUMOR	60	2	Post-Adjuvant Therapy	[Not Available]	[Not Available]	[Not Available]	[Not Available]	40	[Not Available]	0	Untreated primary (de novo) GBM	C71.9	9440/3	C71.9	YES	1750	28	Brain
TCGA-28-1751	28df4629-204f-4352-a19f-303a2e067633	2009-11-30	NO	[Not Available]	[Not Available]	FEMALE	-22291	WHITE	NOT HISPANIC OR LATINO	[Not Available]	No	2009	Tumor resection	[Not Applicable]	Alive	232	[Not Applicable]	WITH TUMOR	80	1	Post-Adjuvant Therapy	[Not Available]	[Not Available]	[Not Available]	[Not Available]	61	[Not Available]	0	Untreated primary (de novo) GBM	C71.9	9440/3	C71.9	YES	1751	28	Brain
TCGA-28-1752	68f6976e-d3f2-432d-a121-274e228735b0	2009-11-30	NO	[Not Available]	[Not Available]	FEMALE	-15565	WHITE	NOT HISPANIC OR LATINO	[Not Available]	No	2009	Tumor resection	[Not Applicable]	Alive	258	[Not Applicable]	WITH TUMOR	80	1	Post-Adjuvant Therapy	[Not Available]	[Not Available]	[Not Available]	[Not Available]	42	[Not Available]	0	Untreated primary (de novo) GBM	C71.9	9440/3	C71.9	YES	1752	28	Brain
TCGA-28-1755	3c5e7a3f-29b3-4af4-9023-dc7b151f0445	2009-11-30	NO	[Not Available]	[Not Available]	FEMALE	-19263	WHITE	NOT HISPANIC OR LATINO	[Not Available]	No	2009	Tumor resection	[Not Applicable]	Dead	47	47	WITH TUMOR	60	2	Post-Adjuvant Therapy	[Not Available]	[Not Available]	[Not Available]	[Not Available]	52	[Not Available]	0	Untreated primary (de novo) GBM	C71.9	9440/3	C71.9	YES	1755	28	Brain
TCGA-28-1757	580cf1c8-1558-413c-a039-458de59a1709	2009-11-30	NO	[Not Available]	[Not Available]	MALE	-26189	WHITE	NOT HISPANIC OR LATINO	[Not Available]	No	2009	Tumor resection	[Not Applicable]	Alive	4	[Not Applicable]	[Not Available]	80	0	Pre-Adjuvant Therapy	[Not Available]	[Not Available]	[Not Available]	[Not Available]	71	[Not Available]	0	Untreated primary (de novo) GBM	C71.9	9440/3	C71.9	YES	1757	28	Brain
TCGA-28-1760	b7b86c1f-9688-4129-891c-843e3a37b3e5	2009-11-30	NO	[Not Available]	[Not Available]	MALE	-17758	WHITE	NOT HISPANIC OR LATINO	[Not Available]	No	2009	Tumor resection	[Not Applicable]	Alive	143	[Not Applicable]	WITH TUMOR	[Not Available]	[Not Available]	[Not Available]	[Not Available]	[Not Available]	[Not Available]	[Not Available]	48	[Not Available]	0	Untreated primary (de novo) GBM	C71.9	9440/3	C71.9	YES	1760	28	Brain
TCGA-02-2466	c4171de5-8dac-44bd-a6eb-174f9451dbb7	2010-05-06	NO	[Not Available]	[Not Available]	MALE	-22457	WHITE	NOT HISPANIC OR LATINO	[Not Available]	No	2007	Excisional Biopsy	[Not Applicable]	Dead	511	511	WITH TUMOR	80	[Not Available]	Post-Adjuvant Therapy	[Not Available]	[Not Available]	[Not Available]	[Not Available]	61	[Not Available]	0	Treated primary GBM	C71.9	9440/3	C71.9	YES	2466	2	Brain
TCGA-02-2470	e948d951-9299-4dec-9772-60b4ac3569cb	2010-05-06	NO	[Not Available]	[Not Available]	MALE	-21021	WHITE	NOT HISPANIC OR LATINO	[Not Available]	Yes	2007	Tumor resection	[Not Applicable]	Dead	393	393	WITH TUMOR	60	[Not Available]	Post-Adjuvant Therapy	[Not Available]	[Not Available]	[Not Available]	[Not Available]	57	[Not Available]	0	Treated primary GBM	C71.9	9440/3	C71.9	YES	2470	2	Brain
TCGA-02-2483	a2ac9937-f351-4d78-9261-264bf6c21e0c	2010-05-06	NO	[Not Available]	[Not Available]	MALE	-15964	ASIAN	NOT HISPANIC OR LATINO	[Not Available]	No	2008	Excisional Biopsy	[Not Applicable]	Alive	466	[Not Applicable]	WITH TUMOR	80	[Not Available]	Pre-Adjuvant Therapy	[Not Available]	[Not Available]	[Not Available]	[Not Available]	43	[Not Available]	0	Untreated primary (de novo) GBM	C71.9	9440/3	C71.9	YES	2483	2	Brain
TCGA-02-2485	521ea765-1bd1-423d-a75d-091243df37a9	2010-05-06	NO	[Not Available]	[Not Available]	MALE	-19494	BLACK OR AFRICAN AMERICAN	NOT HISPANIC OR LATINO	[Not Available]	No	2009	Excisional Biopsy	[Not Applicable]	Alive	470	[Not Applicable]	WITH TUMOR	80	[Not Available]	[Not Available]	[Not Available]	[Not Available]	[Not Available]	[Not Available]	53	[Not Available]	0	Untreated primary (de novo) GBM	C71.9	9440/3	C71.9	YES	2485	2	Brain
TCGA-02-2486	79a68b32-29a3-47bf-9b2b-643ec7323d73	2010-05-06	NO	[Not Available]	[Not Available]	MALE	-23394	WHITE	NOT HISPANIC OR LATINO	[Not Available]	No	2008	Excisional Biopsy	[Not Applicable]	Alive	493	[Not Applicable]	WITH TUMOR	80	[Not Available]	Pre-Adjuvant Therapy	[Not Available]	[Not Available]	[Not Available]	[Not Available]	64	[Not Available]	0	Untreated primary (de novo) GBM	C71.9	9440/3	C71.9	YES	2486	2	Brain
TCGA-06-2557	6c28f086-6a25-40b6-93eb-bba0014acda6	2010-03-22	NO	[Not Available]	[Not Available]	MALE	-27980	BLACK OR AFRICAN AMERICAN	NOT HISPANIC OR LATINO	[Not Available]	No	2008	Tumor resection	[Not Applicable]	Dead	33	33	WITH TUMOR	40	[Not Available]	Pre-Operative	[Not Available]	[Not Available]	[Not Available]	[Not Available]	76	[Not Available]	0	Untreated primary (de novo) GBM	C71.9	9440/3	C71.9	YES	2557	6	Brain
TCGA-06-2558	cf286533-5c8a-40f3-9c69-f46264c7893b	2010-03-22	NO	[Not Available]	[Not Available]	FEMALE	-27511	WHITE	NOT HISPANIC OR LATINO	[Not Available]	No	2008	Tumor resection	[Not Applicable]	Dead	23	380	[Not Available]	60	[Not Available]	Pre-Operative	[Not Available]	[Not Available]	[Not Available]	[Not Available]	75	[Not Available]	0	Untreated primary (de novo) GBM	C71.9	9440/3	C71.9	YES	2558	6	Brain
TCGA-06-2559	ca893d12-3d6c-4e6f-b0e7-7f4eb8bb724b	2010-03-22	NO	[Not Available]	[Not Available]	MALE	-30580	WHITE	NOT HISPANIC OR LATINO	[Not Available]	No	2009	Tumor resection	[Not Applicable]	Dead	150	150	WITH TUMOR	60	[Not Available]	Pre-Operative	[Not Available]	[Not Available]	[Not Available]	[Not Available]	83	[Not Available]	0	Untreated primary (de novo) GBM	C71.9	9440/3	C71.9	YES	2559	6	Brain
TCGA-06-2561	d6a48eb1-7c20-4ae3-ae35-b6b641238ef1	2010-03-22	NO	[Not Available]	[Not Available]	FEMALE	-19505	WHITE	NOT HISPANIC OR LATINO	[Not Available]	No	2009	Tumor resection	[Not Applicable]	Alive	282	[Not Applicable]	WITH TUMOR	80	[Not Available]	Pre-Operative	[Not Available]	[Not Available]	[Not Available]	[Not Available]	53	[Not Available]	0	Untreated primary (de novo) GBM	C71.9	9440/3	C71.9	YES	2561	6	Brain
TCGA-06-2562	e3251837-f6f3-4dad-856f-108e20d03dad	2010-03-22	NO	[Not Available]	[Not Available]	MALE	-29753	WHITE	NOT HISPANIC OR LATINO	[Not Available]	No	2009	Tumor resection	[Not Applicable]	Alive	86	[Not Applicable]	WITH TUMOR	80	[Not Available]	Pre-Operative	[Not Available]	[Not Available]	[Not Available]	[Not Available]	81	[Not Available]	0	Untreated primary (de novo) GBM	C71.9	9440/3	C71.9	YES	2562	6	Brain
TCGA-06-2563	ba383ea6-c885-49f0-bddc-e00be0230a6b	2010-03-22	NO	[Not Available]	[Not Available]	FEMALE	-26643	WHITE	NOT HISPANIC OR LATINO	[Not Available]	No	2009	Tumor resection	[Not Applicable]	Alive	259	[Not Applicable]	WITH TUMOR	80	[Not Available]	Pre-Operative	[Not Available]	[Not Available]	[Not Available]	[Not Available]	72	[Not Available]	0	Untreated primary (de novo) GBM	C71.9	9440/3	C71.9	YES	2563	6	Brain
TCGA-06-2564	8ff9f921-f9e9-41c1-a5d4-891fd4cfe979	2010-03-22	NO	[Not Available]	[Not Available]	MALE	-18435	WHITE	NOT HISPANIC OR LATINO	[Not Available]	No	2009	Tumor resection	[Not Applicable]	Alive	181	[Not Applicable]	WITH TUMOR	100	[Not Available]	Post-Adjuvant Therapy	[Not Available]	[Not Available]	[Not Available]	[Not Available]	50	[Not Available]	0	Untreated primary (de novo) GBM	C71.9	9440/3	C71.9	YES	2564	6	Brain
TCGA-06-2565	c7b4fd72-b45d-4524-8424-983120abfec0	2010-03-22	NO	[Not Available]	[Not Available]	MALE	-21559	ASIAN	NOT HISPANIC OR LATINO	[Not Available]	No	2009	Tumor resection	[Not Applicable]	Alive	207	[Not Applicable]	WITH TUMOR	100	[Not Available]	Pre-Operative	[Not Available]	[Not Available]	[Not Available]	[Not Available]	59	[Not Available]	0	Untreated primary (de novo) GBM	C71.9	9440/3	C71.9	YES	2565	6	Brain
TCGA-06-2566	ae5b2e48-d186-4e77-a797-dcc3b3ca4847	2010-03-22	NO	[Not Available]	[Not Available]	FEMALE	-8428	WHITE	NOT HISPANIC OR LATINO	[Not Available]	No	2009	Tumor resection	[Not Applicable]	Dead	182	182	WITH TUMOR	80	[Not Available]	Pre-Operative	[Not Available]	[Not Available]	[Not Available]	[Not Available]	23	[Not Available]	0	Untreated primary (de novo) GBM	C71.9	9440/3	C71.9	YES	2566	6	Brain
TCGA-06-2567	55a063b0-98ad-4700-b3ce-61bfe364fec8	2010-03-22	NO	[Not Available]	[Not Available]	MALE	-23759	WHITE	NOT HISPANIC OR LATINO	[Not Available]	No	2009	Tumor resection	[Not Applicable]	Dead	133	133	WITH TUMOR	80	[Not Available]	Pre-Operative	[Not Available]	[Not Available]	[Not Available]	[Not Available]	65	[Not Available]	0	Untreated primary (de novo) GBM	C71.9	9440/3	C71.9	YES	2567	6	Brain
TCGA-06-2569	620282f9-f932-4335-9c7d-ece53dcaf7a1	2010-03-22	NO	[Not Available]	[Not Available]	FEMALE	-8922	BLACK OR AFRICAN AMERICAN	NOT HISPANIC OR LATINO	[Not Available]	No	2009	Tumor resection	[Not Applicable]	Alive	13	[Not Applicable]	WITH TUMOR	80	[Not Available]	Pre-Operative	[Not Available]	[Not Available]	[Not Available]	[Not Available]	24	[Not Available]	0	Untreated primary (de novo) GBM	C71.9	9440/3	C71.9	YES	2569	6	Brain
TCGA-06-2570	b37d944c-c65c-46d6-bb8b-3eb37cb85b68	2010-03-22	NO	[Not Available]	[Not Available]	FEMALE	-7936	WHITE	NOT HISPANIC OR LATINO	[Not Available]	No	2009	Tumor resection	[Not Applicable]	Alive	285	[Not Applicable]	WITH TUMOR	100	[Not Available]	Pre-Operative	[Not Available]	[Not Available]	[Not Available]	[Not Available]	21	[Not Available]	0	Untreated primary (de novo) GBM	C71.9	9440/3	C71.9	YES	2570	6	Brain
TCGA-14-0790	7fe37feb-e205-4524-8c98-1f9ac5fe0700	2010-02-05	NO	[Not Available]	[Not Available]	FEMALE	-23674	WHITE	[Not Available]	[Not Available]	No	2006	Tumor resection	[Not Applicable]	Dead	419	419	WITH TUMOR	60	[Not Available]	Post-Adjuvant Therapy	[Not Available]	[Not Available]	[Not Available]	[Not Available]	64	[Not Available]	0	Untreated primary (de novo) GBM	C71.9	9440/3	C71.9	YES	790	14	Brain
TCGA-14-1456	0fe6684a-5ab2-4999-b69d-d99aa5679c97	2010-05-28	NO	[Not Available]	[Not Available]	MALE	-8710	WHITE	[Not Available]	[Not Available]	No	2006	Tumor resection	[Not Applicable]	Alive	1246	[Not Applicable]	WITH TUMOR	80	[Not Available]	Post-Adjuvant Therapy	[Not Available]	[Not Available]	[Not Available]	[Not Available]	23	[Not Available]	0	Untreated primary (de novo) GBM	C71.9	9440/3	C71.9	YES	1456	14	Brain
TCGA-14-2554	b1c4579c-72fa-4974-830c-b6a81ace45f4	2010-02-05	NO	[Not Available]	[Not Available]	FEMALE	-19090	WHITE	[Not Available]	[Not Available]	No	2002	Tumor resection	[Not Applicable]	Dead	532	532	WITH TUMOR	60	[Not Available]	Pre-Adjuvant Therapy	[Not Available]	[Not Available]	[Not Available]	[Not Available]	52	[Not Available]	0	Untreated primary (de novo) GBM	C71.9	9440/3	C71.9	YES	2554	14	Brain
TCGA-27-1831	f45f4a30-6b4c-4f15-9140-959d6a25a45f	2010-03-12	NO	[Not Available]	[Not Available]	MALE	-24447	WHITE	NOT HISPANIC OR LATINO	[Not Available]	No	2006	Tumor resection	[Not Applicable]	Dead	505	505	WITH TUMOR	80	1	Pre-Operative	[Not Available]	[Not Available]	[Not Available]	[Not Available]	66	[Not Available]	0	Untreated primary (de novo) GBM	C71.9	9440/3	C71.9	YES	1831	27	Brain
TCGA-27-1835	987cb702-057b-4198-8ef3-9cf6a9c51989	2010-03-12	NO	[Not Available]	[Not Available]	FEMALE	-19444	WHITE	NOT HISPANIC OR LATINO	[Not Available]	No	2007	Tumor resection	[Not Applicable]	Dead	648	648	WITH TUMOR	80	1	Pre-Operative	[Not Available]	[Not Available]	[Not Available]	[Not Available]	53	[Not Available]	0	Untreated primary (de novo) GBM	C71.9	9440/3	C71.9	YES	1835	27	Brain
TCGA-27-1836	4d18f820-6396-46ae-b5d6-4ba446279be8	2010-03-12	NO	[Not Available]	[Not Available]	FEMALE	-12060	WHITE	NOT HISPANIC OR LATINO	[Not Available]	No	2007	Tumor resection	[Not Applicable]	Dead	914	914	WITH TUMOR	80	1	Pre-Operative	[Not Available]	[Not Available]	[Not Available]	[Not Available]	33	[Not Available]	0	Untreated primary (de novo) GBM	C71.9	9440/3	C71.9	YES	1836	27	Brain
TCGA-27-1837	bc7a0c8f-c1c1-447c-8019-389e52525081	2010-03-12	NO	[Not Available]	[Not Available]	MALE	-13368	WHITE	NOT HISPANIC OR LATINO	[Not Available]	No	2007	Tumor resection	[Not Applicable]	Dead	427	427	WITH TUMOR	80	1	Pre-Operative	[Not Available]	[Not Available]	[Not Available]	[Not Available]	36	[Not Available]	0	Untreated primary (de novo) GBM	C71.9	9440/3	C71.9	YES	1837	27	Brain
TCGA-27-1838	6fc6b9ca-84d8-4647-bbc8-c5ab472b1c02	2010-03-12	NO	[Not Available]	[Not Available]	FEMALE	-21706	WHITE	NOT HISPANIC OR LATINO	[Not Available]	No	2008	Tumor resection	[Not Applicable]	Dead	350	350	WITH TUMOR	80	1	Pre-Operative	[Not Available]	[Not Available]	[Not Available]	[Not Available]	59	[Not Available]	0	Untreated primary (de novo) GBM	C71.9	9440/3	C71.9	YES	1838	27	Brain
TCGA-27-2518	d3d27286-73e1-4cdd-914a-34c210fd6398	2010-03-12	NO	[Not Available]	[Not Available]	MALE	-19130	WHITE	NOT HISPANIC OR LATINO	[Not Available]	No	2007	Tumor resection	[Not Applicable]	Dead	753	753	WITH TUMOR	80	1	Pre-Operative	[Not Available]	[Not Available]	[Not Available]	[Not Available]	52	[Not Available]	0	Untreated primary (de novo) GBM	C71.9	9440/3	C71.9	YES	2518	27	Brain
TCGA-27-2519	6ff96a7e-1b96-4530-b8a8-7f2e9e541955	2010-03-12	NO	[Not Available]	[Not Available]	MALE	-17715	WHITE	NOT HISPANIC OR LATINO	[Not Available]	No	2009	Tumor resection	[Not Applicable]	Alive	316	[Not Applicable]	WITH TUMOR	80	1	Pre-Operative	[Not Available]	[Not Available]	[Not Available]	[Not Available]	48	[Not Available]	0	Untreated primary (de novo) GBM	C71.9	9440/3	C71.9	YES	2519	27	Brain
TCGA-27-2521	4776b959-d5f5-41ad-ab39-dba6031f6884	2010-03-12	NO	[Not Available]	[Not Available]	MALE	-12685	WHITE	NOT HISPANIC OR LATINO	[Not Available]	No	2009	Tumor resection	[Not Applicable]	Alive	316	[Not Applicable]	WITH TUMOR	80	1	Pre-Operative	[Not Available]	[Not Available]	[Not Available]	[Not Available]	34	[Not Available]	0	Untreated primary (de novo) GBM	C71.9	9440/3	C71.9	YES	2521	27	Brain
TCGA-27-2523	737b35e1-d668-4fce-9b6e-76946c7952b6	2010-03-12	NO	[Not Available]	[Not Available]	MALE	-23034	WHITE	NOT HISPANIC OR LATINO	[Not Available]	No	2005	Tumor resection	[Not Applicable]	Dead	489	489	WITH TUMOR	80	1	Pre-Operative	[Not Available]	[Not Available]	[Not Available]	[Not Available]	63	[Not Available]	0	Untreated primary (de novo) GBM	C71.9	9440/3	C71.9	YES	2523	27	Brain
TCGA-27-2524	a597bfa8-8c4d-4f8e-9d85-8a9fdc2c56ff	2010-03-12	NO	[Not Available]	[Not Available]	MALE	-20555	WHITE	NOT HISPANIC OR LATINO	[Not Available]	No	2008	Tumor resection	[Not Applicable]	Dead	231	231	WITH TUMOR	80	1	Pre-Operative	[Not Available]	[Not Available]	[Not Available]	[Not Available]	56	[Not Available]	0	Untreated primary (de novo) GBM	C71.9	9440/3	C71.9	YES	2524	27	Brain
TCGA-27-2526	69d0a566-5fbf-45f6-a240-649b06868e27	2010-03-15	NO	[Not Available]	[Not Available]	FEMALE	-28977	WHITE	NOT HISPANIC OR LATINO	[Not Available]	No	2007	Tumor resection	[Not Applicable]	Dead	87	87	WITH TUMOR	40	3	Pre-Operative	[Not Available]	[Not Available]	[Not Available]	[Not Available]	79	[Not Available]	0	Untreated primary (de novo) GBM	C71.9	9440/3	C71.9	YES	2526	27	Brain
TCGA-27-2527	a61e88cd-5121-4e6e-9319-2978071547c3	2010-03-15	NO	[Not Available]	[Not Available]	MALE	-29619	WHITE	NOT HISPANIC OR LATINO	[Not Available]	No	2007	Tumor resection	[Not Applicable]	Dead	438	438	WITH TUMOR	80	1	Pre-Operative	[Not Available]	[Not Available]	[Not Available]	[Not Available]	81	[Not Available]	0	Untreated primary (de novo) GBM	C71.9	9440/3	C71.9	YES	2527	27	Brain
TCGA-27-2528	be3a7ef3-34ed-40e1-9d9c-187940596b26	2010-03-15	NO	[Not Available]	[Not Available]	MALE	-22867	WHITE	NOT HISPANIC OR LATINO	[Not Available]	No	2008	Tumor resection	[Not Applicable]	Dead	480	480	WITH TUMOR	80	1	Pre-Operative	[Not Available]	[Not Available]	[Not Available]	[Not Available]	62	[Not Available]	0	Untreated primary (de novo) GBM	C71.9	9440/3	C71.9	YES	2528	27	Brain
TCGA-28-1747	35a7e49e-747b-45ce-9a07-3a5faba0ca94	2010-03-03	NO	[Not Available]	[Not Available]	MALE	-16301	WHITE	NOT HISPANIC OR LATINO	[Not Available]	No	2008	Fine needle aspiration biopsy	[Not Applicable]	Dead	77	77	[Not Available]	[Not Available]	[Not Available]	[Not Available]	[Not Available]	[Not Available]	[Not Available]	[Not Available]	44	[Not Available]	0	Untreated primary (de novo) GBM	C71.9	9440/3	C71.9	YES	1747	28	Brain
TCGA-28-1753	b98184b9-6190-4e95-a1cf-8cffb44b9963	2010-03-03	NO	[Not Available]	[Not Available]	MALE	-19366	WHITE	HISPANIC OR LATINO	[Not Available]	No	2009	Tumor resection	[Not Applicable]	Alive	37	[Not Applicable]	WITH TUMOR	[Not Available]	[Not Available]	[Not Available]	[Not Available]	[Not Available]	[Not Available]	[Not Available]	53	[Not Available]	0	Untreated primary (de novo) GBM	C71.9	9440/3	C71.9	YES	1753	28	Brain
TCGA-28-1756	0c0333c9-60dc-4487-baa2-7ec27acced27	2010-03-03	NO	[Not Available]	[Not Available]	MALE	-28649	WHITE	NOT HISPANIC OR LATINO	[Not Available]	No	2009	Tumor resection	[Not Applicable]	Alive	86	[Not Applicable]	TUMOR FREE	80	[Not Available]	Other	[Not Available]	[Not Available]	[Not Available]	[Not Available]	78	[Not Available]	0	Untreated primary (de novo) GBM	C71.9	9440/3	C71.9	YES	1756	28	Brain
TCGA-28-2499	d88b35a3-a291-457a-b15b-a314859b25c5	2012-01-17	NO	[Not Available]	[Not Available]	MALE	-21838	WHITE	[Not Available]	[Not Available]	No	2009	[Not Available]	[Not Applicable]	[Not Available]	95	[Not Applicable]	[Not Available]	[Not Available]	[Not Available]	[Not Available]	[Not Available]	[Not Available]	[Not Available]	[Not Available]	59	[Not Available]	0	Untreated primary (de novo) GBM	C71.9	9440/3	C71.9	YES	2499	28	Brain
TCGA-28-2502	8db520cf-79b3-4a1b-872e-8f5f76117405	2010-03-03	NO	[Not Available]	[Not Available]	MALE	-23807	WHITE	NOT HISPANIC OR LATINO	[Not Available]	No	2009	Tumor resection	[Not Applicable]	Alive	20	[Not Applicable]	[Not Available]	20	[Not Available]	Post-Adjuvant Therapy	[Not Available]	[Not Available]	[Not Available]	[Not Available]	65	[Not Available]	0	Untreated primary (de novo) GBM	C71.9	9440/3	C71.9	YES	2502	28	Brain
TCGA-28-2506	ec1791b3-0192-45da-89c1-f942a6736704	2010-03-05	NO	[Not Available]	[Not Available]	FEMALE	-23292	WHITE	NOT HISPANIC OR LATINO	[Not Available]	No	2009	Tumor resection	[Not Applicable]	Alive	205	[Not Applicable]	WITH TUMOR	80	[Not Available]	Post-Adjuvant Therapy	[Not Available]	[Not Available]	[Not Available]	[Not Available]	63	[Not Available]	0	Untreated primary (de novo) GBM	C71.9	9440/3	C71.9	YES	2506	28	Brain
TCGA-28-2509	aa7ad106-eadc-489e-83b2-5698652434ea	2010-03-05	NO	[Not Available]	[Not Available]	FEMALE	-28240	WHITE	NOT HISPANIC OR LATINO	[Not Available]	No	2009	Tumor resection	[Not Applicable]	Alive	145	[Not Applicable]	[Not Available]	80	[Not Available]	Post-Adjuvant Therapy	[Not Available]	[Not Available]	[Not Available]	[Not Available]	77	[Not Available]	0	Untreated primary (de novo) GBM	C71.9	9440/3	C71.9	YES	2509	28	Brain
TCGA-28-2512	4ca9c0f2-1be9-4376-aa27-d9db948d3f68	2012-01-17	NO	[Not Available]	[Not Available]	MALE	-13664	WHITE	[Not Available]	[Not Available]	No	2009	Tumor resection	[Not Applicable]	Dead	343	343	WITH TUMOR	90	1	Pre-Operative	[Not Available]	[Not Available]	[Not Available]	[Not Available]	37	[Not Available]	0	Untreated primary (de novo) GBM	C71.9	9440/3	C71.9	YES	2512	28	Brain
TCGA-28-2513	30256f61-7be9-4d47-8afd-afafa7a079c0	2010-03-05	NO	[Not Available]	[Not Available]	FEMALE	-25421	WHITE	NOT HISPANIC OR LATINO	[Not Available]	No	2009	Tumor resection	[Not Applicable]	Alive	222	[Not Applicable]	WITH TUMOR	80	[Not Available]	Post-Adjuvant Therapy	[Not Available]	[Not Available]	[Not Available]	[Not Available]	69	[Not Available]	0	Untreated primary (de novo) GBM	C71.9	9440/3	C71.9	YES	2513	28	Brain
TCGA-28-2514	350232cb-b9ba-465b-be9a-81afbc6a92e9	2010-03-05	NO	[Not Available]	[Not Available]	MALE	-16737	ASIAN	NOT HISPANIC OR LATINO	[Not Available]	No	2009	Tumor resection	[Not Applicable]	Alive	160	[Not Applicable]	[Not Available]	60	[Not Available]	Post-Adjuvant Therapy	[Not Available]	[Not Available]	[Not Available]	[Not Available]	45	[Not Available]	0	Untreated primary (de novo) GBM	C71.9	9440/3	C71.9	YES	2514	28	Brain
TCGA-32-1970	6c5154d2-af36-492f-b520-d925528824e4	2010-03-15	NO	[Not Available]	[Not Available]	MALE	-21613	WHITE	[Not Available]	[Not Available]	No	2005	Tumor resection	[Not Applicable]	Dead	468	468	WITH TUMOR	[Not Available]	1	Pre-Adjuvant Therapy	[Not Available]	[Not Available]	[Not Available]	[Not Available]	59	[Not Available]	0	Untreated primary (de novo) GBM	C71.9	9440/3	C71.9	YES	1970	32	Brain
TCGA-32-1976	397ddfb9-288b-48ce-be18-853409d8ae51	2010-03-08	NO	[Not Available]	[Not Available]	MALE	-23798	WHITE	NOT HISPANIC OR LATINO	[Not Available]	No	2008	Tumor resection	[Not Applicable]	Dead	15	15	[Not Available]	60	[Not Available]	Pre-Adjuvant Therapy	[Not Available]	[Not Available]	[Not Available]	[Not Available]	65	[Not Available]	0	Untreated primary (de novo) GBM	C71.9	9440/3	C71.9	YES	1976	32	Brain
TCGA-32-1982	c34760a2-f70e-48c4-a7c2-eb359f8aeb71	2010-03-08	NO	[Not Available]	[Not Available]	FEMALE	-27764	WHITE	NOT HISPANIC OR LATINO	[Not Available]	No	2008	Tumor resection	[Not Applicable]	Dead	142	142	WITH TUMOR	80	[Not Available]	Pre-Adjuvant Therapy	[Not Available]	[Not Available]	[Not Available]	[Not Available]	76	[Not Available]	0	Untreated primary (de novo) GBM	C71.9	9440/3	C71.9	YES	1982	32	Brain
TCGA-32-1986	7ac80045-7c05-4e8f-8217-a380544a6125	2010-03-08	NO	[Not Available]	[Not Available]	MALE	-25061	WHITE	NOT HISPANIC OR LATINO	[Not Available]	No	2008	Tumor resection	[Not Applicable]	Dead	386	386	WITH TUMOR	20	[Not Available]	Post-Adjuvant Therapy	[Not Available]	[Not Available]	[Not Available]	[Not Available]	68	[Not Available]	0	Untreated primary (de novo) GBM	C71.2	9440/3	C71.2	YES	1986	32	Brain
TCGA-06-0119	2cb9975f-2d1e-4c74-867f-8b151c22b246	2013-02-12	NO	[Discrepancy]	[Discrepancy]	FEMALE	-29606	WHITE	NOT HISPANIC OR LATINO	No	No	2005	Tumor resection	[Not Applicable]	Dead	[Not Available]	82	WITH TUMOR	[Not Available]	[Not Available]	Pre-Adjuvant Therapy	NO	YES	[Not Available]	[Not Available]	81	[Not Available]	0	Glioblastoma Multiforme (GBM)	C71.9	9440/3	C71.9	YES	119	6	Brain
TCGA-06-0122	ada9c707-d49c-43d5-bee6-3e00732755ea	2008-12-10	NO	[Not Available]	[Not Available]	FEMALE	-30968	WHITE	NOT HISPANIC OR LATINO	[Not Available]	No	2006	Tumor resection	[Not Applicable]	Dead	8	187	[Not Available]	[Not Available]	[Not Available]	[Not Available]	[Not Available]	[Not Available]	[Not Available]	[Not Available]	84	[Not Available]	0	Untreated primary (de novo) GBM	C71.9	9440/3	C71.9	YES	122	6	Brain
TCGA-06-0124	c2651206-36c5-4f3c-a0d6-3ffc07b27a93	2008-12-10	NO	[Not Available]	[Not Available]	MALE	-24591	WHITE	NOT HISPANIC OR LATINO	[Not Available]	No	1998	Tumor resection	[Not Applicable]	Dead	123	620	WITH TUMOR	[Not Available]	[Not Available]	[Not Available]	[Not Available]	[Not Available]	[Not Available]	[Not Available]	67	[Not Available]	0	Untreated primary (de novo) GBM	C71.9	9440/3	C71.9	YES	124	6	Brain
TCGA-06-0125	8da3103e-3e6c-4176-a583-d5fe5e60601e	2008-12-08	NO	[Not Available]	[Not Available]	FEMALE	-23343	WHITE	NOT HISPANIC OR LATINO	[Not Available]	No	2001	Tumor resection	[Not Applicable]	Dead	1439	1448	WITH TUMOR	60	[Not Available]	Pre-Operative	[Not Available]	[Not Available]	[Not Available]	[Not Available]	63	[Not Available]	0	Untreated primary (de novo) GBM	C71.9	9440/3	C71.9	YES	125	6	Brain
TCGA-06-0126	d88bbd87-e876-4a44-96f5-c28ceac661b8	2008-12-08	NO	[Not Available]	[Not Available]	MALE	-31627	WHITE	NOT HISPANIC OR LATINO	[Not Available]	No	2001	Tumor resection	[Not Applicable]	Dead	3	211	[Not Available]	60	[Not Available]	Pre-Operative	[Not Available]	[Not Available]	[Not Available]	[Not Available]	86	[Not Available]	0	Untreated primary (de novo) GBM	C71.9	9440/3	C71.9	YES	126	6	Brain
TCGA-06-0128	31e6e6c8-9197-4927-bfe4-8f6836f963da	2008-12-08	NO	[Not Available]	[Not Available]	MALE	-24217	WHITE	NOT HISPANIC OR LATINO	[Not Available]	No	2000	Tumor resection	[Not Applicable]	Dead	691	691	WITH TUMOR	80	[Not Available]	Pre-Operative	[Not Available]	[Not Available]	[Not Available]	[Not Available]	66	[Not Available]	0	Untreated primary (de novo) GBM	C71.9	9440/3	C71.9	YES	128	6	Brain
TCGA-06-0129	bde84ea9-55c9-4d6d-be86-58fd9222c1d6	2008-12-10	NO	[Not Available]	[Not Available]	MALE	-11284	ASIAN	NOT HISPANIC OR LATINO	[Not Available]	No	2002	Tumor resection	[Not Applicable]	Dead	989	1024	WITH TUMOR	100	[Not Available]	Pre-Operative	[Not Available]	[Not Available]	[Not Available]	[Not Available]	30	[Not Available]	0	Untreated primary (de novo) GBM	C71.9	9440/3	C71.9	YES	129	6	Brain
TCGA-06-0130	7cada85b-00b1-41e5-9924-e09eb077ad56	2008-12-10	NO	[Not Available]	[Not Available]	MALE	-19812	WHITE	NOT HISPANIC OR LATINO	[Not Available]	No	2003	Tumor resection	[Not Applicable]	Dead	320	394	WITH TUMOR	80	[Not Available]	Pre-Operative	[Not Available]	[Not Available]	[Not Available]	[Not Available]	54	[Not Available]	0	Untreated primary (de novo) GBM	C71.9	9440/3	C71.9	YES	130	6	Brain
TCGA-06-0133	0133e584-111e-450a-b451-77a2799ef529	2008-12-10	NO	[Not Available]	[Not Available]	MALE	-23402	WHITE	NOT HISPANIC OR LATINO	[Not Available]	No	2007	Tumor resection	[Not Applicable]	Dead	428	435	WITH TUMOR	[Not Available]	[Not Available]	[Not Available]	[Not Available]	[Not Available]	[Not Available]	[Not Available]	64	[Not Available]	0	Untreated primary (de novo) GBM	C71.9	9440/3	C71.9	YES	133	6	Brain
TCGA-06-0137	d0de6676-6ba1-4d79-a9b0-ec3f1e8a8775	2008-12-10	NO	[Not Available]	[Not Available]	FEMALE	-23273	WHITE	NOT HISPANIC OR LATINO	[Not Available]	No	2003	Tumor resection	[Not Applicable]	Dead	702	812	WITH TUMOR	[Not Available]	[Not Available]	[Not Available]	[Not Available]	[Not Available]	[Not Available]	[Not Available]	63	[Not Available]	0	Untreated primary (de novo) GBM	C71.9	9440/3	C71.9	YES	137	6	Brain
TCGA-06-0139	5bbeb8a7-3ac2-4ef1-bd48-6f83bc994a75	2008-12-10	NO	[Not Available]	[Not Available]	MALE	-14729	WHITE	NOT HISPANIC OR LATINO	[Not Available]	No	2006	Tumor resection	[Not Applicable]	Dead	327	362	WITH TUMOR	60	[Not Available]	Pre-Operative	[Not Available]	[Not Available]	[Not Available]	[Not Available]	40	[Not Available]	0	Untreated primary (de novo) GBM	C71.9	9440/3	C71.9	YES	139	6	Brain
TCGA-06-0140	0164acd3-34db-4d35-b96c-936daad0ff22	2013-02-12	NO	[Discrepancy]	[Discrepancy]	MALE	-31566	WHITE	NOT HISPANIC OR LATINO	No	No	2003	Tumor resection	[Not Applicable]	Dead	[Not Available]	6	WITH TUMOR	90	[Not Available]	Pre-Operative	NO	NO	[Not Available]	[Not Available]	86	[Not Available]	0	Glioblastoma Multiforme (GBM)	C71.9	9440/3	C71.9	YES	140	6	Brain
TCGA-06-0141	4b43da9d-60ee-4269-b44d-d92c034b844c	2008-12-08	NO	[Not Available]	[Not Available]	MALE	-22926	WHITE	NOT HISPANIC OR LATINO	[Not Available]	No	2000	Tumor resection	[Not Applicable]	Dead	280	313	WITH TUMOR	80	[Not Available]	Pre-Operative	[Not Available]	[Not Available]	[Not Available]	[Not Available]	62	[Not Available]	0	Untreated primary (de novo) GBM	C71.9	9440/3	C71.9	YES	141	6	Brain
TCGA-06-0142	7529980c-839d-4887-b5d7-09a3e7159427	2013-02-12	NO	[Discrepancy]	[Discrepancy]	MALE	-29642	WHITE	NOT HISPANIC OR LATINO	No	No	2002	Tumor resection	[Not Applicable]	Dead	[Not Available]	67	WITH TUMOR	[Not Available]	[Not Available]	[Not Available]	NO	NO	[Not Available]	[Not Available]	81	[Not Available]	0	Glioblastoma Multiforme (GBM)	C71.9	9440/3	C71.9	YES	142	6	Brain
TCGA-06-0143	357e2b63-6876-4c69-9728-c52fada81970	2008-12-11	NO	[Not Available]	[Not Available]	MALE	-21386	WHITE	NOT HISPANIC OR LATINO	[Not Available]	No	2006	Tumor resection	[Not Applicable]	Dead	357	357	WITH TUMOR	60	[Not Available]	[Not Available]	[Not Available]	[Not Available]	[Not Available]	[Not Available]	58	[Not Available]	0	Untreated primary (de novo) GBM	C71.9	9440/3	C71.9	YES	143	6	Brain
TCGA-06-0145	3258cb3b-f63b-463c-b2e4-d638149157c5	2008-12-10	NO	[Not Available]	[Not Available]	FEMALE	-19661	WHITE	NOT HISPANIC OR LATINO	[Not Available]	No	2002	Tumor resection	[Not Applicable]	Dead	71	71	WITH TUMOR	[Not Available]	[Not Available]	[Not Available]	[Not Available]	[Not Available]	[Not Available]	[Not Available]	53	[Not Available]	0	Untreated primary (de novo) GBM	C71.9	9440/3	C71.9	YES	145	6	Brain
TCGA-06-0147	562d2831-ea9e-4ee1-bcee-77138e0a7d9d	2008-12-10	NO	[Not Available]	[Not Available]	FEMALE	-18743	WHITE	NOT HISPANIC OR LATINO	[Not Available]	No	1999	Tumor resection	[Not Applicable]	Dead	508	541	WITH TUMOR	[Not Available]	[Not Available]	[Not Available]	[Not Available]	[Not Available]	[Not Available]	[Not Available]	51	[Not Available]	0	Untreated primary (de novo) GBM	C71.9	9440/3	C71.9	YES	147	6	Brain
TCGA-06-0148	07a2c1da-040e-44ea-9a56-751a06761894	2008-12-10	NO	[Not Available]	[Not Available]	MALE	-27842	BLACK OR AFRICAN AMERICAN	NOT HISPANIC OR LATINO	[Not Available]	No	2002	Tumor resection	[Not Applicable]	Dead	298	307	WITH TUMOR	[Not Available]	[Not Available]	[Not Available]	[Not Available]	[Not Available]	[Not Available]	[Not Available]	76	[Not Available]	0	Untreated primary (de novo) GBM	C71.9	9440/3	C71.9	YES	148	6	Brain
TCGA-06-0169	bcc72cf4-90ce-466e-a683-bb0ebfb3cf82	2008-12-10	NO	[Not Available]	[Not Available]	MALE	-25127	WHITE	NOT HISPANIC OR LATINO	[Not Available]	No	2002	Tumor resection	[Not Applicable]	Dead	95	100	WITH TUMOR	80	[Not Available]	Pre-Operative	[Not Available]	[Not Available]	[Not Available]	[Not Available]	68	[Not Available]	0	Untreated primary (de novo) GBM	C71.9	9440/3	C71.9	YES	169	6	Brain
TCGA-06-A5U1	81648978-A543-4EAE-8848-98DDF1CB832B	2013-05-13	NO	NO	YES	FEMALE	-28545	BLACK OR AFRICAN AMERICAN	NOT HISPANIC OR LATINO	No	No	2011	Tumor resection	[Not Applicable]	Dead	[Not Available]	57	WITH TUMOR	[Not Evaluated]	[Not Evaluated]	[Not Evaluated]	NO	NO	Progressive Disease	[Unknown]	78	[Not Available]	0	Glioblastoma Multiforme (GBM)	[Not Available]	9440/3	C71.4	YES	A5U1	6	Brain
TCGA-06-A6S0	820AEA32-8F1C-478B-AB56-8171425CD76B	2013-10-01	NO	YES	NO	MALE	-29037	BLACK OR AFRICAN AMERICAN	NOT HISPANIC OR LATINO	No	No	2011	Excisional Biopsy	[Not Applicable]	Dead	[Not Available]	95	WITH TUMOR	[Not Evaluated]	[Not Evaluated]	[Not Evaluated]	YES	NO	Stable Disease	[Not Available]	79	[Not Available]	0	Glioblastoma Multiforme (GBM)	C71.9	9440/3	C71.0	YES	A6S0	6	Brain
TCGA-06-A6S1	E3953994-0299-4E04-9423-6153B142FB8E	2013-10-01	NO	YES	NO	FEMALE	-19443	BLACK OR AFRICAN AMERICAN	NOT HISPANIC OR LATINO	No	No	2012	Tumor resection	[Not Applicable]	Dead	[Not Available]	78	WITH TUMOR	60	[Not Evaluated]	Pre-Adjuvant Therapy	YES	YES	Progressive Disease	[Not Available]	53	[Not Available]	0	Glioblastoma Multiforme (GBM)	C71.9	9440/3	C71.1	YES	A6S1	6	Brain
TCGA-19-A6J4	B0406065-73BD-4370-8133-7A1C7C11EAC6	2013-09-16	NO	YES	NO	MALE	-25058	BLACK OR AFRICAN AMERICAN	NOT HISPANIC OR LATINO	Yes, History of Prior Malignancy	No	2013	Tumor resection	[Not Applicable]	Dead	[Not Available]	121	WITH TUMOR	[Not Evaluated]	[Not Evaluated]	[Not Evaluated]	[Unknown]	[Not Available]	[Unknown]	[Not Available]	68	[Not Available]	0	Glioblastoma Multiforme (GBM)	C71.9	9440/3	C71.0	YES	A6J4	19	Brain
TCGA-19-A6J5	7638E294-2DCF-4C03-B238-24E40491C2AD	2013-09-03	NO	YES	NO	MALE	-14970	BLACK OR AFRICAN AMERICAN	NOT HISPANIC OR LATINO	No	No	2012	Tumor resection	[Not Applicable]	Alive	504	[Not Applicable]	WITH TUMOR	100	0	Post-Adjuvant Therapy	YES	YES	Stable Disease	NO	40	[Not Available]	0	Glioblastoma Multiforme (GBM)	C71.9	9440/3	C71.0	YES	A6J5	19	Brain
TCGA-OX-A56R	0FC32169-8EB9-405F-BECC-ED38D7064A58	2013-02-27	NO	YES	NO	MALE	-25178	BLACK OR AFRICAN AMERICAN	NOT HISPANIC OR LATINO	No	No	2012	Tumor resection	[Not Applicable]	Dead	[Not Available]	180	WITH TUMOR	[Not Available]	[Not Available]	[Not Available]	[Not Available]	[Not Available]	Partial Remission/Response	[Unknown]	68	[Not Available]	0	Glioblastoma Multiforme (GBM)	C71.2	9440/3	C71.2	YES	A56R	OX	Brain
TCGA-12-1597	2b82e941-1b16-444e-af41-24dbc0a7e8b5	2011-03-09	NO	[Not Available]	[Not Available]	FEMALE	-22865	WHITE	NOT HISPANIC OR LATINO	[Not Available]	No	2002	Tumor resection	[Not Applicable]	Dead	427	675	WITH TUMOR	80	[Not Available]	Post-Adjuvant Therapy	[Not Available]	[Not Available]	[Not Available]	[Not Available]	62	[Not Available]	0	Untreated primary (de novo) GBM	C71.9	9440/3	C71.9	YES	1597	12	Brain
TCGA-12-3644	f6c6e2c9-a3d6-4b81-a421-04ffef6b8744	2010-06-18	NO	[Not Available]	[Not Available]	FEMALE	-17468	WHITE	NOT HISPANIC OR LATINO	[Not Available]	No	2004	Excisional Biopsy	[Not Applicable]	Dead	1807	1818	WITH TUMOR	60	[Not Available]	Post-Adjuvant Therapy	[Not Available]	[Not Available]	[Not Available]	[Not Available]	47	[Not Available]	0	Untreated primary (de novo) GBM	C71.9	9440/3	C71.9	YES	3644	12	Brain
TCGA-12-3646	e8e43a65-4ec8-4e07-a884-a6989eec28cc	2010-06-17	NO	[Not Available]	[Not Available]	FEMALE	-21855	WHITE	NOT HISPANIC OR LATINO	[Not Available]	No	2005	Excisional Biopsy	[Not Applicable]	Dead	1315	1339	WITH TUMOR	80	[Not Available]	Pre-Adjuvant Therapy	[Not Available]	[Not Available]	[Not Available]	[Not Available]	59	[Not Available]	0	Untreated primary (de novo) GBM	C71.9	9440/3	C71.9	YES	3646	12	Brain
TCGA-12-3648	407849a8-8447-4ede-a9d1-c1dfb535222e	2010-06-17	NO	[Not Available]	[Not Available]	FEMALE	-22463	WHITE	NOT HISPANIC OR LATINO	[Not Available]	No	2007	Excisional Biopsy	[Not Applicable]	Dead	784	819	WITH TUMOR	80	[Not Available]	Post-Adjuvant Therapy	[Not Available]	[Not Available]	[Not Available]	[Not Available]	61	[Not Available]	0	Untreated primary (de novo) GBM	C71.9	9440/3	C71.9	YES	3648	12	Brain
TCGA-12-3649	93737759-b088-4d64-adfe-c2d5ec715341	2010-06-18	NO	[Not Available]	[Not Available]	MALE	-27846	WHITE	NOT HISPANIC OR LATINO	[Not Available]	No	2008	Excisional Biopsy	[Not Applicable]	Dead	351	463	WITH TUMOR	80	[Not Available]	Pre-Adjuvant Therapy	[Not Available]	[Not Available]	[Not Available]	[Not Available]	76	[Not Available]	0	Untreated primary (de novo) GBM	C71.9	9440/3	C71.9	YES	3649	12	Brain
TCGA-12-3650	5ef9486a-aeff-421d-b620-03ef119d85a5	2010-06-17	NO	[Not Available]	[Not Available]	MALE	-17138	WHITE	NOT HISPANIC OR LATINO	[Not Available]	No	2008	Excisional Biopsy	[Not Applicable]	Dead	333	333	WITH TUMOR	80	[Not Available]	Pre-Adjuvant Therapy	[Not Available]	[Not Available]	[Not Available]	[Not Available]	46	[Not Available]	0	Untreated primary (de novo) GBM	C71.9	9440/3	C71.9	YES	3650	12	Brain
TCGA-12-3651	d540d6d2-266c-48f9-8e73-304389b2060b	2010-06-17	NO	[Not Available]	[Not Available]	MALE	-28277	WHITE	NOT HISPANIC OR LATINO	[Not Available]	No	2008	Excisional Biopsy	[Not Applicable]	Dead	358	386	WITH TUMOR	80	[Not Available]	Pre-Adjuvant Therapy	[Not Available]	[Not Available]	[Not Available]	[Not Available]	77	[Not Available]	0	Untreated primary (de novo) GBM	C71.9	9440/3	C71.9	YES	3651	12	Brain
TCGA-12-3652	159e0318-6173-440f-be07-8d956086e99d	2010-06-17	NO	[Not Available]	[Not Available]	MALE	-21920	WHITE	NOT HISPANIC OR LATINO	[Not Available]	No	2003	Excisional Biopsy	[Not Applicable]	Dead	1050	1062	WITH TUMOR	80	[Not Available]	Pre-Adjuvant Therapy	[Not Available]	[Not Available]	[Not Available]	[Not Available]	60	[Not Available]	0	Untreated primary (de novo) GBM	C71.9	9440/3	C71.9	YES	3652	12	Brain
TCGA-12-3653	2f61ea6b-a3f2-477f-ab98-47ed07b3b2cd	2010-06-17	NO	[Not Available]	[Not Available]	FEMALE	-12529	WHITE	NOT HISPANIC OR LATINO	[Not Available]	No	2008	Excisional Biopsy	[Not Applicable]	Dead	357	442	WITH TUMOR	80	[Not Available]	Pre-Adjuvant Therapy	[Not Available]	[Not Available]	[Not Available]	[Not Available]	34	[Not Available]	0	Untreated primary (de novo) GBM	C71.9	9440/3	C71.9	YES	3653	12	Brain
TCGA-14-2555	5aa15b7f-35c7-4022-b1b2-74a4f6d3ea85	2010-05-11	NO	[Not Available]	[Not Available]	FEMALE	-16259	WHITE	[Not Available]	[Not Available]	No	2009	Tumor resection	[Not Applicable]	Alive	242	[Not Applicable]	[Not Available]	80	[Not Available]	Pre-Adjuvant Therapy	[Not Available]	[Not Available]	[Not Available]	[Not Available]	44	[Not Available]	0	Untreated primary (de novo) GBM	C71.9	9440/3	C71.9	YES	2555	14	Brain
TCGA-14-3477	60e47b7d-c664-46c0-ac13-db688d4b8a58	2010-05-11	NO	[Not Available]	[Not Available]	FEMALE	-14082	BLACK OR AFRICAN AMERICAN	NOT HISPANIC OR LATINO	[Not Available]	No	2009	Tumor resection	[Not Applicable]	Alive	115	[Not Applicable]	WITH TUMOR	80	[Not Available]	Pre-Adjuvant Therapy	[Not Available]	[Not Available]	[Not Available]	[Not Available]	38	[Not Available]	0	Untreated primary (de novo) GBM	C71.9	9440/3	C71.9	YES	3477	14	Brain
TCGA-19-1390	5252c0b7-be05-4c0c-a8ac-afe9ad459489	2010-08-31	NO	[Not Available]	[Not Available]	FEMALE	-23063	WHITE	NOT HISPANIC OR LATINO	[Not Available]	No	2007	Tumor resection	[Not Applicable]	Dead	772	772	[Not Available]	60	[Not Available]	Pre-Adjuvant Therapy	[Not Available]	[Not Available]	[Not Available]	[Not Available]	63	[Not Available]	0	Untreated primary (de novo) GBM	C71.9	9440/3	C71.9	YES	1390	19	Brain
TCGA-19-1787	456bcab3-165d-456f-94e3-f34f81a61d2e	2010-08-31	NO	[Not Available]	[Not Available]	MALE	-17894	WHITE	NOT HISPANIC OR LATINO	[Not Available]	No	2008	Tumor resection	[Not Applicable]	Dead	385	385	WITH TUMOR	80	[Not Available]	Pre-Adjuvant Therapy	[Not Available]	[Not Available]	[Not Available]	[Not Available]	48	[Not Available]	0	Untreated primary (de novo) GBM	C71.9	9440/3	C71.9	YES	1787	19	Brain
TCGA-19-2619	f2de4316-026c-4c2d-b091-47bc0ec8612a	2010-05-14	YES	[Not Available]	[Not Available]	FEMALE	-20159	BLACK OR AFRICAN AMERICAN	NOT HISPANIC OR LATINO	[Not Available]	No	2009	Tumor resection	[Not Applicable]	Alive	294	[Not Applicable]	WITH TUMOR	40	[Not Available]	Pre-Adjuvant Therapy	[Not Available]	[Not Available]	[Not Available]	[Not Available]	55	[Not Available]	0	Untreated primary (de novo) GBM	C71.9	9440/3	C71.9	YES	2619	19	Brain
TCGA-19-2620	352768f9-3ce1-419c-beef-6515c78f5d7a	2010-05-12	NO	[Not Available]	[Not Available]	MALE	-25665	WHITE	NOT HISPANIC OR LATINO	[Not Available]	No	2009	Tumor resection	[Not Applicable]	Dead	148	148	TUMOR FREE	40	[Not Available]	Pre-Adjuvant Therapy	[Not Available]	[Not Available]	[Not Available]	[Not Available]	70	[Not Available]	0	Untreated primary (de novo) GBM	C71.9	9440/3	C71.9	YES	2620	19	Brain
TCGA-19-2621	035b09b7-add1-456d-ae80-20e8a03f6d7b	2010-05-12	NO	[Not Available]	[Not Available]	MALE	-30429	WHITE	NOT HISPANIC OR LATINO	[Not Available]	No	2009	Tumor resection	[Not Applicable]	Dead	33	33	[Not Available]	[Not Available]	[Not Available]	[Not Available]	[Not Available]	[Not Available]	[Not Available]	[Not Available]	83	[Not Available]	0	Untreated primary (de novo) GBM	C71.9	9440/3	C71.9	YES	2621	19	Brain
TCGA-19-2623	c01ae0ee-fa58-45d2-ac33-d7f64d053bbb	2010-05-12	NO	[Not Available]	[Not Available]	MALE	-23835	WHITE	NOT HISPANIC OR LATINO	[Not Available]	No	2009	Tumor resection	[Not Applicable]	Alive	229	[Not Applicable]	TUMOR FREE	80	[Not Available]	Post-Adjuvant Therapy	[Not Available]	[Not Available]	[Not Available]	[Not Available]	65	[Not Available]	0	Untreated primary (de novo) GBM	C71.9	9440/3	C71.9	YES	2623	19	Brain
TCGA-19-2624	2f4a127f-101a-4192-b3e8-f9be2c8648bc	2010-05-12	NO	[Not Available]	[Not Available]	MALE	-18891	WHITE	NOT HISPANIC OR LATINO	[Not Available]	No	2009	Tumor resection	[Not Applicable]	Dead	5	5	TUMOR FREE	[Not Available]	[Not Available]	[Not Available]	[Not Available]	[Not Available]	[Not Available]	[Not Available]	51	[Not Available]	0	Untreated primary (de novo) GBM	C71.9	9440/3	C71.9	YES	2624	19	Brain
TCGA-19-2625	f6b2f52b-284d-4bde-9a3d-a0f458d07f08	2010-05-12	NO	[Not Available]	[Not Available]	FEMALE	-27930	WHITE	NOT HISPANIC OR LATINO	[Not Available]	No	2009	Tumor resection	[Not Applicable]	Dead	124	124	TUMOR FREE	[Not Available]	[Not Available]	[Not Available]	[Not Available]	[Not Available]	[Not Available]	[Not Available]	76	[Not Available]	0	Untreated primary (de novo) GBM	C71.9	9440/3	C71.9	YES	2625	19	Brain
TCGA-19-2629	e17a6048-7a72-42c0-ad3f-97cbff02bc9f	2010-05-12	NO	[Not Available]	[Not Available]	MALE	-22257	WHITE	NOT HISPANIC OR LATINO	[Not Available]	No	2009	Tumor resection	[Not Applicable]	Dead	501	737	WITH TUMOR	[Not Available]	[Not Available]	[Not Available]	[Not Available]	[Not Available]	[Not Available]	[Not Available]	60	[Not Available]	0	Untreated primary (de novo) GBM	C71.9	9440/3	C71.9	YES	2629	19	Brain
TCGA-32-2615	30011f30-2926-47f2-a8f3-4f1b58ffa227	2010-06-01	NO	[Not Available]	[Not Available]	MALE	-22916	WHITE	NOT HISPANIC OR LATINO	[Not Available]	No	2009	Tumor resection	[Not Applicable]	Dead	485	485	WITH TUMOR	80	[Not Available]	Pre-Operative	[Not Available]	[Not Available]	[Not Available]	[Not Available]	62	[Not Available]	0	Untreated primary (de novo) GBM	[Not Available]	9440/3	C71.3	YES	2615	32	Brain
TCGA-32-2616	52408d9f-2637-4952-9b90-cb607a860f23	2010-07-06	NO	[Not Available]	[Not Available]	FEMALE	-17781	WHITE	HISPANIC OR LATINO	[Not Available]	No	2008	Tumor resection	[Not Applicable]	Dead	224	224	WITH TUMOR	[Not Available]	1	Pre-Adjuvant Therapy	[Not Available]	[Not Available]	[Not Available]	[Not Available]	48	[Not Available]	0	Untreated primary (de novo) GBM	C71.9	9440/3	C71.9	YES	2616	32	Brain
TCGA-32-2632	50603cc6-42e6-412f-ab07-4805f728e6b6	2010-07-30	NO	[Not Available]	[Not Available]	MALE	-29281	WHITE	NOT HISPANIC OR LATINO	[Not Available]	No	2008	Tumor resection	[Not Applicable]	Dead	269	269	[Not Available]	[Not Available]	[Not Available]	[Not Available]	[Not Available]	[Not Available]	[Not Available]	[Not Available]	80	[Not Available]	0	Untreated primary (de novo) GBM	C71.9	9440/3	C71.9	YES	2632	32	Brain
TCGA-32-2634	1030a6b9-0df8-4d60-b69f-2a36e630a6ad	2010-07-30	NO	[Not Available]	[Not Available]	MALE	-29964	WHITE	NOT HISPANIC OR LATINO	[Not Available]	No	2009	Tumor resection	[Not Applicable]	Alive	270	[Not Applicable]	TUMOR FREE	[Not Available]	1	[Not Available]	[Not Available]	[Not Available]	[Not Available]	[Not Available]	82	[Not Available]	0	Untreated primary (de novo) GBM	C71.9	9440/3	C71.9	YES	2634	32	Brain
TCGA-32-2638	1b25795e-69ad-47fd-bb2f-94ff0910fae1	2010-08-31	NO	[Not Available]	[Not Available]	MALE	-24658	WHITE	NOT HISPANIC OR LATINO	[Not Available]	No	2009	Tumor resection	[Not Applicable]	Alive	224	[Not Applicable]	TUMOR FREE	[Not Available]	0	Pre-Adjuvant Therapy	[Not Available]	[Not Available]	[Not Available]	[Not Available]	67	[Not Available]	0	Untreated primary (de novo) GBM	C71.9	9440/3	C71.9	YES	2638	32	Brain
TCGA-41-2571	722f462d-f939-4bc1-aae4-8f78b1335a87	2010-06-03	NO	[Not Available]	[Not Available]	MALE	-32612	WHITE	NOT HISPANIC OR LATINO	[Not Available]	No	2009	Incisional Biopsy	[Not Applicable]	Dead	26	26	WITH TUMOR	60	[Not Available]	Pre-Adjuvant Therapy	[Not Available]	[Not Available]	[Not Available]	[Not Available]	89	[Not Available]	0	Untreated primary (de novo) GBM	C71.9	9440/3	C71.9	YES	2571	41	Brain
TCGA-41-2573	12084e89-dbc2-43b3-a6d0-0e71e53d0eac	2010-06-03	NO	[Not Available]	[Not Available]	MALE	-21911	WHITE	NOT HISPANIC OR LATINO	[Not Available]	No	2009	Excisional Biopsy	[Not Applicable]	Alive	272	[Not Applicable]	WITH TUMOR	60	[Not Available]	Post-Adjuvant Therapy	[Not Available]	[Not Available]	[Not Available]	[Not Available]	59	[Not Available]	0	Untreated primary (de novo) GBM	C71.9	9440/3	C71.9	YES	2573	41	Brain
TCGA-41-2575	2c922593-d94d-4e8f-b68b-b4b8cfcbf3e4	2010-06-03	NO	[Not Available]	[Not Available]	MALE	-27587	WHITE	NOT HISPANIC OR LATINO	[Not Available]	No	2009	Excisional Biopsy	[Not Applicable]	Dead	290	290	WITH TUMOR	60	[Not Available]	Post-Adjuvant Therapy	[Not Available]	[Not Available]	[Not Available]	[Not Available]	75	[Not Available]	0	Untreated primary (de novo) GBM	C71.9	9440/3	C71.9	YES	2575	41	Brain
TCGA-41-3392	dcc5e92a-8dd4-4909-8f37-98bed374d722	2010-06-03	NO	[Not Available]	[Not Available]	MALE	-32351	WHITE	NOT HISPANIC OR LATINO	[Not Available]	No	2009	Tumor resection	[Not Applicable]	Dead	30	30	WITH TUMOR	[Not Available]	[Not Available]	[Not Available]	[Not Available]	[Not Available]	[Not Available]	[Not Available]	88	[Not Available]	0	Untreated primary (de novo) GBM	C71.9	9440/3	C71.9	YES	3392	41	Brain
TCGA-06-0132	9ad6c241-ccc5-4532-a6ac-098271b13b5f	2008-12-05	NO	[Not Available]	[Not Available]	MALE	-18125	WHITE	NOT HISPANIC OR LATINO	[Not Available]	No	2007	Tumor resection	[Not Applicable]	Dead	570	771	WITH TUMOR	[Not Available]	[Not Available]	[Not Available]	[Not Available]	[Not Available]	[Not Available]	[Not Available]	49	[Not Available]	0	Untreated primary (de novo) GBM	C71.9	9440/3	C71.9	YES	132	6	Brain
TCGA-06-0138	66bd4c9e-2ebd-4092-a2b0-69027e8af5b8	2008-12-09	NO	[Not Available]	[Not Available]	MALE	-15736	WHITE	NOT HISPANIC OR LATINO	[Not Available]	No	2004	Tumor resection	[Not Applicable]	Dead	674	737	WITH TUMOR	80	[Not Available]	Pre-Operative	[Not Available]	[Not Available]	[Not Available]	[Not Available]	43	[Not Available]	0	Untreated primary (de novo) GBM	C71.9	9440/3	C71.9	YES	138	6	Brain
TCGA-06-0150	f2cef0e2-fece-4499-9f99-c5719aff8b5a	2013-02-12	NO	[Discrepancy]	[Discrepancy]	MALE	-16442	WHITE	NOT HISPANIC OR LATINO	No	No	1995	Tumor resection	[Not Applicable]	Dead	[Not Available]	592	WITH TUMOR	[Not Available]	[Not Available]	[Not Available]	YES	YES	[Not Available]	[Not Available]	45	[Not Available]	0	Glioblastoma Multiforme (GBM)	C71.9	9440/3	C71.9	YES	150	6	Brain
TCGA-06-0151	c57d6674-08d1-4eda-9ec1-ae439923d7cf	2013-02-13	NO	[Discrepancy]	[Discrepancy]	FEMALE	-11956	WHITE	NOT HISPANIC OR LATINO	No	No	1995	Tumor resection	[Not Applicable]	Dead	[Not Available]	1417	WITH TUMOR	70	[Not Available]	Post-Adjuvant Therapy	YES	YES	[Not Available]	[Not Available]	32	[Not Available]	0	Glioblastoma Multiforme (GBM)	C71.9	9440/3	C71.9	YES	151	6	Brain
TCGA-06-0154	24ae6f30-eec8-49a7-abde-246b3873679e	2008-12-08	NO	[Not Available]	[Not Available]	MALE	-20018	WHITE	NOT HISPANIC OR LATINO	[Not Available]	No	1998	Tumor resection	[Not Applicable]	Dead	389	424	WITH TUMOR	100	[Not Available]	Pre-Operative	[Not Available]	[Not Available]	[Not Available]	[Not Available]	54	[Not Available]	0	Untreated primary (de novo) GBM	C71.9	9440/3	C71.9	YES	154	6	Brain
TCGA-06-0156	15e058e8-2f33-4fb4-92af-3d9dea1fa906	2008-12-08	NO	[Not Available]	[Not Available]	MALE	-20932	WHITE	NOT HISPANIC OR LATINO	[Not Available]	No	1998	Tumor resection	[Not Applicable]	Dead	164	178	WITH TUMOR	[Not Available]	[Not Available]	[Not Available]	[Not Available]	[Not Available]	[Not Available]	[Not Available]	57	[Not Available]	0	Untreated primary (de novo) GBM	C71.9	9440/3	C71.9	YES	156	6	Brain
TCGA-06-0157	ea3b5da2-6a12-400c-bf0f-e442f5ec1132	2008-12-09	NO	[Not Available]	[Not Available]	FEMALE	-23128	WHITE	NOT HISPANIC OR LATINO	[Not Available]	No	1998	Tumor resection	[Not Applicable]	Dead	97	97	WITH TUMOR	40	[Not Available]	Pre-Operative	[Not Available]	[Not Available]	[Not Available]	[Not Available]	63	[Not Available]	0	Untreated primary (de novo) GBM	C71.9	9440/3	C71.9	YES	157	6	Brain
TCGA-06-0158	bc316a17-9d73-4ef3-97e9-c4ac5516b75a	2008-12-10	NO	[Not Available]	[Not Available]	MALE	-26856	WHITE	NOT HISPANIC OR LATINO	[Not Available]	No	1998	Tumor resection	[Not Applicable]	Dead	166	329	WITH TUMOR	80	[Not Available]	Pre-Operative	[Not Available]	[Not Available]	[Not Available]	[Not Available]	73	[Not Available]	0	Untreated primary (de novo) GBM	C71.9	9440/3	C71.9	YES	158	6	Brain
TCGA-06-0159	5f8f66a0-4068-4e9d-82fc-4fe1fc3f63aa	2013-02-13	NO	[Discrepancy]	[Discrepancy]	MALE	-27368	WHITE	NOT HISPANIC OR LATINO	No	No	1998	Tumor resection	[Not Applicable]	Dead	[Not Available]	287	WITH TUMOR	90	[Not Available]	Post-Adjuvant Therapy	YES	YES	[Unknown]	[Not Available]	74	[Not Available]	0	Glioblastoma Multiforme (GBM)	C71.9	9440/3	C71.9	YES	159	6	Brain
TCGA-06-0160	a9b5ef55-9987-4842-b4f3-d029265ef17f	2013-02-13	NO	[Discrepancy]	[Discrepancy]	FEMALE	-20684	WHITE	NOT HISPANIC OR LATINO	No	No	1999	Tumor resection	[Not Applicable]	Dead	[Not Available]	359	WITH TUMOR	[Not Available]	[Not Available]	[Not Available]	[Discrepancy]	YES	[Discrepancy]	[Not Available]	56	[Not Available]	0	Glioblastoma Multiforme (GBM)	C71.9	9440/3	C71.9	YES	160	6	Brain
TCGA-06-0165	88fcfd59-294a-4166-b703-e698a72b1a53	2013-02-13	NO	[Discrepancy]	[Discrepancy]	MALE	-19198	WHITE	NOT HISPANIC OR LATINO	No	No	2001	Tumor resection	[Not Applicable]	Dead	[Not Available]	324	WITH TUMOR	90	[Not Available]	Pre-Adjuvant Therapy	YES	YES	[Unknown]	[Not Available]	52	[Not Available]	0	Glioblastoma Multiforme (GBM)	C71.9	9440/3	C71.9	YES	165	6	Brain
TCGA-06-0166	4a85a43b-4dbc-4081-b552-df06eef1ad80	2008-12-08	NO	[Not Available]	[Not Available]	MALE	-18902	WHITE	NOT HISPANIC OR LATINO	[Not Available]	No	2001	Tumor resection	[Not Applicable]	Dead	161	178	WITH TUMOR	[Not Available]	[Not Available]	[Not Available]	[Not Available]	[Not Available]	[Not Available]	[Not Available]	51	[Not Available]	0	Untreated primary (de novo) GBM	C71.9	9440/3	C71.9	YES	166	6	Brain
TCGA-06-0167	afd3a4dc-a2e5-4545-92b8-a18e72fc9e94	2013-02-13	NO	[Discrepancy]	[Discrepancy]	MALE	-16170	BLACK OR AFRICAN AMERICAN	NOT HISPANIC OR LATINO	No	No	2001	Tumor resection	[Not Applicable]	Dead	[Not Available]	347	WITH TUMOR	90	[Not Available]	Pre-Adjuvant Therapy	YES	YES	[Unknown]	[Not Available]	44	[Not Available]	0	Glioblastoma Multiforme (GBM)	C71.9	9440/3	C71.9	YES	167	6	Brain
TCGA-06-0168	224235c1-5b6e-48d5-a5d1-777dfede0f1e	2008-12-10	NO	[Not Available]	[Not Available]	FEMALE	-21776	WHITE	NOT HISPANIC OR LATINO	[Not Available]	No	2002	Tumor resection	[Not Applicable]	Dead	579	598	WITH TUMOR	100	[Not Available]	Pre-Operative	[Not Available]	[Not Available]	[Not Available]	[Not Available]	59	[Not Available]	0	Untreated primary (de novo) GBM	C71.9	9440/3	C71.9	YES	168	6	Brain
TCGA-06-0171	01a92062-967a-4900-8dc7-a5ecd3b3f8e2	2008-12-10	NO	[Not Available]	[Not Available]	MALE	-24085	WHITE	NOT HISPANIC OR LATINO	[Not Available]	No	2002	Tumor resection	[Not Applicable]	Dead	396	399	WITH TUMOR	100	[Not Available]	Pre-Operative	[Not Available]	[Not Available]	[Not Available]	[Not Available]	65	[Not Available]	0	Untreated primary (de novo) GBM	C71.9	9440/3	C71.9	YES	171	6	Brain
TCGA-06-0173	68720179-d07f-44d8-8771-edcee5fecfea	2008-12-10	NO	[Not Available]	[Not Available]	FEMALE	-26549	WHITE	NOT HISPANIC OR LATINO	[Not Available]	No	2003	Tumor resection	[Not Applicable]	Dead	7	136	WITH TUMOR	[Not Available]	[Not Available]	[Not Available]	[Not Available]	[Not Available]	[Not Available]	[Not Available]	72	[Not Available]	0	Untreated primary (de novo) GBM	C71.9	9440/3	C71.9	YES	173	6	Brain
TCGA-06-0174	ee3fc631-1e88-4f70-ab31-335851b38640	2008-12-10	NO	[Not Available]	[Not Available]	MALE	-19824	WHITE	NOT HISPANIC OR LATINO	[Not Available]	No	2003	Tumor resection	[Not Applicable]	Dead	67	98	WITH TUMOR	80	[Not Available]	Pre-Operative	[Not Available]	[Not Available]	[Not Available]	[Not Available]	54	[Not Available]	0	Untreated primary (de novo) GBM	C71.9	9440/3	C71.9	YES	174	6	Brain
TCGA-06-0176	7391f99d-9528-46a1-9799-c5f0a7bfc63e	2008-12-10	NO	[Not Available]	[Not Available]	MALE	-12777	ASIAN	NOT HISPANIC OR LATINO	[Not Available]	No	2004	Tumor resection	[Not Applicable]	Alive	1562	[Not Applicable]	TUMOR FREE	80	[Not Available]	Pre-Operative	[Not Available]	[Not Available]	[Not Available]	[Not Available]	34	[Not Available]	0	Untreated primary (de novo) GBM	C71.9	9440/3	C71.9	YES	176	6	Brain
TCGA-06-0178	53abce1d-7e33-4ebd-832f-f3789f67377f	2008-12-09	NO	[Not Available]	[Not Available]	MALE	-14235	WHITE	NOT HISPANIC OR LATINO	[Not Available]	No	2004	Tumor resection	[Not Applicable]	Alive	1642	[Not Applicable]	TUMOR FREE	[Not Available]	[Not Available]	Pre-Operative	[Not Available]	[Not Available]	[Not Available]	[Not Available]	38	[Not Available]	0	Untreated primary (de novo) GBM	C71.9	9440/3	C71.9	YES	178	6	Brain
TCGA-06-0184	1f48f010-98fe-4b5a-b96a-14fb25eff23f	2008-12-10	NO	[Not Available]	[Not Available]	MALE	-23317	WHITE	NOT HISPANIC OR LATINO	[Not Available]	No	2005	Tumor resection	[Not Applicable]	Alive	1228	[Not Applicable]	TUMOR FREE	80	[Not Available]	Pre-Operative	[Not Available]	[Not Available]	[Not Available]	[Not Available]	63	[Not Available]	0	Untreated primary (de novo) GBM	C71.9	9440/3	C71.9	YES	184	6	Brain
TCGA-06-0185	8f3acbbd-b2ca-4e66-8fe5-dbb49277f35b	2008-12-08	NO	[Not Available]	[Not Available]	MALE	-19923	WHITE	NOT HISPANIC OR LATINO	[Not Available]	No	2005	Tumor resection	[Not Applicable]	Alive	1126	[Not Applicable]	WITH TUMOR	100	[Not Available]	Pre-Operative	[Not Available]	[Not Available]	[Not Available]	[Not Available]	54	[Not Available]	0	Untreated primary (de novo) GBM	C71.9	9440/3	C71.9	YES	185	6	Brain
TCGA-06-0187	149be735-d5db-43b6-80b7-d40e3a84500b	2008-12-10	NO	[Not Available]	[Not Available]	MALE	-25318	WHITE	NOT HISPANIC OR LATINO	[Not Available]	No	2006	Tumor resection	[Not Applicable]	Dead	801	828	WITH TUMOR	60	[Not Available]	Pre-Operative	[Not Available]	[Not Available]	[Not Available]	[Not Available]	69	[Not Available]	0	Untreated primary (de novo) GBM	C71.9	9440/3	C71.9	YES	187	6	Brain
TCGA-06-0188	6573378a-ad14-4654-8810-9f3bd3597bc2	2008-12-09	NO	[Not Available]	[Not Available]	MALE	-26080	WHITE	NOT HISPANIC OR LATINO	[Not Available]	No	2006	Tumor resection	[Not Applicable]	Alive	866	[Not Applicable]	WITH TUMOR	100	[Not Available]	Pre-Operative	[Not Available]	[Not Available]	[Not Available]	[Not Available]	71	[Not Available]	0	Untreated primary (de novo) GBM	C71.9	9440/3	C71.9	YES	188	6	Brain
TCGA-06-0189	e1481049-c04e-48fe-8110-ac1d0ee86e75	2008-12-10	NO	[Not Available]	[Not Available]	MALE	-20297	WHITE	NOT HISPANIC OR LATINO	[Not Available]	No	2006	Tumor resection	[Not Applicable]	Dead	454	469	WITH TUMOR	[Not Available]	[Not Available]	[Not Available]	[Not Available]	[Not Available]	[Not Available]	[Not Available]	55	[Not Available]	0	Untreated primary (de novo) GBM	C71.9	9440/3	C71.9	YES	189	6	Brain
TCGA-06-0190	74139255-a635-4c87-814d-3dd04ed630a8	2008-12-11	NO	[Not Available]	[Not Available]	MALE	-22835	WHITE	NOT HISPANIC OR LATINO	[Not Available]	No	2006	Tumor resection	[Not Applicable]	Dead	313	317	WITH TUMOR	80	[Not Available]	[Not Available]	[Not Available]	[Not Available]	[Not Available]	[Not Available]	62	[Not Available]	0	Untreated primary (de novo) GBM	C71.9	9440/3	C71.9	YES	190	6	Brain
TCGA-06-0195	67e2af1c-3478-4652-8759-b9d5c5b6a3e0	2008-12-10	NO	[Not Available]	[Not Available]	MALE	-23132	WHITE	NOT HISPANIC OR LATINO	[Not Available]	No	1994	Tumor resection	[Not Applicable]	Dead	214	225	WITH TUMOR	100	[Not Available]	Pre-Operative	[Not Available]	[Not Available]	[Not Available]	[Not Available]	63	[Not Available]	0	Untreated primary (de novo) GBM	C71.9	9440/3	C71.9	YES	195	6	Brain
TCGA-06-0197	9733968f-262f-4e97-9194-240cda8caf65	2008-12-10	NO	[Not Available]	[Not Available]	FEMALE	-24095	WHITE	NOT HISPANIC OR LATINO	[Not Available]	No	1994	Tumor resection	[Not Applicable]	Dead	79	169	WITH TUMOR	[Not Available]	[Not Available]	[Not Available]	[Not Available]	[Not Available]	[Not Available]	[Not Available]	65	[Not Available]	0	Untreated primary (de novo) GBM	C71.9	9440/3	C71.9	YES	197	6	Brain
TCGA-06-0201	6cba1dae-0c3f-4f65-8aea-53ac84aad549	2008-12-11	NO	[Not Available]	[Not Available]	FEMALE	-18649	WHITE	NOT HISPANIC OR LATINO	[Not Available]	No	1995	Tumor resection	[Not Applicable]	Dead	12	12	WITH TUMOR	[Not Available]	[Not Available]	[Not Available]	[Not Available]	[Not Available]	[Not Available]	[Not Available]	51	[Not Available]	0	Untreated primary (de novo) GBM	C71.9	9440/3	C71.9	YES	201	6	Brain
TCGA-06-0206	4d04939f-9509-4e9b-9406-16051afecf82	2008-12-09	NO	[Not Available]	[Not Available]	MALE	-14937	WHITE	NOT HISPANIC OR LATINO	[Not Available]	No	1996	Tumor resection	[Not Applicable]	Dead	197	233	WITH TUMOR	[Not Available]	[Not Available]	[Not Available]	[Not Available]	[Not Available]	[Not Available]	[Not Available]	40	[Not Available]	0	Untreated primary (de novo) GBM	C71.9	9440/3	C71.9	YES	206	6	Brain
TCGA-06-0208	e3711a9b-6d4c-44df-bbab-0a675046a5df	2008-12-05	NO	[Not Available]	[Not Available]	FEMALE	-19108	WHITE	NOT HISPANIC OR LATINO	[Not Available]	No	1997	Tumor resection	[Not Applicable]	Dead	167	256	WITH TUMOR	80	[Not Available]	Pre-Operative	[Not Available]	[Not Available]	[Not Available]	[Not Available]	52	[Not Available]	0	Untreated primary (de novo) GBM	C71.9	9440/3	C71.9	YES	208	6	Brain
TCGA-06-0209	a795a841-9fd6-4eac-b871-a8c70248700f	2008-12-05	NO	[Not Available]	[Not Available]	MALE	-27877	WHITE	NOT HISPANIC OR LATINO	[Not Available]	No	1997	Tumor resection	[Not Applicable]	Dead	119	232	WITH TUMOR	[Not Available]	[Not Available]	[Not Available]	[Not Available]	[Not Available]	[Not Available]	[Not Available]	76	[Not Available]	0	Untreated primary (de novo) GBM	C71.9	9440/3	C71.9	YES	209	6	Brain
TCGA-06-0210	de7b7cac-f094-4d59-8651-e991e34ea093	2008-12-05	NO	[Not Available]	[Not Available]	FEMALE	-26600	WHITE	NOT HISPANIC OR LATINO	[Not Available]	No	1997	Tumor resection	[Not Applicable]	Dead	151	225	WITH TUMOR	[Not Available]	[Not Available]	[Not Available]	[Not Available]	[Not Available]	[Not Available]	[Not Available]	72	[Not Available]	0	Untreated primary (de novo) GBM	C71.9	9440/3	C71.9	YES	210	6	Brain
TCGA-06-0211	5c984433-33cf-42fc-b3ba-511efcdcab19	2008-12-05	NO	[Not Available]	[Not Available]	MALE	-17515	WHITE	NOT HISPANIC OR LATINO	[Not Available]	No	1997	Tumor resection	[Not Applicable]	Dead	360	360	WITH TUMOR	100	[Not Available]	Pre-Operative	[Not Available]	[Not Available]	[Not Available]	[Not Available]	47	[Not Available]	0	Untreated primary (de novo) GBM	C71.9	9440/3	C71.9	YES	211	6	Brain
TCGA-06-0213	196ce35a-2d36-479e-aab9-91d2082d7e7c	2008-12-10	NO	[Not Available]	[Not Available]	FEMALE	-20134	WHITE	NOT HISPANIC OR LATINO	[Not Available]	No	1998	Tumor resection	[Not Applicable]	Dead	6	16	WITH TUMOR	[Not Available]	[Not Available]	[Not Available]	[Not Available]	[Not Available]	[Not Available]	[Not Available]	55	[Not Available]	0	Untreated primary (de novo) GBM	C71.9	9440/3	C71.9	YES	213	6	Brain
TCGA-06-0214	9853c6bb-a42c-4698-abe5-f3c897ebc8f6	2008-12-08	NO	[Not Available]	[Not Available]	MALE	-24187	WHITE	NOT HISPANIC OR LATINO	[Not Available]	No	1998	Tumor resection	[Not Applicable]	Dead	378	457	WITH TUMOR	100	[Not Available]	Pre-Operative	[Not Available]	[Not Available]	[Not Available]	[Not Available]	66	[Not Available]	0	Untreated primary (de novo) GBM	C71.9	9440/3	C71.9	YES	214	6	Brain
TCGA-06-0219	25f41de3-9d70-45df-913f-4fb3e5f0f7d6	2008-12-08	NO	[Not Available]	[Not Available]	MALE	-24488	WHITE	NOT HISPANIC OR LATINO	[Not Available]	No	2000	Tumor resection	[Not Applicable]	Dead	11	22	WITH TUMOR	[Not Available]	[Not Available]	[Not Available]	[Not Available]	[Not Available]	[Not Available]	[Not Available]	67	[Not Available]	0	Untreated primary (de novo) GBM	C71.9	9440/3	C71.9	YES	219	6	Brain
TCGA-06-0221	054f472f-98cb-4559-b2e2-b5f800fc8eef	2008-12-10	NO	[Not Available]	[Not Available]	MALE	-11333	WHITE	NOT HISPANIC OR LATINO	[Not Available]	No	2000	Tumor resection	[Not Applicable]	Dead	548	603	WITH TUMOR	100	[Not Available]	Pre-Operative	[Not Available]	[Not Available]	[Not Available]	[Not Available]	31	[Not Available]	0	Untreated primary (de novo) GBM	C71.9	9440/3	C71.9	YES	221	6	Brain
TCGA-06-0237	7c95ec5e-a078-481f-b1fc-3a3a001de7ec	2008-12-10	NO	[Not Available]	[Not Available]	FEMALE	-27735	WHITE	NOT HISPANIC OR LATINO	[Not Available]	No	2006	Tumor resection	[Not Applicable]	Dead	315	415	WITH TUMOR	[Not Available]	[Not Available]	[Not Available]	[Not Available]	[Not Available]	[Not Available]	[Not Available]	75	[Not Available]	0	Untreated primary (de novo) GBM	C71.9	9440/3	C71.9	YES	237	6	Brain
TCGA-06-0240	a0700d6d-df7b-4327-8738-97b8ad08fd4c	2013-02-13	NO	[Discrepancy]	[Discrepancy]	MALE	-20937	WHITE	NOT HISPANIC OR LATINO	No	No	2007	Tumor resection	[Not Applicable]	Dead	[Not Available]	621	WITH TUMOR	90	[Not Available]	Pre-Operative	YES	YES	[Unknown]	[Not Available]	57	[Not Available]	0	Glioblastoma Multiforme (GBM)	C71.9	9440/3	C71.9	YES	240	6	Brain
TCGA-06-0241	6d4ab866-ca0b-4455-898e-df8a6ac3e924	2008-12-05	NO	[Not Available]	[Not Available]	FEMALE	-24101	WHITE	NOT HISPANIC OR LATINO	[Not Available]	No	2007	Tumor resection	[Not Applicable]	Alive	455	[Not Applicable]	WITH TUMOR	100	[Not Available]	Pre-Operative	[Not Available]	[Not Available]	[Not Available]	[Not Available]	65	[Not Available]	0	Untreated primary (de novo) GBM	C71.9	9440/3	C71.9	YES	241	6	Brain
TCGA-02-0087	9a4b35cb-99dc-4343-a08e-25c3c8693243	2008-12-16	NO	[Not Available]	[Not Available]	FEMALE	-10185	WHITE	NOT HISPANIC OR LATINO	[Not Available]	No	2004	Tumor resection	[Not Applicable]	Alive	1757	[Not Applicable]	[Not Available]	80	[Not Available]	[Not Available]	[Not Available]	[Not Available]	[Not Available]	[Not Available]	27	[Not Available]	0	Untreated primary (de novo) GBM	C71.9	9440/3	C71.9	YES	87	2	Brain
TCGA-02-0106	d0b7d446-5488-41a2-a22a-c1e00a009482	2008-12-16	NO	[Not Available]	[Not Available]	MALE	-19883	WHITE	NOT HISPANIC OR LATINO	[Not Available]	No	2004	Tumor resection	[Not Applicable]	Dead	355	355	WITH TUMOR	80	[Not Available]	[Not Available]	[Not Available]	[Not Available]	[Not Available]	[Not Available]	54	[Not Available]	0	Untreated primary (de novo) GBM	C71.9	9440/3	C71.9	YES	106	2	Brain
TCGA-02-0111	09ddf661-25fd-4baa-a1e8-bf90b2bb1d31	2008-12-16	NO	[Not Available]	[Not Available]	MALE	-20813	ASIAN	NOT HISPANIC OR LATINO	[Not Available]	No	2004	Tumor resection	[Not Applicable]	Dead	705	705	WITH TUMOR	80	[Not Available]	[Not Available]	[Not Available]	[Not Available]	[Not Available]	[Not Available]	56	[Not Available]	0	Untreated primary (de novo) GBM	C71.9	9440/3	C71.9	YES	111	2	Brain
TCGA-02-0258	70fc222d-7423-4921-9007-cdf27c7f1ff7	2008-12-16	NO	[Not Available]	[Not Available]	FEMALE	-13269	WHITE	NOT HISPANIC OR LATINO	[Not Available]	No	1989	Tumor resection	[Not Applicable]	Dead	503	503	WITH TUMOR	[Not Available]	[Not Available]	[Not Available]	[Not Available]	[Not Available]	[Not Available]	[Not Available]	36	[Not Available]	0	Untreated primary (de novo) GBM	C71.9	9440/3	C71.9	YES	258	2	Brain
TCGA-02-0260	3324be1b-e9b2-4c1a-96d8-84d054c0d1c3	2008-12-16	NO	[Not Available]	[Not Available]	MALE	-19956	WHITE	HISPANIC OR LATINO	[Not Available]	No	1989	Tumor resection	[Not Applicable]	Dead	515	515	WITH TUMOR	[Not Available]	[Not Available]	[Not Available]	[Not Available]	[Not Available]	[Not Available]	[Not Available]	54	[Not Available]	0	Untreated primary (de novo) GBM	C71.9	9440/3	C71.9	YES	260	2	Brain
TCGA-02-0266	ca9ad9d3-0ac6-403a-98a2-f679d0ee009e	2008-12-17	NO	[Not Available]	[Not Available]	MALE	-5303	[Not Available]	HISPANIC OR LATINO	[Not Available]	No	1990	Tumor resection	[Not Applicable]	Dead	539	539	WITH TUMOR	[Not Available]	[Not Available]	[Not Available]	[Not Available]	[Not Available]	[Not Available]	[Not Available]	14	[Not Available]	0	Untreated primary (de novo) GBM	C71.9	9440/3	C71.9	YES	266	2	Brain
TCGA-02-0269	cfc44ad0-c915-43f6-ab03-e0e67b735185	2008-12-17	NO	[Not Available]	[Not Available]	MALE	-25194	WHITE	NOT HISPANIC OR LATINO	[Not Available]	No	1990	Tumor resection	[Not Applicable]	Dead	327	327	WITH TUMOR	[Not Available]	[Not Available]	[Not Available]	[Not Available]	[Not Available]	[Not Available]	[Not Available]	68	[Not Available]	0	Untreated primary (de novo) GBM	C71.9	9440/3	C71.9	YES	269	2	Brain
TCGA-02-0271	64d871cf-9205-4835-baf3-988899e56cbd	2008-12-17	NO	[Not Available]	[Not Available]	MALE	-9578	[Not Available]	[Not Available]	[Not Available]	No	1990	[Not Available]	[Not Applicable]	Dead	440	440	[Not Available]	[Not Available]	[Not Available]	[Not Available]	[Not Available]	[Not Available]	[Not Available]	[Not Available]	26	[Not Available]	0	Untreated primary (de novo) GBM	C71.9	9440/3	C71.9	YES	271	2	Brain
TCGA-02-0281	42fbe95f-9068-45a8-a8a2-c24db757eae6	2008-12-17	NO	[Not Available]	[Not Available]	FEMALE	-28696	WHITE	NOT HISPANIC OR LATINO	[Not Available]	No	1991	Tumor resection	[Not Applicable]	Dead	121	121	WITH TUMOR	[Not Available]	[Not Available]	[Not Available]	[Not Available]	[Not Available]	[Not Available]	[Not Available]	78	[Not Available]	0	Untreated primary (de novo) GBM	C71.9	9440/3	C71.9	YES	281	2	Brain
TCGA-02-0285	47679648-1e09-46c8-be46-35fdde5be9f7	2008-12-17	NO	[Not Available]	[Not Available]	FEMALE	-18353	WHITE	NOT HISPANIC OR LATINO	[Not Available]	No	1991	Tumor resection	[Not Applicable]	Dead	422	422	WITH TUMOR	[Not Available]	[Not Available]	[Not Available]	[Not Available]	[Not Available]	[Not Available]	[Not Available]	50	[Not Available]	0	Untreated primary (de novo) GBM	C71.9	9440/3	C71.9	YES	285	2	Brain
TCGA-02-0289	96fa386d-f930-45da-96ba-e7ca3f9de5b2	2008-12-17	NO	[Not Available]	[Not Available]	MALE	-21031	WHITE	NOT HISPANIC OR LATINO	[Not Available]	No	1992	Tumor resection	[Not Applicable]	Dead	432	432	WITH TUMOR	80	[Not Available]	[Not Available]	[Not Available]	[Not Available]	[Not Available]	[Not Available]	57	[Not Available]	0	Untreated primary (de novo) GBM	C71.9	9440/3	C71.9	YES	289	2	Brain
TCGA-02-0290	74a70685-d95e-45a5-b8a9-80106c8b1bd7	2008-12-17	NO	[Not Available]	[Not Available]	MALE	-18066	WHITE	NOT HISPANIC OR LATINO	[Not Available]	No	1992	Tumor resection	[Not Applicable]	Dead	485	485	WITH TUMOR	80	[Not Available]	[Not Available]	[Not Available]	[Not Available]	[Not Available]	[Not Available]	49	[Not Available]	0	Untreated primary (de novo) GBM	C71.9	9440/3	C71.9	YES	290	2	Brain
TCGA-02-0317	6879e9da-dacf-48b3-8e95-760796f96a1b	2008-12-17	NO	[Not Available]	[Not Available]	MALE	-14636	WHITE	NOT HISPANIC OR LATINO	[Not Available]	No	1994	Tumor resection	[Not Applicable]	Dead	372	372	WITH TUMOR	80	[Not Available]	[Not Available]	[Not Available]	[Not Available]	[Not Available]	[Not Available]	40	[Not Available]	0	Untreated primary (de novo) GBM	C71.9	9440/3	C71.9	YES	317	2	Brain
TCGA-02-0321	05875fe7-ad0e-45e1-a880-9aece4fea3b9	2008-12-17	NO	[Not Available]	[Not Available]	MALE	-27125	WHITE	NOT HISPANIC OR LATINO	[Not Available]	No	1995	Tumor resection	[Not Applicable]	Dead	301	301	WITH TUMOR	80	[Not Available]	[Not Available]	[Not Available]	[Not Available]	[Not Available]	[Not Available]	74	[Not Available]	0	Untreated primary (de novo) GBM	C71.9	9440/3	C71.9	YES	321	2	Brain
TCGA-02-0324	54ee59ef-faa5-4ba8-957c-968bac78426a	2008-12-17	NO	[Not Available]	[Not Available]	FEMALE	-25352	[Not Available]	NOT HISPANIC OR LATINO	[Not Available]	No	1995	Tumor resection	[Not Applicable]	Dead	235	235	WITH TUMOR	80	[Not Available]	[Not Available]	[Not Available]	[Not Available]	[Not Available]	[Not Available]	69	[Not Available]	0	Untreated primary (de novo) GBM	C71.9	9440/3	C71.9	YES	324	2	Brain
TCGA-02-0325	f49b3e5a-6d40-4018-86ae-8396455d8878	2008-12-17	NO	[Not Available]	[Not Available]	MALE	-22598	WHITE	NOT HISPANIC OR LATINO	[Not Available]	No	1996	Tumor resection	[Not Applicable]	Dead	323	323	WITH TUMOR	80	[Not Available]	[Not Available]	[Not Available]	[Not Available]	[Not Available]	[Not Available]	61	[Not Available]	0	Untreated primary (de novo) GBM	C71.9	9440/3	C71.9	YES	325	2	Brain
TCGA-02-0326	513925f1-c450-4ab8-a84b-9613614eaa84	2008-12-17	NO	[Not Available]	[Not Available]	FEMALE	-30160	WHITE	NOT HISPANIC OR LATINO	[Not Available]	No	1995	Tumor resection	[Not Applicable]	Dead	5	223	WITH TUMOR	80	[Not Available]	[Not Available]	[Not Available]	[Not Available]	[Not Available]	[Not Available]	82	[Not Available]	0	Untreated primary (de novo) GBM	C71.9	9440/3	C71.9	YES	326	2	Brain
TCGA-02-0330	799bfae2-b189-43bc-a3bc-d425cd4fe556	2008-12-17	NO	[Not Available]	[Not Available]	FEMALE	-18654	BLACK OR AFRICAN AMERICAN	NOT HISPANIC OR LATINO	[Not Available]	No	1995	Tumor resection	[Not Applicable]	Dead	484	484	WITH TUMOR	80	[Not Available]	[Not Available]	[Not Available]	[Not Available]	[Not Available]	[Not Available]	51	[Not Available]	0	Untreated primary (de novo) GBM	C71.9	9440/3	C71.9	YES	330	2	Brain
TCGA-02-0332	54b4c27e-aaa6-4a79-b289-0ba251a5460e	2008-12-17	NO	[Not Available]	[Not Available]	FEMALE	-17021	WHITE	NOT HISPANIC OR LATINO	[Not Available]	No	1995	Tumor resection	[Not Applicable]	Dead	782	782	WITH TUMOR	80	[Not Available]	[Not Available]	[Not Available]	[Not Available]	[Not Available]	[Not Available]	46	[Not Available]	0	Untreated primary (de novo) GBM	C71.9	9440/3	C71.9	YES	332	2	Brain
TCGA-02-0333	107335ed-03d3-47ab-b70d-df40e66102ac	2008-12-17	NO	[Not Available]	[Not Available]	FEMALE	-28449	WHITE	NOT HISPANIC OR LATINO	[Not Available]	No	1996	Tumor resection	[Not Applicable]	Dead	133	133	WITH TUMOR	[Not Available]	[Not Available]	[Not Available]	[Not Available]	[Not Available]	[Not Available]	[Not Available]	77	[Not Available]	0	Untreated primary (de novo) GBM	C71.9	9440/3	C71.9	YES	333	2	Brain
TCGA-02-0337	19146c75-8f41-44f3-8423-7db4d0d0efe1	2008-12-17	NO	[Not Available]	[Not Available]	MALE	-17643	WHITE	NOT HISPANIC OR LATINO	[Not Available]	No	1996	Tumor resection	[Not Applicable]	Dead	764	764	WITH TUMOR	80	[Not Available]	[Not Available]	[Not Available]	[Not Available]	[Not Available]	[Not Available]	48	[Not Available]	0	Untreated primary (de novo) GBM	C71.9	9440/3	C71.9	YES	337	2	Brain
TCGA-02-0338	94d1e2d5-319a-44a4-849d-9434432339ed	2008-12-17	NO	[Not Available]	[Not Available]	MALE	-15231	WHITE	NOT HISPANIC OR LATINO	[Not Available]	No	1996	Tumor resection	[Not Applicable]	Dead	322	322	WITH TUMOR	80	[Not Available]	[Not Available]	[Not Available]	[Not Available]	[Not Available]	[Not Available]	41	[Not Available]	0	Untreated primary (de novo) GBM	C71.9	9440/3	C71.9	YES	338	2	Brain
TCGA-02-0339	1edfe67c-1142-4498-927c-9b7b426af7a3	2008-12-17	NO	[Not Available]	[Not Available]	MALE	-24524	WHITE	NOT HISPANIC OR LATINO	[Not Available]	No	1995	Tumor resection	[Not Applicable]	Dead	377	377	WITH TUMOR	80	[Not Available]	[Not Available]	[Not Available]	[Not Available]	[Not Available]	[Not Available]	67	[Not Available]	0	Untreated primary (de novo) GBM	C71.9	9440/3	C71.9	YES	339	2	Brain
TCGA-02-0422	4dc1ec79-1d64-45db-b357-903445c838e6	2008-12-17	NO	[Not Available]	[Not Available]	MALE	-18368	WHITE	NOT HISPANIC OR LATINO	[Not Available]	No	1996	Tumor resection	[Not Applicable]	Dead	441	441	WITH TUMOR	80	[Not Available]	[Not Available]	[Not Available]	[Not Available]	[Not Available]	[Not Available]	50	[Not Available]	0	Untreated primary (de novo) GBM	C71.9	9440/3	C71.9	YES	422	2	Brain
TCGA-02-0430	74b42897-e88c-45da-a3e4-3b7d22481995	2008-12-17	NO	[Not Available]	[Not Available]	FEMALE	-24641	WHITE	NOT HISPANIC OR LATINO	[Not Available]	No	1997	Tumor resection	[Not Applicable]	Dead	321	321	WITH TUMOR	100	[Not Available]	[Not Available]	[Not Available]	[Not Available]	[Not Available]	[Not Available]	67	[Not Available]	0	Untreated primary (de novo) GBM	C71.9	9440/3	C71.9	YES	430	2	Brain
TCGA-02-0432	1e63e985-fbb7-4e43-93a5-e718d0b4ad09	2008-12-17	NO	[Not Available]	[Not Available]	MALE	-13260	WHITE	NOT HISPANIC OR LATINO	[Not Available]	No	1997	Tumor resection	[Not Applicable]	Dead	1433	1433	WITH TUMOR	80	[Not Available]	[Not Available]	[Not Available]	[Not Available]	[Not Available]	[Not Available]	36	[Not Available]	0	Untreated primary (de novo) GBM	C71.9	9440/3	C71.9	YES	432	2	Brain
TCGA-02-0439	1b415f4a-b103-450d-8917-e682cdf34149	2008-12-17	NO	[Not Available]	[Not Available]	FEMALE	-25624	WHITE	NOT HISPANIC OR LATINO	[Not Available]	No	1997	Tumor resection	[Not Applicable]	Dead	20	20	WITH TUMOR	80	1	Pre-Operative	[Not Available]	[Not Available]	[Not Available]	[Not Available]	70	[Not Available]	0	Untreated primary (de novo) GBM	C71.9	9440/3	C71.9	YES	439	2	Brain
TCGA-02-0440	502f47db-7d3d-4081-ab15-1c38e7e78652	2008-12-17	NO	[Not Available]	[Not Available]	MALE	-22955	WHITE	NOT HISPANIC OR LATINO	[Not Available]	No	1997	Tumor resection	[Not Applicable]	Dead	345	345	WITH TUMOR	80	[Not Available]	[Not Available]	[Not Available]	[Not Available]	[Not Available]	[Not Available]	62	[Not Available]	0	Untreated primary (de novo) GBM	C71.9	9440/3	C71.9	YES	440	2	Brain
TCGA-02-0446	a98afa02-6821-47db-8074-68ecc14b62a6	2008-12-17	NO	[Not Available]	[Not Available]	MALE	-22541	WHITE	NOT HISPANIC OR LATINO	[Not Available]	No	1997	Tumor resection	[Not Applicable]	Dead	282	282	WITH TUMOR	80	[Not Available]	[Not Available]	[Not Available]	[Not Available]	[Not Available]	[Not Available]	61	[Not Available]	0	Untreated primary (de novo) GBM	C71.9	9440/3	C71.9	YES	446	2	Brain
TCGA-02-0451	a5d3714d-1b1b-480e-8ec6-f01317cdbf14	2008-12-17	NO	[Not Available]	[Not Available]	FEMALE	-22662	WHITE	NOT HISPANIC OR LATINO	[Not Available]	No	1998	Tumor resection	[Not Applicable]	Dead	493	493	WITH TUMOR	80	[Not Available]	[Not Available]	[Not Available]	[Not Available]	[Not Available]	[Not Available]	62	[Not Available]	0	Untreated primary (de novo) GBM	C71.9	9440/3	C71.9	YES	451	2	Brain
TCGA-02-0456	dfc9b5e8-0beb-4118-8990-cf999127cdb7	2008-12-16	NO	[Not Available]	[Not Available]	FEMALE	-24796	WHITE	NOT HISPANIC OR LATINO	[Not Available]	No	1998	Tumor resection	[Not Applicable]	Dead	102	102	WITH TUMOR	60	[Not Available]	[Not Available]	[Not Available]	[Not Available]	[Not Available]	[Not Available]	67	[Not Available]	0	Untreated primary (de novo) GBM	C71.9	9440/3	C71.9	YES	456	2	Brain
TCGA-06-0146	3003cbfa-98d5-464d-90a5-b1bef32bcef1	2008-12-11	NO	[Not Available]	[Not Available]	FEMALE	-12253	WHITE	NOT HISPANIC OR LATINO	[Not Available]	No	1995	Tumor resection	[Not Applicable]	Dead	611	611	WITH TUMOR	[Not Available]	[Not Available]	[Not Available]	[Not Available]	[Not Available]	[Not Available]	[Not Available]	33	[Not Available]	0	Untreated primary (de novo) GBM	C71.9	9440/3	C71.9	YES	146	6	Brain
TCGA-06-0149	be8fa1fb-5696-4719-af16-2059f6b9d270	2008-12-08	NO	[Not Available]	[Not Available]	FEMALE	-27315	WHITE	NOT HISPANIC OR LATINO	[Not Available]	No	2005	Tumor resection	[Not Applicable]	Dead	239	262	WITH TUMOR	80	[Not Available]	Pre-Operative	[Not Available]	[Not Available]	[Not Available]	[Not Available]	74	[Not Available]	0	Untreated primary (de novo) GBM	C71.9	9440/3	C71.9	YES	149	6	Brain
TCGA-06-0162	da89dcc7-7453-44a7-b43d-5b3478c5d9a7	2008-12-08	YES	[Not Available]	[Not Available]	FEMALE	-17272	WHITE	NOT HISPANIC OR LATINO	[Not Available]	No	2000	Tumor resection	[Not Applicable]	Dead	78	104	WITH TUMOR	60	[Not Available]	Pre-Operative	[Not Available]	[Not Available]	[Not Available]	[Not Available]	47	[Not Available]	0	Untreated primary (de novo) GBM	C71.9	9440/3	C71.9	YES	162	6	Brain
TCGA-06-0164	9ad6535c-da13-4f16-9df9-2b5df9aafe8c	2008-12-08	NO	[Not Available]	[Not Available]	MALE	-17510	ASIAN	NOT HISPANIC OR LATINO	[Not Available]	No	2000	Tumor resection	[Not Applicable]	Dead	1730	1731	WITH TUMOR	100	[Not Available]	Pre-Operative	[Not Available]	[Not Available]	[Not Available]	[Not Available]	47	[Not Available]	0	Untreated primary (de novo) GBM	C71.9	9440/3	C71.9	YES	164	6	Brain
TCGA-06-0175	22297a8b-4761-4f5c-b080-60a39c3a0670	2008-12-10	NO	[Not Available]	[Not Available]	MALE	-25559	WHITE	NOT HISPANIC OR LATINO	[Not Available]	No	2003	Tumor resection	[Not Applicable]	Dead	83	123	WITH TUMOR	100	[Not Available]	Pre-Operative	[Not Available]	[Not Available]	[Not Available]	[Not Available]	69	[Not Available]	0	Untreated primary (de novo) GBM	C71.9	9440/3	C71.9	YES	175	6	Brain
TCGA-06-0177	bdb95e64-da10-4f2a-bac9-9a534cf5646a	2008-12-10	NO	[Not Available]	[Not Available]	MALE	-23498	WHITE	NOT HISPANIC OR LATINO	[Not Available]	No	2004	Tumor resection	[Not Applicable]	Dead	61	127	WITH TUMOR	60	[Not Available]	Pre-Operative	[Not Available]	[Not Available]	[Not Available]	[Not Available]	64	[Not Available]	0	Untreated primary (de novo) GBM	C71.9	9440/3	C71.9	YES	177	6	Brain
TCGA-06-0179	f3158197-173b-4917-ac3b-ed3ba04a5c42	2008-12-10	NO	[Not Available]	[Not Available]	MALE	-23450	WHITE	NOT HISPANIC OR LATINO	[Not Available]	No	2004	Tumor resection	[Not Applicable]	Dead	578	616	WITH TUMOR	60	[Not Available]	Pre-Operative	[Not Available]	[Not Available]	[Not Available]	[Not Available]	64	[Not Available]	0	Untreated primary (de novo) GBM	C71.9	9440/3	C71.9	YES	179	6	Brain
TCGA-06-0182	21a4a053-64bc-405c-85c8-d11c55106e83	2008-12-10	NO	[Not Available]	[Not Available]	MALE	-27964	WHITE	NOT HISPANIC OR LATINO	[Not Available]	No	2004	Tumor resection	[Not Applicable]	Dead	77	111	WITH TUMOR	60	[Not Available]	Pre-Operative	[Not Available]	[Not Available]	[Not Available]	[Not Available]	76	[Not Available]	0	Untreated primary (de novo) GBM	C71.9	9440/3	C71.9	YES	182	6	Brain
TCGA-06-0194	0383769b-f54d-4293-a9dc-88b830d775dc	2008-12-10	NO	[Not Available]	[Not Available]	FEMALE	-13852	WHITE	NOT HISPANIC OR LATINO	[Not Available]	No	1994	Tumor resection	[Not Applicable]	Dead	142	142	WITH TUMOR	[Not Available]	[Not Available]	Pre-Operative	[Not Available]	[Not Available]	[Not Available]	[Not Available]	37	[Not Available]	0	Untreated primary (de novo) GBM	C71.9	9440/3	C71.9	YES	194	6	Brain
TCGA-06-0394	7ffeaa19-61c5-4af1-aafd-36ec65cf4768	2008-12-10	NO	[Not Available]	[Not Available]	MALE	-18913	BLACK OR AFRICAN AMERICAN	NOT HISPANIC OR LATINO	[Not Available]	No	1992	Tumor resection	[Not Applicable]	Dead	314	329	WITH TUMOR	[Not Available]	[Not Available]	Pre-Operative	[Not Available]	[Not Available]	[Not Available]	[Not Available]	51	[Not Available]	0	Untreated primary (de novo) GBM	C71.9	9440/3	C71.9	YES	394	6	Brain
TCGA-06-0397	28bf7388-f041-4ff6-ba70-4dcfa05805a3	2008-12-10	NO	[Not Available]	[Not Available]	FEMALE	-20845	WHITE	NOT HISPANIC OR LATINO	[Not Available]	No	1993	Tumor resection	[Not Applicable]	Dead	168	274	WITH TUMOR	[Not Available]	[Not Available]	Pre-Operative	[Not Available]	[Not Available]	[Not Available]	[Not Available]	57	[Not Available]	0	Untreated primary (de novo) GBM	C71.9	9440/3	C71.9	YES	397	6	Brain
TCGA-06-0402	01c878a3-7c3d-457f-99fa-df255960a122	2008-12-10	NO	[Not Available]	[Not Available]	MALE	-26059	WHITE	NOT HISPANIC OR LATINO	[Not Available]	No	1993	Tumor resection	[Not Applicable]	Dead	8	8	WITH TUMOR	[Not Available]	[Not Available]	Pre-Operative	[Not Available]	[Not Available]	[Not Available]	[Not Available]	71	[Not Available]	0	Untreated primary (de novo) GBM	C71.9	9440/3	C71.9	YES	402	6	Brain
TCGA-06-0409	6db66d6e-b44e-41fa-b904-aa61af0acf1c	2008-12-10	NO	[Not Available]	[Not Available]	MALE	-16023	BLACK OR AFRICAN AMERICAN	NOT HISPANIC OR LATINO	[Not Available]	No	1994	Tumor resection	[Not Applicable]	Dead	2145	2201	WITH TUMOR	[Not Available]	[Not Available]	[Not Available]	[Not Available]	[Not Available]	[Not Available]	[Not Available]	43	[Not Available]	0	Untreated primary (de novo) GBM	C71.9	9440/3	C71.9	YES	409	6	Brain
TCGA-06-0410	510f1760-932d-48a3-955b-8dd9c70800b3	2008-12-11	NO	[Not Available]	[Not Available]	FEMALE	-28084	WHITE	NOT HISPANIC OR LATINO	[Not Available]	No	1995	Tumor resection	[Not Applicable]	Dead	143	143	WITH TUMOR	[Not Available]	[Not Available]	[Not Available]	[Not Available]	[Not Available]	[Not Available]	[Not Available]	76	[Not Available]	0	Untreated primary (de novo) GBM	C71.9	9440/3	C71.9	YES	410	6	Brain
TCGA-06-0412	98d3ae4b-1f14-4067-ac60-7eaace5007f2	2008-12-11	NO	[Not Available]	[Not Available]	FEMALE	-20619	WHITE	NOT HISPANIC OR LATINO	[Not Available]	No	1995	Tumor resection	[Not Applicable]	Dead	245	291	WITH TUMOR	[Not Available]	[Not Available]	[Not Available]	[Not Available]	[Not Available]	[Not Available]	[Not Available]	56	[Not Available]	0	Untreated primary (de novo) GBM	C71.9	9440/3	C71.9	YES	412	6	Brain
TCGA-06-0413	b0ac53e0-dcec-4626-b67c-6e027485d27d	2008-12-08	NO	[Not Available]	[Not Available]	FEMALE	-28433	WHITE	NOT HISPANIC OR LATINO	[Not Available]	No	1995	Tumor resection	[Not Applicable]	Dead	5	96	WITH TUMOR	[Not Available]	[Not Available]	Pre-Operative	[Not Available]	[Not Available]	[Not Available]	[Not Available]	77	[Not Available]	0	Untreated primary (de novo) GBM	C71.9	9440/3	C71.9	YES	413	6	Brain
TCGA-06-0414	a9601d20-d51d-4db3-9e82-7171f5f7e034	2009-02-25	NO	[Not Available]	[Not Available]	MALE	-23215	WHITE	NOT HISPANIC OR LATINO	[Not Available]	No	1996	Tumor resection	[Not Applicable]	Dead	1065	1068	TUMOR FREE	[Not Available]	[Not Available]	[Not Available]	[Not Available]	[Not Available]	[Not Available]	[Not Available]	63	[Not Available]	0	Untreated primary (de novo) GBM	C71.9	9440/3	C71.9	YES	414	6	Brain
TCGA-08-0509	c46d44e2-182a-4692-a8a8-0a95112c2c64	2008-12-11	NO	[Not Available]	[Not Available]	MALE	-23273	BLACK OR AFRICAN AMERICAN	NOT HISPANIC OR LATINO	[Not Available]	No	1999	Tumor resection	[Not Applicable]	Dead	17	382	WITH TUMOR	60	[Not Available]	Pre-Adjuvant Therapy	[Not Available]	[Not Available]	[Not Available]	[Not Available]	63	[Not Available]	0	Untreated primary (de novo) GBM	C71.9	9440/3	C71.9	YES	509	8	Brain
TCGA-08-0510	06e32525-6043-45a1-9fef-fa24ab219a1f	2008-12-17	NO	[Not Available]	[Not Available]	MALE	-27675	WHITE	NOT HISPANIC OR LATINO	[Not Available]	No	2000	Tumor resection	[Not Applicable]	Dead	107	130	WITH TUMOR	80	[Not Available]	Other	[Not Available]	[Not Available]	[Not Available]	[Not Available]	75	[Not Available]	0	Untreated primary (de novo) GBM	C71.9	9440/3	C71.9	YES	510	8	Brain
TCGA-08-0511	13480f06-32ee-48b5-a729-a963a7979b90	2008-12-19	NO	[Not Available]	[Not Available]	MALE	-25300	WHITE	NOT HISPANIC OR LATINO	[Not Available]	No	2000	Tumor resection	[Not Applicable]	Dead	235	235	WITH TUMOR	80	[Not Available]	Other	[Not Available]	[Not Available]	[Not Available]	[Not Available]	69	[Not Available]	0	Untreated primary (de novo) GBM	C71.9	9440/3	C71.9	YES	511	8	Brain
TCGA-08-0512	7772b164-bd95-4dcd-981b-26158a31d67c	2008-12-11	NO	[Not Available]	[Not Available]	MALE	-17821	WHITE	NOT HISPANIC OR LATINO	[Not Available]	No	2000	Tumor resection	[Not Applicable]	Dead	358	1282	WITH TUMOR	100	[Not Available]	Pre-Operative	[Not Available]	[Not Available]	[Not Available]	[Not Available]	48	[Not Available]	0	Untreated primary (de novo) GBM	C71.9	9440/3	C71.9	YES	512	8	Brain
TCGA-08-0514	bd114e05-5a97-41e2-a0d5-5d39a1e9d461	2008-12-11	NO	[Not Available]	[Not Available]	FEMALE	-25457	WHITE	NOT HISPANIC OR LATINO	[Not Available]	No	2001	Tumor resection	[Not Applicable]	Dead	259	337	WITH TUMOR	40	[Not Available]	Post-Adjuvant Therapy	[Not Available]	[Not Available]	[Not Available]	[Not Available]	69	[Not Available]	0	Untreated primary (de novo) GBM	C71.9	9440/3	C71.9	YES	514	8	Brain
TCGA-08-0516	b0ebaa85-476c-4f44-8b23-5bab107454a9	2008-12-11	NO	[Not Available]	[Not Available]	MALE	-5309	WHITE	NOT HISPANIC OR LATINO	[Not Available]	No	2001	Tumor resection	[Not Applicable]	Dead	561	596	WITH TUMOR	[Not Available]	[Not Available]	[Not Available]	[Not Available]	[Not Available]	[Not Available]	[Not Available]	14	[Not Available]	0	Untreated primary (de novo) GBM	C71.9	9440/3	C71.9	YES	516	8	Brain
TCGA-08-0517	9773acd0-e8bf-4991-8913-53f0d2adfc72	2008-12-17	NO	[Not Available]	[Not Available]	FEMALE	-12771	WHITE	NOT HISPANIC OR LATINO	[Not Available]	Yes	1996	Tumor resection	[Not Applicable]	Dead	1770	1785	WITH TUMOR	80	[Not Available]	Post-Adjuvant Therapy	[Not Available]	[Not Available]	[Not Available]	[Not Available]	34	[Not Available]	0	Untreated primary (de novo) GBM	C71.9	9440/3	C71.9	YES	517	8	Brain
TCGA-08-0518	64fa7f09-724a-45ee-a802-09e4affe077e	2008-12-11	NO	[Not Available]	[Not Available]	FEMALE	-21995	WHITE	NOT HISPANIC OR LATINO	[Not Available]	No	2001	Tumor resection	[Not Applicable]	Dead	39	588	WITH TUMOR	80	[Not Available]	Pre-Adjuvant Therapy	[Not Available]	[Not Available]	[Not Available]	[Not Available]	60	[Not Available]	0	Untreated primary (de novo) GBM	C71.9	9440/3	C71.9	YES	518	8	Brain
TCGA-08-0520	e924d7c6-c98f-4469-8089-70e4ac3ca306	2008-12-18	NO	[Not Available]	[Not Available]	MALE	-25766	WHITE	NOT HISPANIC OR LATINO	[Not Available]	No	2001	Tumor resection	[Not Applicable]	Dead	327	327	WITH TUMOR	[Not Available]	[Not Available]	[Not Available]	[Not Available]	[Not Available]	[Not Available]	[Not Available]	70	[Not Available]	0	Untreated primary (de novo) GBM	C71.9	9440/3	C71.9	YES	520	8	Brain
TCGA-08-0521	b2a01580-d18f-40b5-875b-93e9c000b0e1	2008-12-11	NO	[Not Available]	[Not Available]	MALE	-6377	BLACK OR AFRICAN AMERICAN	HISPANIC OR LATINO	[Not Available]	No	2002	Tumor resection	[Not Applicable]	Dead	146	146	WITH TUMOR	60	[Not Available]	Post-Adjuvant Therapy	[Not Available]	[Not Available]	[Not Available]	[Not Available]	17	[Not Available]	0	Untreated primary (de novo) GBM	C71.9	9440/3	C71.9	YES	521	8	Brain
TCGA-08-0522	51e5a60f-e7b1-4b8b-b0b1-447c28940fe6	2008-12-11	NO	[Not Available]	[Not Available]	MALE	-22414	WHITE	[Not Available]	[Not Available]	No	2002	Tumor resection	[Not Applicable]	Dead	555	635	WITH TUMOR	80	[Not Available]	Other	[Not Available]	[Not Available]	[Not Available]	[Not Available]	61	[Not Available]	0	Untreated primary (de novo) GBM	C71.9	9440/3	C71.9	YES	522	8	Brain
TCGA-08-0524	ea8b757b-3d33-47e1-8657-503cf69939bb	2008-12-19	NO	[Not Available]	[Not Available]	FEMALE	-6464	WHITE	NOT HISPANIC OR LATINO	[Not Available]	No	2002	Tumor resection	[Not Applicable]	Dead	199	221	WITH TUMOR	80	[Not Available]	Other	[Not Available]	[Not Available]	[Not Available]	[Not Available]	17	[Not Available]	0	Untreated primary (de novo) GBM	C71.9	9440/3	C71.9	YES	524	8	Brain
TCGA-08-0525	1b042663-dcb1-4fc9-b813-7b90cc2eb392	2008-12-19	NO	[Not Available]	[Not Available]	MALE	-19013	[Not Available]	NOT HISPANIC OR LATINO	[Not Available]	Yes	2001	Tumor resection	[Not Applicable]	Dead	486	486	WITH TUMOR	80	[Not Available]	Other	[Not Available]	[Not Available]	[Not Available]	[Not Available]	52	[Not Available]	0	Untreated primary (de novo) GBM	C71.9	9440/3	C71.9	YES	525	8	Brain
TCGA-08-0529	aaa7d45b-ce3c-4099-ab4a-377e3aee9f96	2008-12-18	NO	[Not Available]	[Not Available]	FEMALE	-20556	[Not Available]	HISPANIC OR LATINO	[Not Available]	No	2004	Tumor resection	[Not Applicable]	Dead	527	560	WITH TUMOR	80	[Not Available]	Pre-Adjuvant Therapy	[Not Available]	[Not Available]	[Not Available]	[Not Available]	56	[Not Available]	0	Untreated primary (de novo) GBM	C71.9	9440/3	C71.9	YES	529	8	Brain
TCGA-08-0531	c7b317a4-f5ba-4bd5-bbde-fd09418d3dee	2008-12-12	NO	[Not Available]	[Not Available]	MALE	-23482	WHITE	NOT HISPANIC OR LATINO	[Not Available]	No	2005	Tumor resection	[Not Applicable]	Dead	168	230	WITH TUMOR	80	[Not Available]	Pre-Adjuvant Therapy	[Not Available]	[Not Available]	[Not Available]	[Not Available]	64	[Not Available]	0	Untreated primary (de novo) GBM	C71.9	9440/3	C71.9	YES	531	8	Brain
TCGA-02-0004	3ac8f759-2df0-4ef5-913f-ce05b8dd8937	2008-12-17	NO	[Not Available]	[Not Available]	MALE	-21617	WHITE	NOT HISPANIC OR LATINO	[Not Available]	No	2002	Tumor resection	[Not Applicable]	Dead	345	345	WITH TUMOR	80	[Not Available]	[Not Available]	[Not Available]	[Not Available]	[Not Available]	[Not Available]	59	[Not Available]	0	Untreated primary (de novo) GBM	C71.9	9440/3	C71.9	YES	4	2	Brain
TCGA-02-0015	697afd24-9632-4244-a455-f95b1fa4f0bf	2008-12-16	NO	[Not Available]	[Not Available]	MALE	-18404	WHITE	NOT HISPANIC OR LATINO	[Not Available]	No	2002	Tumor resection	[Not Applicable]	Dead	627	627	WITH TUMOR	80	[Not Available]	[Not Available]	[Not Available]	[Not Available]	[Not Available]	[Not Available]	50	[Not Available]	0	Untreated primary (de novo) GBM	C71.9	9440/3	C71.9	YES	15	2	Brain
TCGA-02-0016	adc0c9c3-002a-4fab-b148-e162020ad051	2008-12-16	NO	[Not Available]	[Not Available]	MALE	-18271	WHITE	NOT HISPANIC OR LATINO	[Not Available]	No	2004	Tumor resection	[Not Applicable]	Alive	1699	[Not Applicable]	WITH TUMOR	100	[Not Available]	[Not Available]	[Not Available]	[Not Available]	[Not Available]	[Not Available]	50	[Not Available]	0	Untreated primary (de novo) GBM	C71.9	9440/3	C71.9	YES	16	2	Brain
TCGA-02-0023	c45e9e8b-35ab-4477-acdc-b18be0b3497d	2008-12-17	NO	[Not Available]	[Not Available]	FEMALE	-14003	WHITE	NOT HISPANIC OR LATINO	[Not Available]	No	2003	Tumor resection	[Not Applicable]	Dead	612	612	WITH TUMOR	80	[Not Available]	[Not Available]	[Not Available]	[Not Available]	[Not Available]	[Not Available]	38	[Not Available]	0	Untreated primary (de novo) GBM	C71.9	9440/3	C71.9	YES	23	2	Brain
TCGA-02-0025	6630e547-2596-4fb7-a657-c19497ff13b2	2008-12-17	NO	[Not Available]	[Not Available]	MALE	-17402	WHITE	NOT HISPANIC OR LATINO	[Not Available]	No	2002	Tumor resection	[Not Applicable]	Dead	1300	1300	WITH TUMOR	100	[Not Available]	[Not Available]	[Not Available]	[Not Available]	[Not Available]	[Not Available]	47	[Not Available]	0	Untreated primary (de novo) GBM	C71.9	9440/3	C71.9	YES	25	2	Brain
TCGA-02-0026	43d89926-2378-4498-bfba-6d6624d951b4	2008-12-17	NO	[Not Available]	[Not Available]	MALE	-10022	WHITE	NOT HISPANIC OR LATINO	[Not Available]	No	2003	Tumor resection	[Not Applicable]	Dead	748	748	WITH TUMOR	80	[Not Available]	[Not Available]	[Not Available]	[Not Available]	[Not Available]	[Not Available]	27	[Not Available]	0	Untreated primary (de novo) GBM	C71.9	9440/3	C71.9	YES	26	2	Brain
TCGA-02-0039	b584d0a2-d3d2-44b8-85dc-1b3065b499eb	2008-12-16	NO	[Not Available]	[Not Available]	MALE	-20065	WHITE	NOT HISPANIC OR LATINO	[Not Available]	No	2005	Tumor resection	[Not Applicable]	Dead	320	320	WITH TUMOR	60	[Not Available]	[Not Available]	[Not Available]	[Not Available]	[Not Available]	[Not Available]	54	[Not Available]	0	Untreated primary (de novo) GBM	C71.9	9440/3	C71.9	YES	39	2	Brain
TCGA-02-0048	24eaab84-5d9c-4c12-af8b-32f4c6d8f81e	2008-12-16	NO	[Not Available]	[Not Available]	MALE	-29299	[Not Available]	[Not Available]	[Not Available]	No	2005	[Not Available]	[Not Applicable]	Dead	98	98	[Not Available]	[Not Available]	[Not Available]	[Not Available]	[Not Available]	[Not Available]	[Not Available]	[Not Available]	80	[Not Available]	0	Untreated primary (de novo) GBM	C71.9	9440/3	C71.9	YES	48	2	Brain
TCGA-02-0051	74860388-fcc1-4356-84a5-ee88af9324d3	2008-12-16	NO	[Not Available]	[Not Available]	MALE	-15983	WHITE	NOT HISPANIC OR LATINO	[Not Available]	No	2005	Tumor resection	[Not Applicable]	Dead	459	459	WITH TUMOR	100	[Not Available]	[Not Available]	[Not Available]	[Not Available]	[Not Available]	[Not Available]	43	[Not Available]	0	Untreated primary (de novo) GBM	C71.9	9440/3	C71.9	YES	51	2	Brain
TCGA-02-0059	facdfdaa-cd26-47f0-97f4-51731bdb5566	2008-12-16	NO	[Not Available]	[Not Available]	FEMALE	-25097	WHITE	NOT HISPANIC OR LATINO	[Not Available]	No	2005	Tumor resection	[Not Applicable]	Dead	291	291	WITH TUMOR	80	[Not Available]	[Not Available]	[Not Available]	[Not Available]	[Not Available]	[Not Available]	68	[Not Available]	0	Untreated primary (de novo) GBM	C71.9	9440/3	C71.9	YES	59	2	Brain
TCGA-02-0068	38771a9a-f8b1-4867-b540-56c7d9f5820a	2008-12-16	NO	[Not Available]	[Not Available]	MALE	-21160	WHITE	NOT HISPANIC OR LATINO	[Not Available]	No	2006	Tumor resection	[Not Applicable]	Dead	804	804	WITH TUMOR	80	[Not Available]	[Not Available]	[Not Available]	[Not Available]	[Not Available]	[Not Available]	57	[Not Available]	0	Untreated primary (de novo) GBM	C71.9	9440/3	C71.9	YES	68	2	Brain
TCGA-02-0070	863c285c-5b87-42b9-b8b3-1ae832a6ded3	2008-12-16	NO	[Not Available]	[Not Available]	MALE	-25916	WHITE	NOT HISPANIC OR LATINO	[Not Available]	No	2006	Tumor resection	[Not Applicable]	Alive	762	[Not Applicable]	WITH TUMOR	80	[Not Available]	[Not Available]	[Not Available]	[Not Available]	[Not Available]	[Not Available]	70	[Not Available]	0	Untreated primary (de novo) GBM	C71.9	9440/3	C71.9	YES	70	2	Brain
TCGA-02-0104	db38e6b7-102f-4670-875f-b327790c70e4	2008-12-16	NO	[Not Available]	[Not Available]	FEMALE	-10699	WHITE	NOT HISPANIC OR LATINO	[Not Available]	No	2001	Tumor resection	[Not Applicable]	Dead	1977	1977	WITH TUMOR	80	[Not Available]	[Not Available]	[Not Available]	[Not Available]	[Not Available]	[Not Available]	29	[Not Available]	0	Untreated primary (de novo) GBM	C71.9	9440/3	C71.9	YES	104	2	Brain
TCGA-08-0244	1af5c959-0f36-4a14-8383-ebc0543db3bb	2008-12-19	NO	[Not Available]	[Not Available]	MALE	-22684	WHITE	NOT HISPANIC OR LATINO	[Not Available]	No	2001	Tumor resection	[Not Applicable]	Dead	690	690	WITH TUMOR	80	[Not Available]	Other	[Not Available]	[Not Available]	[Not Available]	[Not Available]	62	[Not Available]	0	Untreated primary (de novo) GBM	C71.9	9440/3	C71.9	YES	244	8	Brain
TCGA-08-0245	e6dee2d7-ca05-44e2-bf25-1068a416bd14	2008-12-11	NO	[Not Available]	[Not Available]	FEMALE	-11613	BLACK OR AFRICAN AMERICAN	NOT HISPANIC OR LATINO	[Not Available]	No	2001	Tumor resection	[Not Applicable]	Dead	1057	1151	WITH TUMOR	80	[Not Available]	Post-Adjuvant Therapy	[Not Available]	[Not Available]	[Not Available]	[Not Available]	31	[Not Available]	0	Untreated primary (de novo) GBM	C71.9	9440/3	C71.9	YES	245	8	Brain
TCGA-08-0246	66d2e309-eaa1-4225-a34d-4565b4ef8019	2008-12-19	NO	[Not Available]	[Not Available]	FEMALE	-20974	WHITE	NOT HISPANIC OR LATINO	[Not Available]	No	2001	Tumor resection	[Not Applicable]	Dead	119	127	WITH TUMOR	80	[Not Available]	Other	[Not Available]	[Not Available]	[Not Available]	[Not Available]	57	[Not Available]	0	Untreated primary (de novo) GBM	C71.9	9440/3	C71.9	YES	246	8	Brain
TCGA-08-0344	bef21d11-f743-4d9d-8cba-fb5cd24b6927	2008-12-19	NO	[Not Available]	[Not Available]	MALE	-24253	WHITE	NOT HISPANIC OR LATINO	[Not Available]	No	1992	Tumor resection	[Not Applicable]	Dead	3310	3524	WITH TUMOR	80	[Not Available]	Other	[Not Available]	[Not Available]	[Not Available]	[Not Available]	66	[Not Available]	0	Untreated primary (de novo) GBM	C71.9	9440/3	C71.9	YES	344	8	Brain
TCGA-08-0346	5536201c-e739-46e6-8200-0bdcc28ae9ef	2008-12-12	NO	[Not Available]	[Not Available]	MALE	-25409	[Not Available]	[Not Available]	[Not Available]	No	1993	Tumor resection	[Not Applicable]	Dead	132	256	WITH TUMOR	80	[Not Available]	Pre-Adjuvant Therapy	[Not Available]	[Not Available]	[Not Available]	[Not Available]	69	[Not Available]	0	Untreated primary (de novo) GBM	C71.9	9440/3	C71.9	YES	346	8	Brain
TCGA-08-0347	dbb601ed-e39c-48a6-aa00-645f740fc6e2	2008-12-19	NO	[Not Available]	[Not Available]	MALE	-18384	[Not Available]	[Not Available]	[Not Available]	No	1993	Tumor resection	[Not Applicable]	Dead	419	782	WITH TUMOR	100	[Not Available]	Other	[Not Available]	[Not Available]	[Not Available]	[Not Available]	50	[Not Available]	0	Untreated primary (de novo) GBM	C71.9	9440/3	C71.9	YES	347	8	Brain
TCGA-08-0348	e1aabb11-f499-445e-a6fd-59a32b3c3531	2008-12-19	NO	[Not Available]	[Not Available]	MALE	-23373	WHITE	NOT HISPANIC OR LATINO	[Not Available]	No	2000	Tumor resection	[Not Applicable]	Dead	316	370	WITH TUMOR	80	[Not Available]	Other	[Not Available]	[Not Available]	[Not Available]	[Not Available]	63	[Not Available]	0	Untreated primary (de novo) GBM	C71.9	9440/3	C71.9	YES	348	8	Brain
TCGA-08-0350	dc624b20-2854-4235-ae7e-672156ee30e3	2008-12-19	NO	[Not Available]	[Not Available]	MALE	-11905	WHITE	NOT HISPANIC OR LATINO	[Not Available]	No	2001	Tumor resection	[Not Applicable]	Dead	104	889	WITH TUMOR	80	[Not Available]	Post-Adjuvant Therapy	[Not Available]	[Not Available]	[Not Available]	[Not Available]	32	[Not Available]	0	Untreated primary (de novo) GBM	C71.9	9440/3	C71.9	YES	350	8	Brain
TCGA-08-0351	91063e7e-60db-47a5-aeca-af7c37b1074e	2008-12-17	YES	[Not Available]	[Not Available]	MALE	-14838	WHITE	NOT HISPANIC OR LATINO	[Not Available]	No	2001	Other method, specify:	[Not Applicable]	Dead	1637	1987	WITH TUMOR	80	[Not Available]	Other	[Not Available]	[Not Available]	[Not Available]	[Not Available]	40	[Not Available]	0	Untreated primary (de novo) GBM	C71.9	9440/3	C71.9	YES	351	8	Brain
TCGA-08-0353	872cb8e8-cd79-4c0b-9b54-5553b07a6ca6	2008-12-11	NO	[Not Available]	[Not Available]	MALE	-21332	WHITE	NOT HISPANIC OR LATINO	[Not Available]	No	2003	Tumor resection	[Not Applicable]	Dead	195	256	WITH TUMOR	80	[Not Available]	Post-Adjuvant Therapy	[Not Available]	[Not Available]	[Not Available]	[Not Available]	58	[Not Available]	0	Untreated primary (de novo) GBM	C71.9	9440/3	C71.9	YES	353	8	Brain
TCGA-08-0354	a23511df-ed31-4f3f-9fe5-87a3621c0de9	2008-12-17	NO	[Not Available]	[Not Available]	FEMALE	-19199	WHITE	NOT HISPANIC OR LATINO	[Not Available]	No	2003	Tumor resection	[Not Applicable]	Dead	458	546	WITH TUMOR	60	[Not Available]	Post-Adjuvant Therapy	[Not Available]	[Not Available]	[Not Available]	[Not Available]	52	[Not Available]	0	Untreated primary (de novo) GBM	C71.9	9440/3	C71.9	YES	354	8	Brain
TCGA-08-0355	bb8230b5-f984-4d28-9f10-b3c89bab1c28	2008-12-16	NO	[Not Available]	[Not Available]	FEMALE	-11099	WHITE	NOT HISPANIC OR LATINO	[Not Available]	No	2003	Tumor resection	[Not Applicable]	Dead	685	747	WITH TUMOR	100	[Not Available]	Other	[Not Available]	[Not Available]	[Not Available]	[Not Available]	30	[Not Available]	0	Untreated primary (de novo) GBM	C71.9	9440/3	C71.9	YES	355	8	Brain
TCGA-08-0356	f7532982-524f-4ed5-9e0d-50d3a7d72c3c	2008-12-18	NO	[Not Available]	[Not Available]	FEMALE	-21900	WHITE	NOT HISPANIC OR LATINO	[Not Available]	No	2004	Tumor resection	[Not Applicable]	Dead	447	946	WITH TUMOR	80	[Not Available]	Pre-Adjuvant Therapy	[Not Available]	[Not Available]	[Not Available]	[Not Available]	59	[Not Available]	0	Untreated primary (de novo) GBM	C71.9	9440/3	C71.9	YES	356	8	Brain
TCGA-08-0357	548c3d4c-7993-40dc-bd02-5bb304188d28	2008-12-18	NO	[Not Available]	[Not Available]	MALE	-18144	WHITE	NOT HISPANIC OR LATINO	[Not Available]	No	2004	Tumor resection	[Not Applicable]	Dead	1084	1143	WITH TUMOR	80	[Not Available]	Other	[Not Available]	[Not Available]	[Not Available]	[Not Available]	49	[Not Available]	0	Untreated primary (de novo) GBM	C71.9	9440/3	C71.9	YES	357	8	Brain
TCGA-08-0359	0aa5b68f-2b99-44d2-b17f-f4eb17fe891e	2008-12-12	NO	[Not Available]	[Not Available]	FEMALE	-21748	WHITE	NOT HISPANIC OR LATINO	[Not Available]	No	2005	Tumor resection	[Not Applicable]	Dead	29	103	WITH TUMOR	[Not Available]	[Not Available]	[Not Available]	[Not Available]	[Not Available]	[Not Available]	[Not Available]	59	[Not Available]	0	Untreated primary (de novo) GBM	C71.9	9440/3	C71.9	YES	359	8	Brain
TCGA-08-0360	6d6dae20-431d-4fbe-ba47-e7ed8d73b4d8	2008-12-18	NO	[Not Available]	[Not Available]	MALE	-27895	WHITE	NOT HISPANIC OR LATINO	[Not Available]	No	2005	Tumor resection	[Not Applicable]	Dead	352	468	WITH TUMOR	80	[Not Available]	Pre-Adjuvant Therapy	[Not Available]	[Not Available]	[Not Available]	[Not Available]	76	[Not Available]	0	Untreated primary (de novo) GBM	C71.9	9440/3	C71.9	YES	360	8	Brain
TCGA-08-0375	0ce23e2c-8e64-4391-8148-de823bce0d5f	2008-12-17	YES	[Not Available]	[Not Available]	FEMALE	-18941	[Not Available]	[Not Available]	[Not Available]	No	1994	Excisional Biopsy	[Not Applicable]	Dead	279	372	WITH TUMOR	100	[Not Available]	Post-Adjuvant Therapy	[Not Available]	[Not Available]	[Not Available]	[Not Available]	51	[Not Available]	0	Untreated primary (de novo) GBM	C71.9	9440/3	C71.9	YES	375	8	Brain
TCGA-08-0380	6fc40b53-5db2-4319-a039-b023e1bb1d64	2008-12-19	NO	[Not Available]	[Not Available]	FEMALE	-27277	[Not Available]	[Not Available]	[Not Available]	No	1997	Tumor resection	[Not Applicable]	Dead	330	454	WITH TUMOR	80	[Not Available]	Pre-Adjuvant Therapy	[Not Available]	[Not Available]	[Not Available]	[Not Available]	74	[Not Available]	0	Untreated primary (de novo) GBM	C71.9	9440/3	C71.9	YES	380	8	Brain
TCGA-08-0385	2b2002aa-8ac9-404b-ad08-b6c60658e976	2008-12-11	NO	[Not Available]	[Not Available]	MALE	-26234	[Not Available]	NOT HISPANIC OR LATINO	[Not Available]	No	2003	Tumor resection	[Not Applicable]	Dead	31	82	WITH TUMOR	60	[Not Available]	Pre-Adjuvant Therapy	[Not Available]	[Not Available]	[Not Available]	[Not Available]	71	[Not Available]	0	Untreated primary (de novo) GBM	C71.9	9440/3	C71.9	YES	385	8	Brain
TCGA-08-0389	ea980264-d64d-410a-86dd-c129d7d8d1ee	2008-12-19	NO	[Not Available]	[Not Available]	MALE	-21638	[Not Available]	NOT HISPANIC OR LATINO	[Not Available]	No	2005	Tumor resection	[Not Applicable]	Dead	97	467	WITH TUMOR	80	[Not Available]	Other	[Not Available]	[Not Available]	[Not Available]	[Not Available]	59	[Not Available]	0	Untreated primary (de novo) GBM	C71.9	9440/3	C71.9	YES	389	8	Brain
TCGA-08-0390	108a8d8e-1ddb-4c0d-a05b-71573b33b9aa	2008-12-12	NO	[Not Available]	[Not Available]	MALE	-25304	WHITE	NOT HISPANIC OR LATINO	[Not Available]	No	2005	Tumor resection	[Not Applicable]	Dead	322	425	WITH TUMOR	60	[Not Available]	Post-Adjuvant Therapy	[Not Available]	[Not Available]	[Not Available]	[Not Available]	69	[Not Available]	0	Untreated primary (de novo) GBM	C71.9	9440/3	C71.9	YES	390	8	Brain
TCGA-08-0392	de73fd2a-1337-42e6-b2bc-728e63f2f8be	2008-12-12	NO	[Not Available]	[Not Available]	MALE	-22056	WHITE	NOT HISPANIC OR LATINO	[Not Available]	No	2005	Excisional Biopsy	[Not Applicable]	Dead	9	22	WITH TUMOR	[Not Available]	[Not Available]	[Not Available]	[Not Available]	[Not Available]	[Not Available]	[Not Available]	60	[Not Available]	0	Untreated primary (de novo) GBM	C71.9	9440/3	C71.9	YES	392	8	Brain
TCGA-06-0939	cb9f842c-9bf5-48c3-8d3e-b344b1b6c190	2010-06-14	NO	[Not Available]	[Not Available]	FEMALE	-28893	WHITE	NOT HISPANIC OR LATINO	[Not Available]	No	2008	Tumor resection	[Not Applicable]	Alive	637	[Not Applicable]	WITH TUMOR	80	[Not Available]	Pre-Operative	[Not Available]	[Not Available]	[Not Available]	[Not Available]	79	[Not Available]	0	Untreated primary (de novo) GBM	C71.9	9440/3	C71.9	YES	939	6	Brain
TCGA-14-3476	872511fb-98cd-4fba-82f6-4c3689c75ae2	2010-07-12	NO	[Not Available]	[Not Available]	MALE	-27172	WHITE	[Not Available]	[Not Available]	No	2009	Tumor resection	[Not Applicable]	Dead	12	12	[Not Available]	[Not Available]	[Not Available]	[Not Available]	[Not Available]	[Not Available]	[Not Available]	[Not Available]	74	[Not Available]	0	Untreated primary (de novo) GBM	C71.9	9440/3	C71.9	YES	3476	14	Brain
TCGA-14-4157	38acdfc8-8abc-4d89-a68b-58c493650b48	2010-07-12	NO	[Not Available]	[Not Available]	MALE	-14816	BLACK OR AFRICAN AMERICAN	[Not Available]	[Not Available]	No	2010	Tumor resection	[Not Applicable]	Alive	104	[Not Applicable]	[Not Available]	60	[Not Available]	Pre-Adjuvant Therapy	[Not Available]	[Not Available]	[Not Available]	[Not Available]	40	[Not Available]	0	Untreated primary (de novo) GBM	C71.9	9440/3	C71.9	YES	4157	14	Brain
TCGA-19-1790	aeeaf19a-3b0d-4c79-a029-44642581f4d8	2010-06-07	NO	[Not Available]	[Not Available]	MALE	-20626	WHITE	NOT HISPANIC OR LATINO	[Not Available]	No	2008	Tumor resection	[Not Applicable]	Dead	154	154	WITH TUMOR	60	[Not Available]	Post-Adjuvant Therapy	[Not Available]	[Not Available]	[Not Available]	[Not Available]	56	[Not Available]	0	Untreated primary (de novo) GBM	C71.9	9440/3	C71.9	YES	1790	19	Brain
TCGA-19-2631	ab327397-a510-4b39-a12e-185c726650ff	2010-06-16	NO	[Not Available]	[Not Available]	FEMALE	-27200	WHITE	NOT HISPANIC OR LATINO	[Not Available]	No	2009	Tumor resection	[Not Applicable]	Dead	213	213	TUMOR FREE	60	[Not Available]	Pre-Adjuvant Therapy	[Not Available]	[Not Available]	[Not Available]	[Not Available]	74	[Not Available]	0	Untreated primary (de novo) GBM	C71.9	9440/3	C71.9	YES	2631	19	Brain
TCGA-19-4068	ef646014-78a9-43af-b6fa-85fa288cd51b	2010-06-08	NO	[Not Available]	[Not Available]	FEMALE	-24945	WHITE	NOT HISPANIC OR LATINO	[Not Available]	No	2009	Tumor resection	[Not Applicable]	Alive	137	[Not Applicable]	TUMOR FREE	80	[Not Available]	Pre-Adjuvant Therapy	[Not Available]	[Not Available]	[Not Available]	[Not Available]	68	[Not Available]	0	Untreated primary (de novo) GBM	C71.9	9440/3	C71.9	YES	4068	19	Brain
TCGA-26-1439	a6312802-12ad-4545-8109-178a7ebd618f	2010-12-27	NO	[Not Available]	[Not Available]	MALE	-23302	WHITE	NOT HISPANIC OR LATINO	[Not Available]	No	2007	Tumor resection	[Not Applicable]	Dead	422	422	WITH TUMOR	[Not Available]	[Not Available]	[Not Available]	[Not Available]	[Not Available]	[Not Available]	[Not Available]	63	[Not Available]	0	Untreated primary (de novo) GBM	C71.9	9440/3	C71.9	YES	1439	26	Brain
TCGA-32-1973	f6d64459-e639-4557-bf10-a9148263ee26	2010-12-14	NO	[Not Available]	[Not Available]	MALE	-7756	WHITE	HISPANIC OR LATINO	[Not Available]	No	2008	Tumor resection	[Not Applicable]	Dead	641	641	WITH TUMOR	[Not Available]	[Not Available]	[Not Available]	[Not Available]	[Not Available]	[Not Available]	[Not Available]	21	[Not Available]	0	Untreated primary (de novo) GBM	C71.9	9440/3	C71.9	YES	1973	32	Brain
TCGA-32-1977	4294ae28-445b-4f4f-823a-dac4cecfaaf0	2010-12-14	NO	[Not Available]	[Not Available]	FEMALE	-23205	WHITE	HISPANIC OR LATINO	[Not Available]	No	2009	Tumor resection	[Not Applicable]	Alive	3	[Not Applicable]	WITH TUMOR	[Not Available]	[Not Available]	[Not Available]	[Not Available]	[Not Available]	[Not Available]	[Not Available]	63	[Not Available]	0	Untreated primary (de novo) GBM	C71.9	9440/3	C71.9	YES	1977	32	Brain
TCGA-32-1978	3b92627e-831f-4f10-b065-a25a215e0a81	2010-12-20	NO	[Not Available]	[Not Available]	MALE	-21054	WHITE	NOT HISPANIC OR LATINO	[Not Available]	No	2008	Tumor resection	[Not Applicable]	Dead	482	482	WITH TUMOR	[Not Available]	[Not Available]	[Not Available]	[Not Available]	[Not Available]	[Not Available]	[Not Available]	57	[Not Available]	0	Untreated primary (de novo) GBM	C71.9	9440/3	C71.9	YES	1978	32	Brain
TCGA-32-1987	582f0912-20e9-4790-afd9-1e858728223e	2010-12-14	NO	[Not Available]	[Not Available]	FEMALE	-18091	WHITE	NOT HISPANIC OR LATINO	[Not Available]	No	2009	Tumor resection	[Not Applicable]	Dead	452	452	WITH TUMOR	[Not Available]	[Not Available]	[Not Available]	[Not Available]	[Not Available]	[Not Available]	[Not Available]	49	[Not Available]	0	Untreated primary (de novo) GBM	C71.9	9440/3	C71.9	YES	1987	32	Brain
TCGA-32-1991	73655446-bbf3-4cc9-a032-2c95051bc3e7	2010-12-14	NO	[Not Available]	[Not Available]	MALE	-22021	WHITE	NOT HISPANIC OR LATINO	[Not Available]	No	2009	Tumor resection	[Not Applicable]	Dead	515	515	WITH TUMOR	[Not Available]	[Not Available]	[Not Available]	[Not Available]	[Not Available]	[Not Available]	[Not Available]	60	[Not Available]	0	Untreated primary (de novo) GBM	C71.9	9440/3	C71.9	YES	1991	32	Brain
TCGA-32-2491	ace727ec-036b-4ddc-9af8-eecf70ec6b46	2010-12-14	NO	[Not Available]	[Not Available]	MALE	-23131	WHITE	NOT HISPANIC OR LATINO	[Not Available]	No	2005	Tumor resection	[Not Applicable]	Dead	372	372	WITH TUMOR	[Not Available]	[Not Available]	[Not Available]	[Not Available]	[Not Available]	[Not Available]	[Not Available]	63	[Not Available]	0	Untreated primary (de novo) GBM	C71.9	9440/3	C71.9	YES	2491	32	Brain
TCGA-32-2494	c50998f6-369c-48fe-a8e7-a4c5a4cef0e6	2010-12-20	NO	[Not Available]	[Not Available]	FEMALE	-21198	WHITE	NOT HISPANIC OR LATINO	[Not Available]	No	2008	Tumor resection	[Not Applicable]	Dead	632	632	WITH TUMOR	[Not Available]	[Not Available]	[Not Available]	[Not Available]	[Not Available]	[Not Available]	[Not Available]	58	[Not Available]	0	Untreated primary (de novo) GBM	C71.9	9440/3	C71.9	YES	2494	32	Brain
TCGA-32-2495	e7d728e5-1a9f-4f27-9604-272e1235e08a	2010-12-20	YES	[Not Available]	[Not Available]	FEMALE	-21860	WHITE	NOT HISPANIC OR LATINO	[Not Available]	Yes	2008	Tumor resection	[Not Applicable]	Dead	457	457	WITH TUMOR	[Not Available]	[Not Available]	[Not Available]	[Not Available]	[Not Available]	[Not Available]	[Not Available]	59	[Not Available]	0	Treated primary GBM	C71.9	9440/3	C71.9	YES	2495	32	Brain
TCGA-32-4208	581e04f9-4d0b-4ed2-97f5-2f97ace24928	2010-12-14	NO	[Not Available]	[Not Available]	MALE	-9213	WHITE	NOT HISPANIC OR LATINO	[Not Available]	No	2009	Tumor resection	[Not Applicable]	Alive	400	[Not Applicable]	WITH TUMOR	[Not Available]	[Not Available]	[Not Available]	[Not Available]	[Not Available]	[Not Available]	[Not Available]	25	[Not Available]	0	Untreated primary (de novo) GBM	C71.9	9440/3	C71.9	YES	4208	32	Brain
TCGA-32-4209	5438322c-9db0-4974-ba01-801020559f97	2010-12-20	YES	[Not Available]	[Not Available]	MALE	-14903	WHITE	HISPANIC OR LATINO	[Not Available]	No	2009	Tumor resection	[Not Applicable]	Alive	338	[Not Applicable]	WITH TUMOR	[Not Available]	[Not Available]	[Not Available]	[Not Available]	[Not Available]	[Not Available]	[Not Available]	40	[Not Available]	0	Treated primary GBM	C71.9	9440/3	C71.9	YES	4209	32	Brain
TCGA-32-4210	e710230d-16c7-4789-8ef0-dbdf56bb36d7	2010-12-14	NO	[Not Available]	[Not Available]	MALE	-26768	WHITE	NOT HISPANIC OR LATINO	[Not Available]	No	2010	Tumor resection	[Not Applicable]	Dead	113	113	WITH TUMOR	[Not Available]	[Not Available]	[Not Available]	[Not Available]	[Not Available]	[Not Available]	[Not Available]	73	[Not Available]	0	Untreated primary (de novo) GBM	C71.9	9440/3	C71.9	YES	4210	32	Brain
TCGA-32-4211	516194e7-2143-4049-be54-141f515bcee5	2010-12-14	NO	[Not Available]	[Not Available]	MALE	-20748	WHITE	NOT HISPANIC OR LATINO	[Not Available]	No	2010	Tumor resection	[Not Applicable]	Dead	383	383	WITH TUMOR	[Not Available]	[Not Available]	[Not Available]	[Not Available]	[Not Available]	[Not Available]	[Not Available]	56	[Not Available]	0	Untreated primary (de novo) GBM	C71.9	9440/3	C71.9	YES	4211	32	Brain
TCGA-32-4213	22e0c3ea-9f6d-4d73-9282-17ee4553f436	2010-12-14	NO	[Not Available]	[Not Available]	FEMALE	-17237	WHITE	NOT HISPANIC OR LATINO	[Not Available]	No	2009	Tumor resection	[Not Applicable]	Alive	357	[Not Applicable]	WITH TUMOR	[Not Available]	[Not Available]	[Not Available]	[Not Available]	[Not Available]	[Not Available]	[Not Available]	47	[Not Available]	0	Untreated primary (de novo) GBM	C71.9	9440/3	C71.9	YES	4213	32	Brain
TCGA-32-4719	71bb1ef7-2bda-4478-b5b8-318f2e1bf5ac	2010-12-14	NO	[Not Available]	[Not Available]	MALE	-26691	WHITE	NOT HISPANIC OR LATINO	[Not Available]	No	2010	Tumor resection	[Not Applicable]	Dead	330	330	WITH TUMOR	[Not Available]	[Not Available]	[Not Available]	[Not Available]	[Not Available]	[Not Available]	[Not Available]	73	[Not Available]	0	Untreated primary (de novo) GBM	C71.9	9440/3	C71.9	YES	4719	32	Brain
TCGA-41-2572	1e80ccf6-ef81-4662-bf5e-392f092c1e67	2010-10-26	NO	[Not Available]	[Not Available]	MALE	-24505	WHITE	NOT HISPANIC OR LATINO	[Not Available]	No	2009	Excisional Biopsy	[Not Applicable]	Dead	406	406	WITH TUMOR	[Not Available]	1	Post-Adjuvant Therapy	[Not Available]	[Not Available]	[Not Available]	[Not Available]	67	[Not Available]	0	Untreated primary (de novo) GBM	C71.9	9440/3	C71.9	YES	2572	41	Brain
TCGA-41-3393	6fac5bce-2bc0-4234-9e3e-11891c2fe00e	2010-10-26	NO	[Not Available]	[Not Available]	FEMALE	-29904	WHITE	NOT HISPANIC OR LATINO	[Not Available]	No	2009	Other method, specify:	[Not Applicable]	Dead	135	135	WITH TUMOR	[Not Available]	4	Post-Adjuvant Therapy	[Not Available]	[Not Available]	[Not Available]	[Not Available]	81	[Not Available]	0	Untreated primary (de novo) GBM	C71.9	9440/3	C71.9	YES	3393	41	Brain
TCGA-41-3915	43d98306-8b1f-4840-a1a0-146ba0c36400	2010-10-26	NO	[Not Available]	[Not Available]	MALE	-17880	WHITE	NOT HISPANIC OR LATINO	[Not Available]	No	2010	Incisional Biopsy	[Not Applicable]	Alive	184	[Not Applicable]	WITH TUMOR	[Not Available]	1	Pre-Adjuvant Therapy	[Not Available]	[Not Available]	[Not Available]	[Not Available]	48	[Not Available]	0	Untreated primary (de novo) GBM	C71.9	9440/3	C71.9	YES	3915	41	Brain
TCGA-41-4097	66afd908-0c76-469e-abc3-89563de338c6	2010-10-26	NO	[Not Available]	[Not Available]	FEMALE	-23107	WHITE	NOT HISPANIC OR LATINO	[Not Available]	No	2010	Excisional Biopsy	[Not Applicable]	Dead	6	6	WITH TUMOR	[Not Available]	[Not Available]	[Not Available]	[Not Available]	[Not Available]	[Not Available]	[Not Available]	63	[Not Available]	0	Untreated primary (de novo) GBM	C71.9	9440/3	C71.9	YES	4097	41	Brain
TCGA-02-0079	e711a200-cdd5-459e-8dc0-1480bd9bc5df	2008-12-17	NO	[Not Available]	[Not Available]	MALE	-21173	WHITE	NOT HISPANIC OR LATINO	[Not Available]	No	2005	Tumor resection	[Not Applicable]	Dead	829	829	WITH TUMOR	80	[Not Available]	[Not Available]	[Not Available]	[Not Available]	[Not Available]	[Not Available]	57	[Not Available]	0	Untreated primary (de novo) GBM	C71.9	9440/3	C71.9	YES	79	2	Brain
TCGA-02-0084	5a9f6f8d-44c0-4cc7-891c-db0f8758f236	2008-12-17	NO	[Not Available]	[Not Available]	FEMALE	-13263	WHITE	HISPANIC OR LATINO	[Not Available]	No	2005	Tumor resection	[Not Applicable]	Dead	7	384	[Not Available]	80	[Not Available]	[Not Available]	[Not Available]	[Not Available]	[Not Available]	[Not Available]	36	[Not Available]	0	Untreated primary (de novo) GBM	C71.9	9440/3	C71.9	YES	84	2	Brain
TCGA-06-0127	f66d92ff-85ad-4c83-b127-ce34c8488040	2008-12-10	NO	[Not Available]	[Not Available]	MALE	-24502	WHITE	NOT HISPANIC OR LATINO	[Not Available]	No	2002	Tumor resection	[Not Applicable]	Dead	109	121	WITH TUMOR	60	[Not Available]	Pre-Operative	[Not Available]	[Not Available]	[Not Available]	[Not Available]	67	[Not Available]	0	Untreated primary (de novo) GBM	C71.9	9440/3	C71.9	YES	127	6	Brain
TCGA-06-0152	f5bc5d97-e054-4e53-992d-71b896bd97d5	2008-12-11	NO	[Not Available]	[Not Available]	MALE	-24844	WHITE	NOT HISPANIC OR LATINO	[Not Available]	No	1995	Tumor resection	[Not Applicable]	Dead	359	375	WITH TUMOR	[Not Available]	[Not Available]	Pre-Operative	[Not Available]	[Not Available]	[Not Available]	[Not Available]	68	[Not Available]	0	Untreated primary (de novo) GBM	C71.9	9440/3	C71.9	YES	152	6	Brain
TCGA-06-0238	eddbca7a-d668-4c5d-9843-340d7f18e30e	2008-12-11	NO	[Not Available]	[Not Available]	MALE	-17037	WHITE	NOT HISPANIC OR LATINO	[Not Available]	No	2007	Tumor resection	[Not Applicable]	Dead	359	405	WITH TUMOR	80	[Not Available]	Pre-Operative	[Not Available]	[Not Available]	[Not Available]	[Not Available]	46	[Not Available]	0	Untreated primary (de novo) GBM	C71.9	9440/3	C71.9	YES	238	6	Brain
TCGA-06-0644	652a39f0-c539-4303-bedc-f0d7f4669d9f	2008-12-10	NO	[Not Available]	[Not Available]	MALE	-26247	BLACK OR AFRICAN AMERICAN	NOT HISPANIC OR LATINO	[Not Available]	No	2007	Tumor resection	[Not Applicable]	Alive	375	[Not Applicable]	WITH TUMOR	80	[Not Available]	Pre-Operative	[Not Available]	[Not Available]	[Not Available]	[Not Available]	71	[Not Available]	0	Untreated primary (de novo) GBM	C71.9	9440/3	C71.9	YES	644	6	Brain
TCGA-06-0645	878584ad-e6b6-493a-9f7f-3e284f5d9f68	2008-12-09	NO	[Not Available]	[Not Available]	FEMALE	-20449	WHITE	NOT HISPANIC OR LATINO	[Not Available]	No	2007	Tumor resection	[Not Applicable]	Dead	98	175	WITH TUMOR	[Not Available]	[Not Available]	Pre-Operative	[Not Available]	[Not Available]	[Not Available]	[Not Available]	55	[Not Available]	0	Untreated primary (de novo) GBM	C71.9	9440/3	C71.9	YES	645	6	Brain
TCGA-06-0646	ea82c1da-eada-4108-80ec-77ce891d82a7	2009-01-26	NO	[Not Available]	[Not Available]	MALE	-22273	WHITE	NOT HISPANIC OR LATINO	[Not Available]	No	2007	Tumor resection	[Not Applicable]	Dead	136	175	WITH TUMOR	80	[Not Available]	Pre-Operative	[Not Available]	[Not Available]	[Not Available]	[Not Available]	60	[Not Available]	0	Untreated primary (de novo) GBM	C71.9	9440/3	C71.9	YES	646	6	Brain
TCGA-06-0648	ef6f6553-2575-457e-bc07-401215e54759	2008-12-08	NO	[Not Available]	[Not Available]	MALE	-28477	WHITE	NOT HISPANIC OR LATINO	[Not Available]	No	2007	Tumor resection	[Not Applicable]	Dead	294	298	WITH TUMOR	80	[Not Available]	Pre-Operative	[Not Available]	[Not Available]	[Not Available]	[Not Available]	77	[Not Available]	0	Untreated primary (de novo) GBM	C71.9	9440/3	C71.9	YES	648	6	Brain
TCGA-08-0345	57b703b7-1b83-4c43-bbf6-0eea624c2137	2008-12-11	NO	[Not Available]	[Not Available]	FEMALE	-25960	[Not Available]	[Not Available]	[Not Available]	No	1992	Tumor resection	[Not Applicable]	Dead	53	53	WITH TUMOR	60	[Not Available]	Pre-Adjuvant Therapy	[Not Available]	[Not Available]	[Not Available]	[Not Available]	71	[Not Available]	0	Untreated primary (de novo) GBM	C71.9	9440/3	C71.9	YES	345	8	Brain
TCGA-08-0349	0645038d-8abe-4a79-8695-bf8824d33f67	2008-12-19	NO	[Not Available]	[Not Available]	MALE	-16964	[Not Available]	NOT HISPANIC OR LATINO	[Not Available]	No	2000	Tumor resection	[Not Applicable]	Dead	231	298	WITH TUMOR	[Not Available]	[Not Available]	[Not Available]	[Not Available]	[Not Available]	[Not Available]	[Not Available]	46	[Not Available]	0	Untreated primary (de novo) GBM	C71.9	9440/3	C71.9	YES	349	8	Brain
TCGA-08-0352	074fa012-a61e-4646-bb3c-34d16782a2ea	2008-12-11	NO	[Not Available]	[Not Available]	MALE	-29106	WHITE	NOT HISPANIC OR LATINO	[Not Available]	No	2003	Tumor resection	[Not Applicable]	Dead	39	39	WITH TUMOR	[Not Available]	[Not Available]	[Not Available]	[Not Available]	[Not Available]	[Not Available]	[Not Available]	79	[Not Available]	0	Untreated primary (de novo) GBM	C71.9	9440/3	C71.9	YES	352	8	Brain
TCGA-08-0358	ec504558-e96a-44e9-835a-7b12680681ed	2008-12-12	NO	[Not Available]	[Not Available]	MALE	-18383	WHITE	NOT HISPANIC OR LATINO	[Not Available]	No	2005	Tumor resection	[Not Applicable]	Dead	594	678	WITH TUMOR	80	[Not Available]	Pre-Adjuvant Therapy	[Not Available]	[Not Available]	[Not Available]	[Not Available]	50	[Not Available]	0	Untreated primary (de novo) GBM	C71.9	9440/3	C71.9	YES	358	8	Brain
TCGA-08-0373	0cf6c734-74c3-4fb5-ac4b-72967edd6ee7	2008-12-19	NO	[Not Available]	[Not Available]	MALE	-25274	[Not Available]	[Not Available]	[Not Available]	No	1994	Tumor resection	[Not Applicable]	Dead	134	134	WITH TUMOR	[Not Available]	[Not Available]	[Not Available]	[Not Available]	[Not Available]	[Not Available]	[Not Available]	69	[Not Available]	0	Untreated primary (de novo) GBM	C71.9	9440/3	C71.9	YES	373	8	Brain
TCGA-08-0386	314d9188-c8fd-43fc-905d-b6889de542c8	2008-12-18	NO	[Not Available]	[Not Available]	MALE	-27053	WHITE	NOT HISPANIC OR LATINO	[Not Available]	No	2005	Tumor resection	[Not Applicable]	Dead	478	548	WITH TUMOR	80	[Not Available]	Pre-Adjuvant Therapy	[Not Available]	[Not Available]	[Not Available]	[Not Available]	74	[Not Available]	0	Untreated primary (de novo) GBM	C71.9	9440/3	C71.9	YES	386	8	Brain
TCGA-12-0615	141a1ef1-9be6-46d1-b445-305b222727d2	2008-12-19	NO	[Not Available]	[Not Available]	FEMALE	-28583	WHITE	NOT HISPANIC OR LATINO	[Not Available]	No	2005	Excisional Biopsy	[Not Applicable]	Dead	426	467	WITH TUMOR	60	[Not Available]	Pre-Adjuvant Therapy	[Not Available]	[Not Available]	[Not Available]	[Not Available]	78	[Not Available]	0	Untreated primary (de novo) GBM	C71.9	9440/3	C71.9	YES	615	12	Brain
TCGA-12-0616	edcfac32-adb4-4fe7-86a0-309d3c6430e5	2008-12-12	NO	[Not Available]	[Not Available]	FEMALE	-13451	WHITE	NOT HISPANIC OR LATINO	[Not Available]	No	2006	Excisional Biopsy	[Not Applicable]	Dead	439	448	WITH TUMOR	100	[Not Available]	Pre-Operative	[Not Available]	[Not Available]	[Not Available]	[Not Available]	36	[Not Available]	0	Untreated primary (de novo) GBM	C71.9	9440/3	C71.9	YES	616	12	Brain
TCGA-12-0618	f7ba48c8-46cf-40a9-8826-7e1f67d57171	2009-01-23	NO	[Not Available]	[Not Available]	MALE	-18071	WHITE	NOT HISPANIC OR LATINO	[Not Available]	No	2003	Excisional Biopsy	[Not Applicable]	Dead	50	395	[Not Available]	60	[Not Available]	Pre-Adjuvant Therapy	[Not Available]	[Not Available]	[Not Available]	[Not Available]	49	[Not Available]	0	Untreated primary (de novo) GBM	C71.9	9440/3	C71.9	YES	618	12	Brain
TCGA-12-0619	0389b35b-651b-4776-b12a-d315a100f47c	2008-12-19	NO	[Not Available]	[Not Available]	MALE	-21920	WHITE	NOT HISPANIC OR LATINO	[Not Available]	No	2003	Excisional Biopsy	[Not Applicable]	Dead	316	1062	WITH TUMOR	80	[Not Available]	Pre-Operative	[Not Available]	[Not Available]	[Not Available]	[Not Available]	60	[Not Available]	0	Untreated primary (de novo) GBM	C71.9	9440/3	C71.9	YES	619	12	Brain
TCGA-12-0620	1dbfbff7-d048-4770-ae02-e6a287256210	2008-12-04	NO	[Not Available]	[Not Available]	MALE	-21069	WHITE	NOT HISPANIC OR LATINO	[Not Available]	No	2005	Excisional Biopsy	[Not Applicable]	Dead	181	318	WITH TUMOR	100	[Not Available]	Pre-Adjuvant Therapy	[Not Available]	[Not Available]	[Not Available]	[Not Available]	57	[Not Available]	0	Untreated primary (de novo) GBM	C71.9	9440/3	C71.9	YES	620	12	Brain
TCGA-06-5414	7a650a2c-bc3f-4e0c-820e-4f492977107b	2011-01-24	NO	[Not Available]	[Not Available]	MALE	-22527	WHITE	NOT HISPANIC OR LATINO	[Not Available]	No	2010	Tumor resection	[Not Applicable]	Alive	273	[Not Applicable]	WITH TUMOR	80	[Not Available]	Pre-Operative	[Not Available]	[Not Available]	[Not Available]	[Not Available]	61	[Not Available]	0	Untreated primary (de novo) GBM	C71.9	9440/3	C71.9	YES	5414	6	Brain
TCGA-06-5415	713190ed-c6c1-4695-814b-85ca9b95e6a0	2011-01-24	NO	[Not Available]	[Not Available]	MALE	-22213	WHITE	NOT HISPANIC OR LATINO	[Not Available]	No	2010	Incisional Biopsy	[Not Applicable]	Alive	260	[Not Applicable]	WITH TUMOR	100	[Not Available]	Pre-Operative	[Not Available]	[Not Available]	[Not Available]	[Not Available]	60	[Not Available]	0	Untreated primary (de novo) GBM	C71.9	9440/3	C71.9	YES	5415	6	Brain
TCGA-06-5416	3a3fc890-1985-4353-861b-dc3abfb364b1	2011-01-24	NO	[Not Available]	[Not Available]	FEMALE	-8533	WHITE	NOT HISPANIC OR LATINO	[Not Available]	No	2010	Tumor resection	[Not Applicable]	Alive	204	[Not Applicable]	WITH TUMOR	80	[Not Available]	Pre-Adjuvant Therapy	[Not Available]	[Not Available]	[Not Available]	[Not Available]	23	[Not Available]	0	Untreated primary (de novo) GBM	C71.9	9440/3	C71.9	YES	5416	6	Brain
TCGA-06-5417	74ce7e7f-e214-4b6e-8551-114a153ab7fb	2011-01-24	NO	[Not Available]	[Not Available]	FEMALE	-16572	WHITE	NOT HISPANIC OR LATINO	[Not Available]	No	2010	Tumor resection	[Not Applicable]	Alive	155	[Not Applicable]	WITH TUMOR	80	[Not Available]	Pre-Adjuvant Therapy	[Not Available]	[Not Available]	[Not Available]	[Not Available]	45	[Not Available]	0	Untreated primary (de novo) GBM	C71.9	9440/3	C71.9	YES	5417	6	Brain
TCGA-06-5418	51c3409d-5df7-4720-83db-0e6de065f82c	2011-01-31	NO	[Not Available]	[Not Available]	FEMALE	-27584	WHITE	NOT HISPANIC OR LATINO	[Not Available]	No	2010	Tumor resection	[Not Applicable]	Dead	83	83	WITH TUMOR	60	[Not Available]	Pre-Adjuvant Therapy	[Not Available]	[Not Available]	[Not Available]	[Not Available]	75	[Not Available]	0	Untreated primary (de novo) GBM	C71.9	9440/3	C71.9	YES	5418	6	Brain
TCGA-12-5295	c970240f-03e2-4395-85be-5eb81a69b710	2011-02-07	NO	[Not Available]	[Not Available]	FEMALE	-22161	WHITE	NOT HISPANIC OR LATINO	[Not Available]	No	2008	Tumor resection	[Not Applicable]	Dead	399	454	WITH TUMOR	[Not Available]	1	Pre-Adjuvant Therapy	[Not Available]	[Not Available]	[Not Available]	[Not Available]	60	[Not Available]	0	Untreated primary (de novo) GBM	C71.9	9440/3	C71.9	YES	5295	12	Brain
TCGA-12-5299	5327e899-a20d-4571-8236-98454bad574e	2011-02-07	NO	[Not Available]	[Not Available]	FEMALE	-20463	WHITE	NOT HISPANIC OR LATINO	[Not Available]	No	2009	Tumor resection	[Not Applicable]	Dead	98	98	WITH TUMOR	80	[Not Available]	Pre-Adjuvant Therapy	[Not Available]	[Not Available]	[Not Available]	[Not Available]	56	[Not Available]	0	Untreated primary (de novo) GBM	C71.9	9440/3	C71.9	YES	5299	12	Brain
TCGA-12-5301	10efeb3c-ef55-4227-91b9-8c2bb4ff43d5	2011-02-07	NO	[Not Available]	[Not Available]	MALE	-21768	WHITE	NOT HISPANIC OR LATINO	[Not Available]	No	2010	Tumor resection	[Not Applicable]	Dead	62	62	WITH TUMOR	80	[Not Available]	Pre-Adjuvant Therapy	[Not Available]	[Not Available]	[Not Available]	[Not Available]	59	[Not Available]	0	Untreated primary (de novo) GBM	C71.9	9440/3	C71.9	YES	5301	12	Brain
TCGA-26-5132	2c5fa2d4-8e35-42e4-8bca-9fb3371a19c8	2010-12-21	NO	[Not Available]	[Not Available]	MALE	-27196	WHITE	NOT HISPANIC OR LATINO	[Not Available]	No	2009	Tumor resection	[Not Applicable]	Alive	286	[Not Applicable]	TUMOR FREE	60	2	Pre-Adjuvant Therapy	[Not Available]	[Not Available]	[Not Available]	[Not Available]	74	[Not Available]	0	Untreated primary (de novo) GBM	C71.9	9440/3	C71.9	YES	5132	26	Brain
TCGA-26-5133	a28b256e-e085-467d-bdba-5c39718012d7	2010-12-21	NO	[Not Available]	[Not Available]	MALE	-21560	WHITE	NOT HISPANIC OR LATINO	[Not Available]	No	2009	Tumor resection	[Not Applicable]	Alive	452	[Not Applicable]	TUMOR FREE	80	1	[Not Available]	[Not Available]	[Not Available]	[Not Available]	[Not Available]	59	[Not Available]	0	Untreated primary (de novo) GBM	C71.9	9440/3	C71.9	YES	5133	26	Brain
TCGA-26-5134	20bad0d5-3135-49a4-a119-fa7a1e56fd1b	2010-12-27	NO	[Not Available]	[Not Available]	MALE	-27111	WHITE	NOT HISPANIC OR LATINO	[Not Available]	No	2009	Tumor resection	[Not Applicable]	Alive	167	[Not Applicable]	TUMOR FREE	60	2	Pre-Adjuvant Therapy	[Not Available]	[Not Available]	[Not Available]	[Not Available]	74	[Not Available]	0	Untreated primary (de novo) GBM	C71.9	9440/3	C71.9	YES	5134	26	Brain
TCGA-26-5135	69d56f2d-6924-409b-9d1e-c8d69b400270	2010-12-27	NO	[Not Available]	[Not Available]	FEMALE	-26490	WHITE	NOT HISPANIC OR LATINO	[Not Available]	No	2009	Tumor resection	[Not Applicable]	Dead	270	270	[Not Available]	[Not Available]	[Not Available]	[Not Available]	[Not Available]	[Not Available]	[Not Available]	[Not Available]	72	[Not Available]	0	Untreated primary (de novo) GBM	C71.9	9440/3	C71.9	YES	5135	26	Brain
TCGA-26-5136	34f216fb-09dc-48af-9e09-7d12cc07c1f7	2010-12-27	NO	[Not Available]	[Not Available]	FEMALE	-28496	WHITE	NOT HISPANIC OR LATINO	[Not Available]	No	2009	Tumor resection	[Not Applicable]	Alive	37	[Not Applicable]	[Not Available]	[Not Available]	[Not Available]	[Not Available]	[Not Available]	[Not Available]	[Not Available]	[Not Available]	78	[Not Available]	0	Untreated primary (de novo) GBM	C71.9	9440/3	C71.9	YES	5136	26	Brain
TCGA-26-5139	d73ca945-b60b-4b5c-ac53-7ef2602a4951	2010-12-27	NO	[Not Available]	[Not Available]	FEMALE	-23782	WHITE	NOT HISPANIC OR LATINO	[Not Available]	No	2010	Tumor resection	[Not Applicable]	Alive	48	[Not Applicable]	WITH TUMOR	60	2	Pre-Adjuvant Therapy	[Not Available]	[Not Available]	[Not Available]	[Not Available]	65	[Not Available]	0	Untreated primary (de novo) GBM	C71.9	9440/3	C71.9	YES	5139	26	Brain
TCGA-28-5204	28da11ec-f46a-4abc-b4c8-bbb784419c71	2011-07-22	NO	[Not Available]	[Not Available]	MALE	-26490	WHITE	[Not Available]	[Not Available]	No	2009	Tumor resection	[Not Applicable]	Dead	119	454	WITH TUMOR	80	[Not Available]	Pre-Adjuvant Therapy	[Not Available]	[Not Available]	[Not Available]	[Not Available]	72	[Not Available]	0	Untreated primary (de novo) GBM	C71.9	9440/3	C71.9	YES	5204	28	Brain
TCGA-28-5207	d9fcf27f-48e3-43fd-a8cf-3db246cf4221	2011-07-22	NO	[Not Available]	[Not Available]	MALE	-25975	WHITE	[Not Available]	[Not Available]	No	2010	Tumor resection	[Not Applicable]	Dead	275	343	WITH TUMOR	70	[Not Available]	Pre-Adjuvant Therapy	[Not Available]	[Not Available]	[Not Available]	[Not Available]	71	[Not Available]	0	Untreated primary (de novo) GBM	C71.9	9440/3	C71.9	YES	5207	28	Brain
TCGA-28-5208	46bfebf4-0ef6-4348-81dc-d7d3cb52c08f	2011-07-22	NO	[Not Available]	[Not Available]	MALE	-19053	WHITE	[Not Available]	[Not Available]	No	2010	Tumor resection	[Not Applicable]	Alive	474	[Not Applicable]	WITH TUMOR	70	[Not Available]	Pre-Adjuvant Therapy	[Not Available]	[Not Available]	[Not Available]	[Not Available]	52	[Not Available]	0	Untreated primary (de novo) GBM	C71.9	9440/3	C71.9	YES	5208	28	Brain
TCGA-28-5209	153c2442-ea61-4b5e-8c5c-c71d287c6055	2011-07-22	NO	[Not Available]	[Not Available]	FEMALE	-24362	WHITE	[Not Available]	[Not Available]	No	2010	Tumor resection	[Not Applicable]	Alive	77	[Not Applicable]	[Not Available]	[Not Available]	[Not Available]	[Not Available]	[Not Available]	[Not Available]	[Not Available]	[Not Available]	66	[Not Available]	0	Untreated primary (de novo) GBM	C71.9	9440/3	C71.9	YES	5209	28	Brain
TCGA-28-5213	7338e476-10ff-444a-a16f-429d28355f65	2011-07-22	NO	[Not Available]	[Not Available]	MALE	-26491	WHITE	[Not Available]	[Not Available]	No	2010	Tumor resection	[Not Applicable]	Alive	298	[Not Applicable]	WITH TUMOR	80	[Not Available]	Pre-Adjuvant Therapy	[Not Available]	[Not Available]	[Not Available]	[Not Available]	72	[Not Available]	0	Untreated primary (de novo) GBM	C71.9	9440/3	C71.9	YES	5213	28	Brain
TCGA-28-5214	cb4f4617-8260-475d-a650-2f049474b001	2011-07-22	NO	[Not Available]	[Not Available]	MALE	-19520	WHITE	[Not Available]	[Not Available]	No	2010	Tumor resection	[Not Applicable]	Alive	432	[Not Applicable]	WITH TUMOR	70	[Not Available]	Pre-Adjuvant Therapy	[Not Available]	[Not Available]	[Not Available]	[Not Available]	53	[Not Available]	0	Untreated primary (de novo) GBM	C71.9	9440/3	C71.9	YES	5214	28	Brain
TCGA-28-5215	c9e4f0bf-48fc-4600-9e03-314bc575273f	2011-07-22	NO	[Not Available]	[Not Available]	FEMALE	-22686	WHITE	[Not Available]	[Not Available]	No	2010	Tumor resection	[Not Applicable]	Dead	237	335	WITH TUMOR	90	[Not Available]	Pre-Adjuvant Therapy	[Not Available]	[Not Available]	[Not Available]	[Not Available]	62	[Not Available]	0	Untreated primary (de novo) GBM	C71.9	9440/3	C71.9	YES	5215	28	Brain
TCGA-28-5216	c2f7f72f-13ae-4efc-9cda-69ca037b4498	2011-07-22	NO	[Not Available]	[Not Available]	MALE	-19239	WHITE	[Not Available]	[Not Available]	No	2010	Tumor resection	[Not Applicable]	Alive	415	[Not Applicable]	TUMOR FREE	80	[Not Available]	Pre-Adjuvant Therapy	[Not Available]	[Not Available]	[Not Available]	[Not Available]	52	[Not Available]	0	Untreated primary (de novo) GBM	C71.9	9440/3	C71.9	YES	5216	28	Brain
TCGA-28-5218	d558203d-3f70-42d4-accb-008ace280f48	2011-07-22	NO	[Not Available]	[Not Available]	MALE	-23096	WHITE	[Not Available]	[Not Available]	No	2010	Tumor resection	[Not Applicable]	Dead	128	157	[Not Available]	[Not Available]	[Not Available]	[Not Available]	[Not Available]	[Not Available]	[Not Available]	[Not Available]	63	[Not Available]	0	Untreated primary (de novo) GBM	C71.9	9440/3	C71.9	YES	5218	28	Brain
TCGA-28-5219	567a8bf1-3793-46bc-9943-16302df056ce	2011-07-22	NO	[Not Available]	[Not Available]	FEMALE	-17254	WHITE	[Not Available]	[Not Available]	No	2010	Tumor resection	[Not Applicable]	Alive	259	[Not Applicable]	WITH TUMOR	70	[Not Available]	Pre-Adjuvant Therapy	[Not Available]	[Not Available]	[Not Available]	[Not Available]	47	[Not Available]	0	Untreated primary (de novo) GBM	C71.9	9440/3	C71.9	YES	5219	28	Brain
TCGA-28-5220	8e6b9705-e9d2-4fbc-ac03-35c1a5115eef	2011-07-22	NO	[Not Available]	[Not Available]	MALE	-24622	WHITE	[Not Available]	[Not Available]	No	2010	Tumor resection	[Not Applicable]	Alive	319	[Not Applicable]	WITH TUMOR	90	[Not Available]	Pre-Adjuvant Therapy	[Not Available]	[Not Available]	[Not Available]	[Not Available]	67	[Not Available]	0	Untreated primary (de novo) GBM	C71.9	9440/3	C71.9	YES	5220	28	Brain
TCGA-32-5222	e876dd29-68b0-4bf1-83d1-488c40068a35	2011-01-04	NO	[Not Available]	[Not Available]	MALE	-24134	WHITE	NOT HISPANIC OR LATINO	[Not Available]	No	2010	Tumor resection	[Not Applicable]	Alive	165	[Not Applicable]	WITH TUMOR	[Not Available]	[Not Available]	[Not Available]	[Not Available]	[Not Available]	[Not Available]	[Not Available]	66	[Not Available]	0	Untreated primary (de novo) GBM	C71.9	9440/3	C71.9	YES	5222	32	Brain
TCGA-76-4925	872abc8a-6c1f-4114-b993-7d0327fb38bd	2011-04-06	NO	[Not Available]	[Not Available]	MALE	-28011	WHITE	NOT HISPANIC OR LATINO	[Not Available]	No	2005	Tumor resection	[Not Applicable]	Dead	146	146	[Not Available]	100	0	Pre-Operative	[Not Available]	[Not Available]	[Not Available]	[Not Available]	76	[Not Available]	0	Untreated primary (de novo) GBM	C71.9	9440/3	C71.9	YES	4925	76	Brain
TCGA-76-4926	8df94420-c736-4a36-b001-5dbe3dff17f0	2011-04-06	NO	[Not Available]	[Not Available]	MALE	-25085	WHITE	[Not Available]	[Not Available]	No	2005	Tumor resection	[Not Applicable]	Dead	138	138	WITH TUMOR	80	[Not Available]	[Not Available]	[Not Available]	[Not Available]	[Not Available]	[Not Available]	68	[Not Available]	0	Untreated primary (de novo) GBM	C71.9	9440/3	C71.9	YES	4926	76	Brain
TCGA-76-4927	9d1d9ae5-4640-4060-a207-c9c5b0e905e1	2011-04-06	NO	[Not Available]	[Not Available]	MALE	-21193	WHITE	[Not Available]	[Not Available]	No	2005	Tumor resection	[Not Applicable]	Dead	535	535	WITH TUMOR	80	[Not Available]	[Not Available]	[Not Available]	[Not Available]	[Not Available]	[Not Available]	58	[Not Available]	0	Untreated primary (de novo) GBM	C71.9	9440/3	C71.9	YES	4927	76	Brain
TCGA-76-4928	dfa3ef71-7006-4c6d-81c4-e0c0c7b75c26	2011-04-06	NO	[Not Available]	[Not Available]	FEMALE	-31267	WHITE	[Not Available]	[Not Available]	No	2005	Tumor resection	[Not Applicable]	Dead	94	94	WITH TUMOR	80	[Not Available]	[Not Available]	[Not Available]	[Not Available]	[Not Available]	[Not Available]	85	[Not Available]	0	Untreated primary (de novo) GBM	C71.9	9440/3	C71.9	YES	4928	76	Brain
TCGA-76-4929	c04657d2-b71b-4402-82fa-02747cce331d	2011-04-06	NO	[Not Available]	[Not Available]	FEMALE	-27831	WHITE	NOT HISPANIC OR LATINO	[Not Available]	No	2005	Tumor resection	[Not Applicable]	Dead	111	111	WITH TUMOR	80	[Not Available]	[Not Available]	[Not Available]	[Not Available]	[Not Available]	[Not Available]	76	[Not Available]	0	Untreated primary (de novo) GBM	C71.9	9440/3	C71.9	YES	4929	76	Brain
TCGA-76-4931	752a6e21-9a91-417f-beba-bfdf331d5cac	2011-04-06	NO	[Not Available]	[Not Available]	FEMALE	-25812	WHITE	[Not Available]	[Not Available]	No	2005	Tumor resection	[Not Applicable]	Dead	279	279	WITH TUMOR	80	[Not Available]	[Not Available]	[Not Available]	[Not Available]	[Not Available]	[Not Available]	70	[Not Available]	0	Untreated primary (de novo) GBM	C71.9	9440/3	C71.9	YES	4931	76	Brain
TCGA-76-4932	d6de8d1c-e5ff-45cd-b53e-f943d2578713	2011-04-06	NO	[Not Available]	[Not Available]	FEMALE	-18433	WHITE	[Not Available]	[Not Available]	No	2006	Tumor resection	[Not Applicable]	Dead	1458	1458	WITH TUMOR	80	[Not Available]	[Not Available]	[Not Available]	[Not Available]	[Not Available]	[Not Available]	50	[Not Available]	0	Treated primary GBM	C71.9	9440/3	C71.9	YES	4932	76	Brain
TCGA-76-4934	d1fcd53b-6c55-42b0-9b24-492f8286f5bc	2011-04-06	NO	[Not Available]	[Not Available]	FEMALE	-24319	WHITE	[Not Available]	[Not Available]	No	2009	Tumor resection	[Not Applicable]	Dead	77	77	TUMOR FREE	80	[Not Available]	[Not Available]	[Not Available]	[Not Available]	[Not Available]	[Not Available]	66	[Not Available]	0	Untreated primary (de novo) GBM	C71.9	9440/3	C71.9	YES	4934	76	Brain
TCGA-76-4935	8820ca5f-4f6b-4389-ba86-9015d0bcec1d	2011-04-06	NO	[Not Available]	[Not Available]	FEMALE	-19231	WHITE	[Not Available]	[Not Available]	No	2010	Tumor resection	[Not Applicable]	Alive	328	[Not Applicable]	TUMOR FREE	80	[Not Available]	[Not Available]	[Not Available]	[Not Available]	[Not Available]	[Not Available]	52	[Not Available]	0	Untreated primary (de novo) GBM	C71.9	9440/3	C71.9	YES	4935	76	Brain
TCGA-06-0192	f08280d6-2c80-4dd7-93d3-a0c55f7da5b3	2009-02-03	NO	[Not Available]	[Not Available]	MALE	-21243	WHITE	NOT HISPANIC OR LATINO	[Not Available]	No	2007	Tumor resection	[Not Applicable]	Alive	557	[Not Applicable]	TUMOR FREE	100	[Not Available]	Pre-Operative	[Not Available]	[Not Available]	[Not Available]	[Not Available]	58	[Not Available]	0	Untreated primary (de novo) GBM	C71.9	9440/3	C71.9	YES	192	6	Brain
TCGA-06-0216	a8033f85-ac9b-41f3-b775-a1aee3f21b8f	2008-12-10	NO	[Not Available]	[Not Available]	FEMALE	-22524	WHITE	NOT HISPANIC OR LATINO	[Not Available]	No	1999	Tumor resection	[Not Applicable]	Dead	684	735	WITH TUMOR	80	[Not Available]	Pre-Operative	[Not Available]	[Not Available]	[Not Available]	[Not Available]	61	[Not Available]	0	Untreated primary (de novo) GBM	C71.9	9440/3	C71.9	YES	216	6	Brain
TCGA-06-0649	66f3c936-272e-4a1e-8567-f609af411329	2008-12-08	NO	[Not Available]	[Not Available]	FEMALE	-26796	BLACK OR AFRICAN AMERICAN	NOT HISPANIC OR LATINO	[Not Available]	No	2007	Tumor resection	[Not Applicable]	Dead	62	64	WITH TUMOR	[Not Available]	[Not Available]	Pre-Operative	[Not Available]	[Not Available]	[Not Available]	[Not Available]	73	[Not Available]	0	Untreated primary (de novo) GBM	C71.9	9440/3	C71.9	YES	649	6	Brain
TCGA-06-0686	c931f3bd-74c5-4ebd-bc0f-c7c6becd25ab	2008-12-08	NO	[Not Available]	[Not Available]	MALE	-19503	WHITE	NOT HISPANIC OR LATINO	[Not Available]	No	2008	Tumor resection	[Not Applicable]	Alive	286	[Not Applicable]	WITH TUMOR	[Not Available]	[Not Available]	Pre-Operative	[Not Available]	[Not Available]	[Not Available]	[Not Available]	53	[Not Available]	0	Untreated primary (de novo) GBM	C71.9	9440/3	C71.9	YES	686	6	Brain
TCGA-06-0743	e2e83064-7d1c-4dd5-993f-cc7a5ee228ed	2008-12-09	NO	[Not Available]	[Not Available]	MALE	-25434	WHITE	NOT HISPANIC OR LATINO	[Not Available]	No	2006	Tumor resection	[Not Applicable]	Alive	679	[Not Applicable]	WITH TUMOR	100	[Not Available]	Pre-Operative	[Not Available]	[Not Available]	[Not Available]	[Not Available]	69	[Not Available]	0	Untreated primary (de novo) GBM	C71.9	9440/3	C71.9	YES	743	6	Brain
TCGA-06-0744	5613f5f6-086d-470b-8f77-6dcb7f8625b7	2008-12-05	YES	[Not Available]	[Not Available]	MALE	-24471	WHITE	NOT HISPANIC OR LATINO	[Not Available]	No	2007	Tumor resection	[Not Applicable]	Alive	595	[Not Applicable]	TUMOR FREE	80	[Not Available]	Pre-Operative	[Not Available]	[Not Available]	[Not Available]	[Not Available]	66	[Not Available]	0	Untreated primary (de novo) GBM	C71.9	9440/3	C71.9	YES	744	6	Brain
TCGA-06-0745	386b629e-fab1-4033-b088-45d6eeb4a13e	2008-12-05	NO	[Not Available]	[Not Available]	MALE	-21884	WHITE	NOT HISPANIC OR LATINO	[Not Available]	No	2007	Tumor resection	[Not Applicable]	Dead	164	239	WITH TUMOR	80	[Not Available]	Pre-Operative	[Not Available]	[Not Available]	[Not Available]	[Not Available]	59	[Not Available]	0	Untreated primary (de novo) GBM	C71.9	9440/3	C71.9	YES	745	6	Brain
TCGA-06-0747	44ef426e-b67d-4b49-80a3-86681b9abf1a	2008-12-05	NO	[Not Available]	[Not Available]	MALE	-19657	WHITE	NOT HISPANIC OR LATINO	[Not Available]	No	2007	Tumor resection	[Not Applicable]	Dead	82	82	WITH TUMOR	80	[Not Available]	Pre-Operative	[Not Available]	[Not Available]	[Not Available]	[Not Available]	53	[Not Available]	0	Untreated primary (de novo) GBM	C71.9	9440/3	C71.9	YES	747	6	Brain
TCGA-06-0749	e921772f-f81a-49bc-b35e-3354c94447c0	2008-12-08	NO	[Not Available]	[Not Available]	MALE	-18571	BLACK OR AFRICAN AMERICAN	NOT HISPANIC OR LATINO	[Not Available]	No	2008	Tumor resection	[Not Applicable]	Dead	66	82	WITH TUMOR	[Not Available]	[Not Available]	[Not Available]	[Not Available]	[Not Available]	[Not Available]	[Not Available]	50	[Not Available]	0	Untreated primary (de novo) GBM	C71.9	9440/3	C71.9	YES	749	6	Brain
TCGA-06-0750	0456a66b-c9b3-4eb1-9872-424a7ea712a2	2008-12-08	NO	[Not Available]	[Not Available]	MALE	-16018	WHITE	NOT HISPANIC OR LATINO	[Not Available]	No	2008	Tumor resection	[Not Applicable]	Dead	28	28	WITH TUMOR	80	[Not Available]	Pre-Operative	[Not Available]	[Not Available]	[Not Available]	[Not Available]	43	[Not Available]	0	Untreated primary (de novo) GBM	C71.9	9440/3	C71.9	YES	750	6	Brain
TCGA-12-0653	a7b55dae-c9b8-45c6-986f-fb1055f1c67b	2012-07-14	NO	[Not Available]	[Not Available]	MALE	-23952	WHITE	NOT HISPANIC OR LATINO	No	No	2002	Excisional Biopsy	[Not Applicable]	Dead	[Not Available]	320	WITH TUMOR	60	[Not Available]	Pre-Adjuvant Therapy	[Not Available]	[Not Available]	[Not Available]	[Not Available]	65	[Not Available]	0	Untreated primary (de novo) GBM	C71.9	9440/3	C71.9	YES	653	12	Brain
TCGA-12-0654	e67edc2e-5de7-4d3c-ba47-e8558a0b9f5a	2008-12-17	NO	[Not Available]	[Not Available]	FEMALE	-17625	WHITE	NOT HISPANIC OR LATINO	[Not Available]	No	2000	Excisional Biopsy	[Not Applicable]	Dead	218	231	WITH TUMOR	[Not Available]	[Not Available]	[Not Available]	[Not Available]	[Not Available]	[Not Available]	[Not Available]	48	[Not Available]	0	Untreated primary (de novo) GBM	C71.9	9440/3	C71.9	YES	654	12	Brain
TCGA-12-0656	c4ff28e5-9de7-43df-89a2-6832b8a0c00b	2008-12-10	NO	[Not Available]	[Not Available]	FEMALE	-17865	BLACK OR AFRICAN AMERICAN	NOT HISPANIC OR LATINO	[Not Available]	No	1997	Excisional Biopsy	[Not Applicable]	Dead	2005	2883	WITH TUMOR	80	[Not Available]	Post-Adjuvant Therapy	[Not Available]	[Not Available]	[Not Available]	[Not Available]	48	[Not Available]	0	Untreated primary (de novo) GBM	C71.9	9440/3	C71.9	YES	656	12	Brain
TCGA-12-0657	a9a0bad8-6074-4a7c-9f9e-7dbc1de01def	2008-12-11	NO	[Not Available]	[Not Available]	MALE	-25413	WHITE	NOT HISPANIC OR LATINO	[Not Available]	No	1996	Excisional Biopsy	[Not Applicable]	Dead	3	3	WITH TUMOR	[Not Available]	[Not Available]	[Not Available]	[Not Available]	[Not Available]	[Not Available]	[Not Available]	69	[Not Available]	0	Untreated primary (de novo) GBM	C71.9	9440/3	C71.9	YES	657	12	Brain
TCGA-12-0662	a3cc2845-8a44-4b50-8a3e-17a3c2c3e077	2009-01-23	NO	[Not Available]	[Not Available]	MALE	-18717	WHITE	NOT HISPANIC OR LATINO	[Not Available]	No	1998	Excisional Biopsy	[Not Applicable]	Dead	1161	1161	WITH TUMOR	80	[Not Available]	Post-Adjuvant Therapy	[Not Available]	[Not Available]	[Not Available]	[Not Available]	51	[Not Available]	0	Untreated primary (de novo) GBM	C71.9	9440/3	C71.9	YES	662	12	Brain
TCGA-12-0688	65a48904-9532-4dfb-8e84-4deef1881197	2008-12-19	NO	[Not Available]	[Not Available]	MALE	-27085	WHITE	NOT HISPANIC OR LATINO	[Not Available]	No	1998	Excisional Biopsy	[Not Applicable]	Dead	734	811	WITH TUMOR	100	[Not Available]	Post-Adjuvant Therapy	[Not Available]	[Not Available]	[Not Available]	[Not Available]	74	[Not Available]	0	Untreated primary (de novo) GBM	C71.9	9440/3	C71.9	YES	688	12	Brain
TCGA-12-0691	bb0aca6b-55ab-4b24-8e64-29e0c96a9862	2008-12-11	NO	[Not Available]	[Not Available]	MALE	-23019	WHITE	NOT HISPANIC OR LATINO	[Not Available]	No	1999	Excisional Biopsy	[Not Applicable]	Dead	186	369	WITH TUMOR	100	[Not Available]	Post-Adjuvant Therapy	[Not Available]	[Not Available]	[Not Available]	[Not Available]	63	[Not Available]	0	Untreated primary (de novo) GBM	C71.9	9440/3	C71.9	YES	691	12	Brain
TCGA-12-0692	24164e89-16ae-48c1-a464-9be94141deef	2008-12-11	NO	[Not Available]	[Not Available]	FEMALE	-27519	WHITE	NOT HISPANIC OR LATINO	[Not Available]	No	2000	Excisional Biopsy	[Not Applicable]	Dead	80	111	WITH TUMOR	60	[Not Available]	Pre-Adjuvant Therapy	[Not Available]	[Not Available]	[Not Available]	[Not Available]	75	[Not Available]	0	Untreated primary (de novo) GBM	C71.9	9440/3	C71.9	YES	692	12	Brain
TCGA-12-0703	0a85c7b4-f07d-4727-b9d2-7b14c52edabb	2008-12-11	NO	[Not Available]	[Not Available]	MALE	-17125	WHITE	NOT HISPANIC OR LATINO	[Not Available]	No	1996	Excisional Biopsy	[Not Applicable]	Dead	551	620	WITH TUMOR	80	[Not Available]	Post-Adjuvant Therapy	[Not Available]	[Not Available]	[Not Available]	[Not Available]	46	[Not Available]	0	Untreated primary (de novo) GBM	C71.9	9440/3	C71.9	YES	703	12	Brain
TCGA-12-0707	97279d35-8db4-49a9-8b63-468443a9b959	2008-12-11	NO	[Not Available]	[Not Available]	MALE	-20136	WHITE	NOT HISPANIC OR LATINO	[Not Available]	No	1997	Excisional Biopsy	[Not Applicable]	Dead	0	864	[Not Available]	[Not Available]	[Not Available]	[Not Available]	[Not Available]	[Not Available]	[Not Available]	[Not Available]	55	[Not Available]	0	Untreated primary (de novo) GBM	C71.9	9440/3	C71.9	YES	707	12	Brain
TCGA-12-0769	29b34909-9cdc-4a52-b0ab-fa99f3ab17bb	2008-12-10	NO	[Not Available]	[Not Available]	MALE	-19171	WHITE	NOT HISPANIC OR LATINO	[Not Available]	No	2002	Excisional Biopsy	[Not Applicable]	Dead	378	458	WITH TUMOR	100	[Not Available]	Pre-Adjuvant Therapy	[Not Available]	[Not Available]	[Not Available]	[Not Available]	52	[Not Available]	0	Untreated primary (de novo) GBM	C71.9	9440/3	C71.9	YES	769	12	Brain
TCGA-12-0772	3726b315-6cf8-49a3-a581-b7f3f4ca6e16	2008-12-18	NO	[Not Available]	[Not Available]	MALE	-17019	WHITE	NOT HISPANIC OR LATINO	[Not Available]	No	2003	Excisional Biopsy	[Not Applicable]	Dead	1615	1638	WITH TUMOR	80	[Not Available]	Pre-Adjuvant Therapy	[Not Available]	[Not Available]	[Not Available]	[Not Available]	46	[Not Available]	0	Untreated primary (de novo) GBM	C71.9	9440/3	C71.9	YES	772	12	Brain
TCGA-12-0773	df4168bd-9f94-4323-9c33-a446a9fae999	2008-12-11	NO	[Not Available]	[Not Available]	MALE	-8849	WHITE	NOT HISPANIC OR LATINO	[Not Available]	No	2003	Excisional Biopsy	[Not Applicable]	Dead	1311	1315	WITH TUMOR	100	[Not Available]	Pre-Adjuvant Therapy	[Not Available]	[Not Available]	[Not Available]	[Not Available]	24	[Not Available]	0	Untreated primary (de novo) GBM	C71.9	9440/3	C71.9	YES	773	12	Brain
TCGA-12-0775	7751fc13-ec33-4057-965d-3b2ac6183344	2009-01-23	NO	[Not Available]	[Not Available]	FEMALE	-27565	BLACK OR AFRICAN AMERICAN	NOT HISPANIC OR LATINO	[Not Available]	No	2004	Excisional Biopsy	[Not Applicable]	Dead	167	232	WITH TUMOR	60	[Not Available]	Post-Adjuvant Therapy	[Not Available]	[Not Available]	[Not Available]	[Not Available]	75	[Not Available]	0	Untreated primary (de novo) GBM	C71.9	9440/3	C71.9	YES	775	12	Brain
TCGA-12-0776	c1a00516-091c-480b-991e-7db4e0a30aea	2008-12-10	NO	[Not Available]	[Not Available]	MALE	-19228	WHITE	NOT HISPANIC OR LATINO	[Not Available]	No	2005	Excisional Biopsy	[Not Applicable]	Dead	277	296	WITH TUMOR	80	[Not Available]	Pre-Adjuvant Therapy	[Not Available]	[Not Available]	[Not Available]	[Not Available]	52	[Not Available]	0	Untreated primary (de novo) GBM	C71.9	9440/3	C71.9	YES	776	12	Brain
TCGA-12-0778	db5ea0e6-4cac-4f18-8643-32afb1e0287d	2008-12-17	NO	[Not Available]	[Not Available]	MALE	-19460	WHITE	NOT HISPANIC OR LATINO	[Not Available]	No	2006	Excisional Biopsy	[Not Applicable]	Dead	452	454	WITH TUMOR	80	[Not Available]	Post-Adjuvant Therapy	[Not Available]	[Not Available]	[Not Available]	[Not Available]	53	[Not Available]	0	Untreated primary (de novo) GBM	C71.9	9440/3	C71.9	YES	778	12	Brain
TCGA-12-0780	120e257d-1cf1-421f-9a6b-6a5681eaea2e	2008-12-10	NO	[Not Available]	[Not Available]	FEMALE	-18646	WHITE	NOT HISPANIC OR LATINO	[Not Available]	No	2006	Excisional Biopsy	[Not Applicable]	Dead	434	452	WITH TUMOR	80	[Not Available]	Pre-Adjuvant Therapy	[Not Available]	[Not Available]	[Not Available]	[Not Available]	51	[Not Available]	0	Untreated primary (de novo) GBM	C71.9	9440/3	C71.9	YES	780	12	Brain
TCGA-15-0742	f19850cb-50c4-4f3a-ba80-b1464958ffa8	2008-12-19	NO	[Not Available]	[Not Available]	MALE	-24050	WHITE	NOT HISPANIC OR LATINO	[Not Available]	No	2005	Tumor resection	[Not Applicable]	Dead	300	419	[Not Available]	80	[Not Available]	Pre-Adjuvant Therapy	[Not Available]	[Not Available]	[Not Available]	[Not Available]	65	[Not Available]	0	Untreated primary (de novo) GBM	C71.9	9440/3	C71.9	YES	742	15	Brain

## Sheet: used
bcr_patient_barcode	SOX4 z-score	SOX4	outcome	time	sex	age	histological_type	age
TCGA-06-2570	1.4923	high	0	285	0	0	0	21
TCGA-06-1805	1.6534	high	0	128	0	0	0	28
TCGA-02-0069	2.6855	high	0	873	0	1	0	31
TCGA-15-1447	1.7563	high	0	1618	0	1	0	36
TCGA-14-4157	2.8906	high	0	104	1	1	0	40
TCGA-02-2483	2.3238	high	0	466	1	1	0	43
TCGA-06-5417	1.9814	high	0	155	0	1	0	45
TCGA-28-5216	1.4839	high	0	415	1	1	0	52
TCGA-02-2485	1.4943	high	0	470	1	1	0	53
TCGA-06-0686	1.6633	high	0	286	1	1	0	53
TCGA-16-0849	1.1396	high	0	793	1	1	0	54
TCGA-41-2573	1.4832	high	0	272	1	1	0	59
TCGA-26-5133	1.7365	high	0	452	1	1	0	59
TCGA-06-1802	1.0101	high	0	240	1	2	0	61
TCGA-06-0875	1.2954	high	0	279	0	2	0	61
TCGA-06-0744	1.1063	high	0	595	1	2	0	66
TCGA-06-0188	1.3353	high	0	866	1	2	0	71
TCGA-28-5213	1.0359	high	0	298	1	2	0	72
TCGA-26-5134	1.1267	high	0	167	1	2	0	74
TCGA-28-1746	1.4254	high	0	6	0	2	0	77
TCGA-28-1756	1.5292	high	0	86	1	2	0	78
TCGA-32-2634	1.4246	high	0	270	1	2	0	82
TCGA-19-0960	1.6762	high	0	262	0	2	0	83
TCGA-08-0524	1.7294	high	1	221	0	0	0	17
TCGA-32-1973	1.7113	high	1	641	1	0	0	21
TCGA-02-0014	2.9135	high	1	2512	1	0	0	25
TCGA-02-0026	1.4802	high	1	748	1	0	0	27
TCGA-02-0080	1.3071	high	1	2729	1	0	0	28
TCGA-02-0104	1.088	high	1	1977	0	0	0	29
TCGA-06-0129	1.9509	high	1	1024	1	0	0	30
TCGA-14-1821	2.9835	high	1	541	1	1	0	31
TCGA-08-0350	1.8371	high	1	889	1	1	0	32
TCGA-06-0146	2.105	high	1	611	0	1	0	33
TCGA-08-0517	1.2764	high	1	1785	0	1	0	34
TCGA-02-0432	1.1374	high	1	1433	1	1	0	36
TCGA-02-0258	1.8347	high	1	503	0	1	0	36
TCGA-02-0114	1.7132	high	1	3041	0	1	2	37
TCGA-14-1451	1.049	high	1	703	1	1	0	39
TCGA-12-0820	2.4834	high	1	562	1	1	0	40
TCGA-12-0772	1.0376	high	1	1638	1	1	0	46
TCGA-06-0238	1.6441	high	1	405	1	1	0	46
TCGA-19-0957	1.2964	high	1	666	0	1	0	48
TCGA-12-0618	2.2546	high	1	395	1	1	0	49
TCGA-08-0347	1.0525	high	1	782	1	1	0	50
TCGA-76-4932	1.7494	high	1	1458	0	1	2	50
TCGA-08-0375	1.7029	high	1	372	0	1	0	51
TCGA-19-2624	1.8017	high	1	5	1	1	0	51
TCGA-16-0850	2.6615	high	1	498	0	1	0	52
TCGA-06-0174	2.1386	high	1	98	1	1	0	54
TCGA-14-1454	2.8457	high	1	918	0	1	0	54
TCGA-32-1978	1.2053	high	1	482	1	1	0	57
TCGA-16-0848	1.5489	high	1	535	1	1	0	57
TCGA-12-1602	1.0915	high	1	206	1	1	0	58
TCGA-14-1794	1.0498	high	1	30	1	1	0	59
TCGA-08-0359	1.1666	high	1	103	0	1	0	59
TCGA-08-0389	1.9044	high	1	467	1	1	0	59
TCGA-19-2629	1.7863	high	1	737	1	1	0	60
TCGA-06-1800	1.4596	high	1	815	1	2	0	61
TCGA-02-2466	1.7273	high	1	511	1	2	2	61
TCGA-02-0440	1.025	high	1	345	1	2	0	62
TCGA-12-1597	1.9686	high	1	675	0	2	0	62
TCGA-08-0348	1.233	high	1	370	1	2	0	63
TCGA-06-0157	1.3444	high	1	97	0	2	0	63
TCGA-06-0414	1.5899	high	1	1068	1	2	0	63
TCGA-06-0177	1.6651	high	1	127	1	2	0	64
TCGA-32-1976	1.4726	high	1	15	1	2	0	65
TCGA-15-1449	1.8116	high	1	404	1	2	0	65
TCGA-14-1795	1.1981	high	1	60	1	2	0	66
TCGA-76-4934	1.2328	high	1	77	0	2	0	66
TCGA-06-0128	1.254	high	1	691	1	2	0	66
TCGA-08-0344	2.2155	high	1	3524	1	2	0	66
TCGA-14-0865	1.4099	high	1	502	1	2	0	67
TCGA-12-1099	1.3089	high	1	126	0	2	0	68
TCGA-02-0074	1.9457	high	1	310	0	2	0	68
TCGA-08-0385	1.7945	high	1	82	1	2	0	71
TCGA-32-4210	1.0766	high	1	113	1	2	0	73
TCGA-14-0871	1.4998	high	1	880	0	2	0	74
TCGA-06-2558	1.0105	high	1	380	0	2	0	75
TCGA-06-1087	1.7347	high	1	123	1	2	0	75
TCGA-76-4925	2.0783	high	1	146	1	2	0	76
TCGA-06-0413	1.3208	high	1	96	0	2	0	77
TCGA-06-0648	1.6527	high	1	298	1	2	0	77
TCGA-02-0281	1.8719	high	1	121	0	2	0	78
TCGA-16-0846	1.965	high	1	119	1	2	0	85
TCGA-41-2571	1.2051	high	1	26	1	2	0	89
TCGA-06-5416	-0.3709	median	0	204	0	0	0	23
TCGA-14-1456	0.8419	median	0	1246	1	0	0	23
TCGA-06-2569	0.9189	median	0	13	0	0	0	24
TCGA-32-4208	0.4633	median	0	400	1	0	0	25
TCGA-02-0087	0.9327	median	0	1757	0	0	0	27
TCGA-06-0882	-0.9725	median	0	165	1	0	0	30
TCGA-06-0176	0.1197	median	0	1562	1	1	0	34
TCGA-27-2521	0.4781	median	0	316	1	1	0	34
TCGA-26-1438	-0.2682	median	0	305	1	1	0	36
TCGA-16-1460	0.4873	median	0	195	0	1	0	36
TCGA-14-3477	0.2638	median	0	115	0	1	0	38
TCGA-06-0178	0.799	median	0	1642	1	1	0	38
TCGA-28-1750	0.3738	median	0	254	0	1	0	40
TCGA-28-1752	-0.7968	median	0	258	0	1	0	42
TCGA-28-2514	-0.7276	median	0	160	1	1	0	45
TCGA-28-5219	-0.4111	median	0	259	0	1	0	47
TCGA-32-4213	0.5298	median	0	357	0	1	0	47
TCGA-27-2519	-0.1706	median	0	316	1	1	0	48
TCGA-41-3915	0.3669	median	0	184	1	1	0	48
TCGA-06-0881	-0.7164	median	0	178	1	1	0	50
TCGA-06-2564	0.2927	median	0	181	1	1	0	50
TCGA-06-0879	0.501	median	0	699	1	1	0	52
TCGA-28-5208	0.5242	median	0	474	1	1	0	52
TCGA-76-4935	0.8651	median	0	328	0	1	0	52
TCGA-28-5214	0.164	median	0	432	1	1	0	53
TCGA-28-1753	0.873	median	0	37	1	1	0	53
TCGA-06-0185	0.3727	median	0	1126	1	1	0	54
TCGA-19-2619	0.2993	median	0	294	0	1	0	55
TCGA-15-1446	0.9568	median	0	581	1	1	0	55
TCGA-06-1801	0.7723	median	0	263	0	1	0	56
TCGA-06-2565	0.2217	median	0	207	1	1	0	59
TCGA-26-1443	-0.8501	median	0	217	0	1	0	60
TCGA-06-5415	0.06	median	0	260	1	1	0	60
TCGA-06-5414	-0.4038	median	0	273	1	2	0	61
TCGA-32-1977	0.5355	median	0	3	0	2	0	63
TCGA-02-2486	-0.7858	median	0	493	1	2	0	64
TCGA-19-1786	0.2485	median	0	218	0	2	0	64
TCGA-28-2502	-0.5671	median	0	20	1	2	0	65
TCGA-19-2623	0.1659	median	0	229	1	2	0	65
TCGA-26-5139	0.3621	median	0	48	0	2	0	65
TCGA-06-0241	0.7016	median	0	455	0	2	0	65
TCGA-28-5209	-0.2874	median	0	77	0	2	0	66
TCGA-32-5222	-0.2027	median	0	165	1	2	0	66
TCGA-32-2638	-0.1569	median	0	224	1	2	0	67
TCGA-28-5220	0.0738	median	0	319	1	2	0	67
TCGA-19-4068	-0.4213	median	0	137	0	2	0	68
TCGA-28-2513	-0.9776	median	0	222	0	2	0	69
TCGA-06-0743	-0.1121	median	0	679	1	2	0	69
TCGA-02-0070	-0.4039	median	0	762	1	2	0	70
TCGA-19-0964	0.5388	median	0	103	1	2	0	70
TCGA-28-1757	-0.8087	median	0	4	1	2	0	71
TCGA-06-0644	-0.5095	median	0	375	1	2	0	71
TCGA-06-2563	-0.6253	median	0	259	0	2	0	72
TCGA-06-0876	0.4044	median	0	271	0	2	0	72
TCGA-28-1749	0.4737	median	0	280	1	2	0	73
TCGA-06-0878	-0.5562	median	0	218	1	2	0	74
TCGA-26-5132	0.3435	median	0	286	1	2	0	74
TCGA-06-0877	-0.8868	median	0	204	1	2	0	78
TCGA-06-2562	-0.736	median	0	86	1	2	0	81
TCGA-19-1387	0.9817	median	0	181	1	2	0	81
TCGA-19-1791	0.164	median	0	4	0	2	0	82
TCGA-12-1091	-0.2978	median	1	1010	0	0	0	10
TCGA-08-0516	0.596	median	1	596	1	0	0	14
TCGA-02-0266	0.5976	median	1	539	1	0	0	14
TCGA-02-0011	-0.6283	median	1	630	0	0	0	18
TCGA-02-0010	0.9047	median	1	1077	0	0	2	20
TCGA-12-0773	0.1233	median	1	1315	1	0	0	24
TCGA-02-0271	0.0903	median	1	440	1	0	0	26
TCGA-02-0058	-0.5834	median	1	254	0	0	2	28
TCGA-08-0355	-0.6963	median	1	747	0	0	0	30
TCGA-06-0221	0.3449	median	1	603	1	1	0	31
TCGA-08-0245	0.7331	median	1	1151	0	1	0	31
TCGA-02-0027	-0.4332	median	1	370	0	1	0	33
TCGA-27-1836	0.7706	median	1	914	0	1	0	33
TCGA-12-3653	-0.8548	median	1	442	0	1	0	34
TCGA-02-0024	0.9043	median	1	1615	1	1	2	35
TCGA-14-0783	-0.901	median	1	189	0	1	0	36
TCGA-27-1837	0.4117	median	1	427	1	1	0	36
TCGA-02-0084	0.5861	median	1	384	0	1	0	36
TCGA-12-0616	0.7149	median	1	448	0	1	0	36
TCGA-06-0194	-0.9251	median	1	142	0	1	0	37
TCGA-12-0826	-0.9503	median	1	845	0	1	0	38
TCGA-12-0827	-0.7626	median	1	1179	0	1	0	38
TCGA-02-0028	-0.8707	median	1	2755	1	1	2	39
TCGA-19-1788	0.1642	median	1	112	1	1	0	39
TCGA-06-0206	-0.6481	median	1	233	1	1	0	40
TCGA-02-0007	-0.3167	median	1	705	0	1	2	40
TCGA-02-0317	-0.2548	median	1	372	1	1	0	40
TCGA-08-0351	0.7106	median	1	1987	1	1	0	40
TCGA-02-0338	0.4938	median	1	322	1	1	0	41
TCGA-06-1086	0.0294	median	1	208	1	1	0	42
TCGA-02-0102	0.6767	median	1	822	1	1	2	42
TCGA-06-0409	-0.6788	median	1	2201	1	1	0	43
TCGA-06-0750	-0.269	median	1	28	1	1	0	43
TCGA-02-0021	-0.1276	median	1	2362	0	1	0	43
TCGA-06-0138	0.1758	median	1	737	1	1	0	43
TCGA-02-0054	-0.7656	median	1	199	0	1	0	44
TCGA-28-1747	0.4825	median	1	77	1	1	0	44
TCGA-12-0818	0.9436	median	1	2791	0	1	0	45
TCGA-12-0703	-0.7828	median	1	620	1	1	0	46
TCGA-08-0349	-0.4117	median	1	298	1	1	0	46
TCGA-02-0332	0.3679	median	1	782	0	1	0	46
TCGA-12-3650	0.4732	median	1	333	1	1	0	46
TCGA-02-0099	0.6698	median	1	106	1	1	0	46
TCGA-02-0025	-0.8983	median	1	1300	1	1	0	47
TCGA-06-0164	-0.6965	median	1	1731	1	1	0	47
TCGA-12-3644	-0.0258	median	1	1818	0	1	0	47
TCGA-12-1599	0.0842	median	1	781	0	1	0	47
TCGA-06-0211	0.1905	median	1	360	1	1	0	47
TCGA-12-0656	-0.7281	median	1	2883	0	1	0	48
TCGA-32-2616	-0.2814	median	1	224	0	1	0	48
TCGA-12-0654	-0.245	median	1	231	0	1	0	48
TCGA-19-1787	0.0126	median	1	385	1	1	0	48
TCGA-02-0337	0.1553	median	1	764	1	1	0	48
TCGA-16-1055	0.5858	median	1	313	1	1	0	48
TCGA-32-1987	-0.7835	median	1	452	0	1	0	49
TCGA-16-1045	-0.7198	median	1	883	0	1	0	49
TCGA-02-0290	-0.7018	median	1	485	1	1	0	49
TCGA-14-0736	-0.6265	median	1	460	1	1	0	49
TCGA-08-0357	-0.0253	median	1	1143	1	1	0	49
TCGA-02-0052	0.1792	median	1	383	1	1	0	49
TCGA-12-0819	0.2896	median	1	754	0	1	0	49
TCGA-06-0749	-0.8101	median	1	82	1	1	0	50
TCGA-14-0786	-0.4282	median	1	701	0	1	0	50
TCGA-02-0064	-0.1716	median	1	600	1	1	0	50
TCGA-02-0285	0.3759	median	1	422	0	1	0	50
TCGA-08-0358	0.3861	median	1	678	1	1	0	50
TCGA-02-0422	0.4017	median	1	441	1	1	0	50
TCGA-02-0015	0.6144	median	1	627	1	1	0	50
TCGA-02-0003	0.7875	median	1	144	1	1	0	50
TCGA-06-0147	-0.8511	median	1	541	0	1	0	51
TCGA-12-0662	-0.7768	median	1	1161	1	1	0	51
TCGA-14-1827	-0.7637	median	1	179	1	1	0	51
TCGA-06-0394	-0.7205	median	1	329	1	1	0	51
TCGA-19-1386	-0.4268	median	1	276	1	1	0	51
TCGA-12-0780	-0.231	median	1	452	0	1	0	51
TCGA-02-0330	-0.1458	median	1	484	0	1	0	51
TCGA-02-0116	0.6563	median	1	1489	1	1	2	51
TCGA-06-0166	0.7715	median	1	178	1	1	0	51
TCGA-02-0089	-0.9349	median	1	516	1	1	2	52
TCGA-27-2518	-0.7131	median	1	753	1	1	0	52
TCGA-14-2554	-0.6549	median	1	532	0	1	0	52
TCGA-12-0776	-0.1986	median	1	296	1	1	0	52
TCGA-08-0525	-0.1328	median	1	486	1	1	0	52
TCGA-08-0354	-0.0661	median	1	546	0	1	0	52
TCGA-12-0769	-0.0632	median	1	458	1	1	0	52
TCGA-28-1755	0.2495	median	1	47	0	1	0	52
TCGA-06-0145	-0.823	median	1	71	0	1	0	53
TCGA-12-1088	0.0929	median	1	3881	0	1	0	53
TCGA-02-0071	0.1743	median	1	167	1	1	0	53
TCGA-06-0747	0.5865	median	1	82	1	1	0	53
TCGA-06-0130	-0.9631	median	1	394	1	1	0	54
TCGA-06-0154	-0.9078	median	1	424	1	1	0	54
TCGA-02-0106	-0.6519	median	1	355	1	1	0	54
TCGA-14-0789	-0.5203	median	1	342	1	1	0	54
TCGA-14-1401	0.259	median	1	114	1	1	0	54
TCGA-14-1458	0.4017	median	1	203	1	1	0	54
TCGA-02-0043	0.4623	median	1	557	0	1	2	54
TCGA-02-0260	0.6656	median	1	515	1	1	0	54
TCGA-12-0707	-0.8789	median	1	864	1	1	0	55
TCGA-06-0189	-0.6507	median	1	469	1	1	0	55
TCGA-12-1096	-0.3465	median	1	277	1	1	0	55
TCGA-14-0866	-0.2335	median	1	801	1	1	0	55
TCGA-06-0645	0.124	median	1	175	0	1	0	55
TCGA-16-1056	0.2267	median	1	426	1	1	0	55
TCGA-19-1790	-0.8663	median	1	154	1	1	0	56
TCGA-12-1094	-0.8582	median	1	372	1	1	0	56
TCGA-27-2524	-0.5587	median	1	231	1	1	0	56
TCGA-02-0111	-0.5192	median	1	705	1	1	0	56
TCGA-06-0412	-0.4697	median	1	291	0	1	0	56
TCGA-12-5299	-0.0724	median	1	98	0	1	0	56
TCGA-27-1834	0.0124	median	1	1233	1	1	0	56
TCGA-02-0006	0.1443	median	1	558	0	1	0	56
TCGA-08-0529	0.3697	median	1	560	0	1	0	56
TCGA-32-4211	0.5415	median	1	383	1	1	0	56
TCGA-02-2470	-0.9195	median	1	393	1	1	2	57
TCGA-12-0620	-0.7276	median	1	318	1	1	0	57
TCGA-16-1062	-0.6741	median	1	646	0	1	0	57
TCGA-08-0246	-0.4078	median	1	127	0	1	0	57
TCGA-02-0068	-0.0793	median	1	804	1	1	0	57
TCGA-12-0828	-0.0489	median	1	272	1	1	0	57
TCGA-27-1830	0.7292	median	1	154	1	1	0	57
TCGA-06-0156	0.8156	median	1	178	1	1	0	57
TCGA-02-0289	0.9576	median	1	432	1	1	0	57
TCGA-06-0143	-0.4974	median	1	357	1	1	0	58
TCGA-12-1090	-0.104	median	1	231	1	1	0	58
TCGA-14-1402	-0.0982	median	1	975	0	1	0	58
TCGA-32-2494	-0.0902	median	1	632	0	1	0	58
TCGA-19-1388	0.1654	median	1	394	1	1	0	58
TCGA-12-1092	0.5781	median	1	661	1	1	0	58
TCGA-08-0353	0.791	median	1	256	1	1	0	58
TCGA-12-5301	-0.935	median	1	62	1	1	0	59
TCGA-02-0004	-0.8559	median	1	345	1	1	0	59
TCGA-06-0745	-0.7947	median	1	239	1	1	0	59
TCGA-02-0083	-0.6391	median	1	691	0	1	2	59
TCGA-08-0356	-0.3596	median	1	946	0	1	0	59
TCGA-32-1970	-0.3192	median	1	468	1	1	0	59
TCGA-27-1838	0.0838	median	1	350	0	1	0	59
TCGA-32-2495	0.2939	median	1	457	0	1	2	59
TCGA-12-3646	0.737	median	1	1339	0	1	0	59
TCGA-12-3652	-0.9664	median	1	1062	1	1	0	60
TCGA-08-0518	-0.776	median	1	588	0	1	0	60
TCGA-14-1034	-0.5434	median	1	485	0	1	0	60
TCGA-14-1452	-0.3493	median	1	216	1	1	0	60
TCGA-32-1991	-0.2019	median	1	515	1	1	0	60
TCGA-06-0646	-0.1571	median	1	175	1	1	0	60
TCGA-12-0619	-0.0049	median	1	1062	1	1	0	60
TCGA-12-0670	0.0616	median	1	790	1	1	0	60
TCGA-02-0034	0.213	median	1	430	1	1	0	60
TCGA-08-0522	-0.8038	median	1	635	1	2	0	61
TCGA-12-1097	-0.6108	median	1	442	1	2	0	61
TCGA-06-0216	-0.54	median	1	735	0	2	0	61
TCGA-19-0963	-0.2331	median	1	434	1	2	0	61
TCGA-12-3648	-0.0515	median	1	819	0	2	0	61
TCGA-02-0046	0.1549	median	1	209	1	2	0	61
TCGA-02-0325	0.2189	median	1	323	1	2	0	61
TCGA-14-1455	0.3152	median	1	28	1	2	0	61
TCGA-02-0009	0.4275	median	1	322	0	2	0	61
[truncated: 192 more rows]
