# Supplementary material for: SOX4 inhibits GBM cell growth and induces G0/G1 cell cycle arrest through Akt-p53 axis
Source: BMC Neurol. 2014 Nov 1;14:207. doi: 10.1186/s12883-014-0207-y (PMC4233052; doi:10.1186/s12883-014-0207-y)
Supplement: Additional file 5: Table S3. — 633 genes regulated by SOX4 in LN229 cells and its overlap between genes regulated in LNCaP prostate cancer cells. [file 12883_2014_207_MOESM5_ESM.xlsx]

## Sheet: 工作表2
633 gene regulated by SOX4 with fold change>1.8 in LN229 cells
Probe Set ID	Fold change([PSF] vs [control])	Regulation([PSF] vs [control])	Gene Symbol	Gene Title
11725428_a_at	2.51378	up	ABLIM3	actin binding LIM protein family, member 3
11746009_a_at	2.44714	up	ACAT2	acetyl-CoA acetyltransferase 2
11721223_at	2.1815	up	ACOX2	acyl-CoA oxidase 2, branched chain
AFFX-HSAC07/X00351_5_at	1.84792	up	ACTB /// ACTB /// LOC100505829	actin, beta /// actin, beta /// uncharacterized LOC100505829
11718016_a_at	2.11332	up	ADARB1	adenosine deaminase, RNA-specific, B1
11733205_a_at	2.74144	up	AFAP1L1	actin filament associated protein 1-like 1
11756742_a_at	1.88279	up	AGPAT5	1-acylglycerol-3-phosphate O-acyltransferase 5 (lysophosphatidic acid acyltransferase, epsilon)
11731833_a_at	3.93742	up	AK4 /// LOC100507855	adenylate kinase 4 /// adenylate kinase isoenzyme 4, mitochondrial-like
11719171_a_at	1.90913	up	AKR1C1	aldo-keto reductase family 1, member C1 (dihydrodiol dehydrogenase 1; 20-alpha (3-alpha)-hydroxysteroid dehydrogenase)
11725706_s_at	2.08213	up	AMOTL1	angiomotin like 1
11718563_a_at	1.89623	up	ANKRD10	ankyrin repeat domain 10
11744787_a_at	2.42093	up	ANLN	anillin, actin binding protein
11723829_s_at	16.428	up	ANO1	anoctamin 1, calcium activated chloride channel
11759424_at	2.4359	up	ANXA5	annexin A5
11730719_x_at	2.18113	up	AP1S2	adaptor-related protein complex 1, sigma 2 subunit
11730424_at	16.1901	up	APCDD1L	adenomatosis polyposis coli down-regulated 1-like
11722735_at	1.87228	up	APPL1	adaptor protein, phosphotyrosine interaction, PH domain and leucine zipper containing 1
11749656_a_at	2.42746	up	ARHGAP11A	Rho GTPase activating protein 11A
11719650_a_at	2.26111	up	ARHGEF10	Rho guanine nucleotide exchange factor (GEF) 10
11754063_a_at	2.27923	up	ASF1B	ASF1 anti-silencing function 1 homolog B (S. cerevisiae)
11739013_s_at	1.86089	up	ASH2L	ash2 (absent, small, or homeotic)-like (Drosophila)
11742832_a_at	2.10066	up	ASPM	asp (abnormal spindle) homolog, microcephaly associated (Drosophila)
11725722_at	2.38022	up	ATAD2	ATPase family, AAA domain containing 2
11720574_s_at	2.04237	up	ATP8B1	ATPase, aminophospholipid transporter, class I, type 8B, member 1
11720203_a_at	1.85644	up	AURKB	aurora kinase B
11740624_a_at	1.98154	up	AZI1	5-azacytidine induced 1
11729998_a_at	3.26751	up	B3GNT7	UDP-GlcNAc:betaGal beta-1,3-N-acetylglucosaminyltransferase 7
11744685_a_at	2.06248	up	B4GALNT1	beta-1,4-N-acetyl-galactosaminyl transferase 1
11719475_a_at	7.8314	up	BEX1	brain expressed, X-linked 1
11720802_s_at	1.80796	up	BIN3	bridging integrator 3
11739602_a_at	2.49945	up	BIRC5	baculoviral IAP repeat containing 5
11756409_a_at	2.41403	up	BLM	Bloom syndrome, RecQ helicase-like
11759213_at	2.3967	up	BMP8B	bone morphogenetic protein 8b
11759029_at	1.81034	up	BRI3BP	BRI3 binding protein
11720647_a_at	2.44591	up	BUB1B	budding uninhibited by benzimidazoles 1 homolog beta (yeast)
11726469_s_at	2.42422	up	C1orf106	chromosome 1 open reading frame 106
11715746_a_at	2.05809	up	C1orf151-NBL1 /// NBL1	C1orf151-NBL1 readthrough /// neuroblastoma, suppression of tumorigenicity 1
11733825_s_at	1.95694	up	C1orf198	chromosome 1 open reading frame 198
11755335_a_at	2.17196	up	C1orf21	chromosome 1 open reading frame 21
11758529_s_at	2.23	up	C2orf18 /// CENPA	chromosome 2 open reading frame 18 /// centromere protein A
11743565_at	2.11896	up	CABLES2	Cdk5 and Abl enzyme substrate 2
11720511_a_at	2.30236	up	CARHSP1	calcium regulated heat stable protein 1, 24kDa
11741225_a_at	2.40408	up	CASC5	cancer susceptibility candidate 5
11756032_a_at	1.81965	up	CBR3	carbonyl reductase 3
11722710_at	2.46561	up	CBX2	chromobox homolog 2
11758016_s_at	1.81441	up	CCDC34	coiled-coil domain containing 34
11720994_x_at	2.69442	up	CCL3	chemokine (C-C motif) ligand 3
11722572_at	2.32139	up	CCNA2	cyclin A2
11723939_a_at	2.39443	up	CCNB1	cyclin B1
11728301_a_at	1.84794	up	CCNE2	cyclin E2
11727536_x_at	2.34572	up	CCNF	cyclin F
11726756_a_at	2.33105	up	CDC25A	cell division cycle 25 homolog A (S. pombe)
11719699_a_at	2.14038	up	CDC45	cell division cycle 45 homolog (S. cerevisiae)
11743064_at	2.16639	up	CDC6	cell division cycle 6 homolog (S. cerevisiae)
11755466_a_at	3.63649	up	CDCA2	cell division cycle associated 2
11743452_s_at	1.9053	up	CDCA4	cell division cycle associated 4
11718183_at	1.93996	up	CDCA5	cell division cycle associated 5
11758478_s_at	2.20033	up	CDCA7	cell division cycle associated 7
11745843_a_at	1.91914	up	CDK1	cyclin-dependent kinase 1
11722020_x_at	1.81253	up	CDK16	cyclin-dependent kinase 16
11723464_s_at	7.24309	up	CELF2	CUGBP, Elav-like family member 2
11734849_a_at	1.84385	up	CELSR2	cadherin, EGF LAG seven-pass G-type receptor 2 (flamingo homolog, Drosophila)
11754676_a_at	1.90856	up	CENPE	centromere protein E, 312kDa
11743296_a_at	1.92909	up	CENPF	centromere protein F, 350/400kDa (mitosin)
11763208_at	2.25832	up	CENPI	centromere protein I
11743530_a_at	1.95464	up	CENPK	centromere protein K
11735107_a_at	1.83156	up	CENPO	centromere protein O
11758452_s_at	2.01517	up	CENPQ	centromere protein Q
11720827_a_at	1.96303	up	CENPW	centromere protein W
11720247_a_at	2.23689	up	CEP55	centrosomal protein 55kDa
11725011_a_at	1.86033	up	CEP78	centrosomal protein 78kDa
11754581_s_at	1.88991	up	CERS6	ceramide synthase 6
11727879_s_at	1.91785	up	CHAF1A	chromatin assembly factor 1, subunit A (p150)
11721593_at	2.61291	up	CHST1	carbohydrate (keratan sulfate Gal-6) sulfotransferase 1
11754470_a_at	1.81958	up	CHTF18	CTF18, chromosome transmission fidelity factor 18 homolog (S. cerevisiae)
11754044_at	2.01705	up	CLSPN	claspin
11742743_a_at	1.96694	up	CNN3	calponin 3, acidic
11726904_a_at	2.4631	up	COBL	cordon-bleu homolog (mouse)
11730533_a_at	3.20036	up	COL13A1	collagen, type XIII, alpha 1
11715404_a_at	2.33509	up	COL6A1	collagen, type VI, alpha 1
11746367_a_at	1.88039	up	CSE1L	CSE1 chromosome segregation 1-like (yeast)
11739547_at	2.52032	up	CSPG4	chondroitin sulfate proteoglycan 4
11729239_x_at	2.46907	up	CSRP2	cysteine and glycine-rich protein 2
11715441_a_at	1.93982	up	CTGF	connective tissue growth factor
11747388_x_at	1.81478	up	CTNNB1	catenin (cadherin-associated protein), beta 1, 88kDa
11716234_s_at	2.40478	up	CTNNBIP1	catenin, beta interacting protein 1
11743907_a_at	1.81645	up	CTPS1	CTP synthase 1
11757682_a_at	2.00214	up	CYB5R2	cytochrome b5 reductase 2
11758590_s_at	1.9057	up	CYBRD1	cytochrome b reductase 1
11730353_a_at	2.48717	up	CYP26B1	cytochrome P450, family 26, subfamily B, polypeptide 1
11722564_at	2.36716	up	CYP51A1 /// LRRD1	cytochrome P450, family 51, subfamily A, polypeptide 1 /// leucine-rich repeats and death domain containing 1
11754346_a_at	1.90696	up	DBNDD1	dysbindin (dystrobrevin binding protein 1) domain containing 1
11749894_a_at	1.86268	up	DCK	deoxycytidine kinase
11733975_a_at	1.91045	up	DDHD2	DDHD domain containing 2
11758125_s_at	2.99523	up	DEPDC1B	DEP domain containing 1B
11743808_a_at	2.44102	up	DHCR7	7-dehydrocholesterol reductase
11718999_x_at	1.95932	up	DHFR	dihydrofolate reductase
11721488_a_at	1.82882	up	DLC1	deleted in liver cancer 1
11763480_x_at	2.91834	up	DLEU2	deleted in lymphocytic leukemia 2 (non-protein coding)
11744730_s_at	1.87045	up	DLEU2 /// DLEU2L	deleted in lymphocytic leukemia 2 (non-protein coding) /// deleted in lymphocytic leukemia 2-like
11722367_a_at	1.85891	up	DLGAP5	discs, large (Drosophila) homolog-associated protein 5
11738997_s_at	1.9565	up	DPYSL2	dihydropyrimidinase-like 2
11726302_a_at	2.01915	up	DTL	denticleless E3 ubiquitin protein ligase homolog (Drosophila)
11728958_x_at	1.81049	up	E2F8	E2F transcription factor 8
11716778_s_at	1.98022	up	EIF1AX	eukaryotic translation initiation factor 1A, X-linked
11754098_a_at	2.17452	up	EIF2C2	eukaryotic translation initiation factor 2C, 2
11728707_a_at	2.14116	up	EMP2	epithelial membrane protein 2
11726441_a_at	1.96365	up	ERCC6L	excision repair cross-complementing rodent repair deficiency, complementation group 6-like
11727968_at	2.44697	up	ESCO2	establishment of cohesion 1 homolog 2 (S. cerevisiae)
11723909_at	1.92682	up	ESPL1	extra spindle pole bodies homolog 1 (S. cerevisiae)
11721209_a_at	2.04078	up	EXO1	exonuclease 1
11721290_a_at	2.52828	up	F3	coagulation factor III (thromboplastin, tissue factor)
11719481_a_at	2.6323	up	FABP7	fatty acid binding protein 7, brain
11754939_x_at	3.44455	up	FADS2	fatty acid desaturase 2
11732554_a_at	3.53833	up	FAIM	Fas apoptotic inhibitory molecule
11724993_at	3.29548	up	FAM101B	family with sequence similarity 101, member B
11739932_a_at	1.94405	up	FAM111B	family with sequence similarity 111, member B
11723747_a_at	2.25145	up	FAM64A	family with sequence similarity 64, member A
11730264_a_at	2.02596	up	FAM83D	family with sequence similarity 83, member D
11730304_at	2.14625	up	FANCA	Fanconi anemia, complementation group A
11730876_a_at	2.09185	up	FANCI	Fanconi anemia, complementation group I
11719527_a_at	2.03308	up	FBXL16	F-box and leucine-rich repeat protein 16
11720762_a_at	1.84794	up	FBXO3	F-box protein 3
11724963_s_at	1.84638	up	FBXO5	F-box protein 5
11748275_x_at	2.73587	up	FDFT1	farnesyl-diphosphate farnesyltransferase 1
11758249_s_at	2.21162	up	FDPS	farnesyl diphosphate synthase
11751388_a_at	1.98818	up	FEN1	flap structure-specific endonuclease 1
11749883_a_at	1.80867	up	FEZ1	fasciculation and elongation protein zeta 1 (zygin I)
11720717_a_at	1.81087	up	FGF13	fibroblast growth factor 13
11730422_at	1.86997	up	FLVCR1	feline leukemia virus subgroup C cellular receptor 1
11726141_at	1.82326	up	FMN2	formin 2
11715491_s_at	2.50307	up	FSCN1 /// LOC100653350	fascin homolog 1, actin-bundling protein (Strongylocentrotus purpuratus) /// uncharacterized LOC100653350
11732713_at	5.21501	up	FST	follistatin
11724436_a_at	2.13007	up	GABPB1	GA binding protein transcription factor, beta subunit 1
11721894_at	1.86461	up	GAS1	growth arrest-specific 1
11747055_a_at	2.54243	up	GFRA1	GDNF family receptor alpha 1
11743513_a_at	1.90925	up	GINS2	GINS complex subunit 2 (Psf2 homolog)
11736596_s_at	2.4095	up	GINS4	GINS complex subunit 4 (Sld5 homolog)
11743688_at	2.03931	up	GLI2	GLI family zinc finger 2
11746440_s_at	1.88635	up	GLO1	glyoxalase I
11726228_x_at	3.85592	up	GNG4	guanine nucleotide binding protein (G protein), gamma 4
11739426_a_at	1.81166	up	GPD2	glycerol-3-phosphate dehydrogenase 2 (mitochondrial)
11732858_a_at	2.59771	up	GPR124	G protein-coupled receptor 124
11742775_a_at	2.35459	up	GPR161	G protein-coupled receptor 161
11736082_a_at	2.18525	up	GTSE1	G-2 and S-phase expressed 1
11759176_at	1.89979	up	GTSE1 /// TRMU	G-2 and S-phase expressed 1 /// tRNA 5-methylaminomethyl-2-thiouridylate methyltransferase
11750103_a_at	2.32022	up	HADH	hydroxyacyl-CoA dehydrogenase
11723255_x_at	1.98404	up	HAT1	histone acetyltransferase 1
11758572_s_at	1.81882	up	HELLS	helicase, lymphoid-specific
11753441_a_at	1.89251	up	HILS1	histone linker H1 domain, spermatid-specific 1, pseudogene
11715826_x_at	1.80524	up	HMG20B	high mobility group 20B
11739025_a_at	2.31315	up	HMGB1	high mobility group box 1
11754183_s_at	2.98563	up	HMGB3	high mobility group box 3
11727376_a_at	2.02016	up	HMGCR	3-hydroxy-3-methylglutaryl-CoA reductase
11716987_a_at	3.18068	up	HMGCS1	3-hydroxy-3-methylglutaryl-CoA synthase 1 (soluble)
11728660_at	1.85141	up	HN1L	hematological and neurological expressed 1-like
11723200_s_at	1.84162	up	HNRNPA3	heterogeneous nuclear ribonucleoprotein A3
11749303_s_at	2.28574	up	HNRNPD	heterogeneous nuclear ribonucleoprotein D (AU-rich element RNA binding protein 1, 37kDa)
11733320_a_at	1.83689	up	HRAS	v-Ha-ras Harvey rat sarcoma viral oncogene homolog
11744584_a_at	1.84387	up	HYI	hydroxypyruvate isomerase (putative)
11715537_x_at	2.4459	up	IDH2	isocitrate dehydrogenase 2 (NADP+), mitochondrial
11720062_s_at	3.73336	up	IER3	immediate early response 3
11718546_s_at	1.85311	up	ILF3	interleukin enhancer binding factor 3, 90kDa
11717496_a_at	1.82199	up	IMPA2	inositol(myo)-1(or 4)-monophosphatase 2
11723209_s_at	1.86825	up	KBTBD6	kelch repeat and BTB (POZ) domain containing 6
11758536_s_at	2.11218	up	KCTD15	potassium channel tetramerisation domain containing 15
11727275_a_at	1.96976	up	KDELC2	KDEL (Lys-Asp-Glu-Leu) containing 2
11727490_x_at	2.48466	up	KIF11	kinesin family member 11
11758371_s_at	2.58615	up	KIF15	kinesin family member 15
11723010_a_at	2.25457	up	KIF20A	kinesin family member 20A
11756918_a_at	1.81439	up	KIF23	kinesin family member 23
11750773_a_at	2.2233	up	KIF2A	kinesin heavy chain member 2A
11745868_a_at	1.98823	up	KIF2C	kinesin family member 2C
11741197_s_at	2.13287	up	KIF5C	kinesin family member 5C
11760228_s_at	2.50968	up	KLHL23 /// PHOSPHO2-KLHL23	kelch-like 23 (Drosophila) /// PHOSPHO2-KLHL23 readthrough
11719245_a_at	1.89575	up	LARGE	like-glycosyltransferase
11716797_s_at	1.88962	up	LBR	lamin B receptor
11720028_x_at	1.89645	up	LDLR	low density lipoprotein receptor
11759211_at	37.1543	up	LHX1	LIM homeobox 1
11750441_a_at	1.87116	up	LMNB1	lamin B1
11716171_s_at	1.92373	up	LMNB2	lamin B2
11715602_s_at	2.18874	up	LOC100505813 /// SPARC	uncharacterized LOC100505813 /// secreted protein, acidic, cysteine-rich (osteonectin)
11756504_s_at	1.83765	up	LOC100509445 /// LOC728715 /// OVOS2	uncharacterized LOC100509445 /// ovostatin homolog 2-like /// ovostatin 2
11743191_a_at	2.72718	up	LOC100653217 /// NTM	neurotrimin-like /// neurotrimin
11757558_s_at	1.83478	up	LONRF1	LON peptidase N-terminal domain and ring finger 1
11755110_a_at	2.02827	up	LRIG1	leucine-rich repeats and immunoglobulin-like domains 1
11741376_a_at	2.24209	up	LRP8	low density lipoprotein receptor-related protein 8, apolipoprotein e receptor
11724206_a_at	1.90848	up	MAD1L1	MAD1 mitotic arrest deficient-like 1 (yeast)
11755364_a_at	2.24618	up	MAMLD1	mastermind-like domain containing 1
11736559_a_at	2.18957	up	MAP2	microtubule-associated protein 2
11724460_a_at	2.39282	up	MCAM	melanoma cell adhesion molecule
11736366_x_at	2.17298	up	MCM10	minichromosome maintenance complex component 10
11746594_a_at	2.2394	up	MCM2	minichromosome maintenance complex component 2
11753558_x_at	2.21149	up	MCM7	minichromosome maintenance complex component 7
11755094_a_at	2.12041	up	MEX3D	mex-3 homolog D (C. elegans)
11721144_a_at	2.73754	up	MKI67	antigen identified by monoclonal antibody Ki-67
11749000_a_at	1.97415	up	MSH6	mutS homolog 6 (E. coli)
11743621_a_at	1.96203	up	MSRA	methionine sulfoxide reductase A
11744169_a_at	1.9363	up	MYBL2	v-myb myeloblastosis viral oncogene homolog (avian)-like 2
11745021_a_at	2.01691	up	MYC	v-myc myelocytomatosis viral oncogene homolog (avian)
11747656_a_at	2.22594	up	MYEOV	myeloma overexpressed (in a subset of t(11;14) positive multiple myelomas)
11754984_s_at	1.90609	up	MYH10	myosin, heavy chain 10, non-muscle
11722211_a_at	1.95464	up	NASP	nuclear autoantigenic sperm protein (histone-binding)
11722826_a_at	2.19676	up	NCAPG	non-SMC condensin I complex, subunit G
11717350_at	1.87891	up	NCAPH2	non-SMC condensin II complex, subunit H2
11744274_at	2.36302	up	NDC80	NDC80 kinetochore complex component homolog (S. cerevisiae)
11754337_s_at	1.86803	up	NDRG1	N-myc downstream regulated 1
11718688_a_at	3.41574	up	NES	nestin
11718576_s_at	2.25127	up	NET1	neuroepithelial cell transforming 1
11722660_a_at	1.85971	up	NFE2L3	nuclear factor (erythroid-derived 2)-like 3
11717220_at	1.89081	up	NFIB	nuclear factor I/B
11743137_a_at	2.24158	up	NID1	nidogen 1
11725117_a_at	1.82734	up	NLN	neurolysin (metallopeptidase M3 family)
11718260_at	2.29283	up	NOTCH1	notch 1
11747474_a_at	1.90782	up	NR4A2	nuclear receptor subfamily 4, group A, member 2
11716967_a_at	2.69114	up	NRP2	neuropilin 2
11756412_a_at	1.95212	up	NT5DC2	5'-nucleotidase domain containing 2
11756569_a_at	2.43417	up	NUSAP1	nucleolar and spindle associated protein 1
11763287_a_at	1.93563	up	OBSL1	obscurin-like 1
11727543_at	1.83211	up	OIP5	Opa interacting protein 5
11727839_x_at	1.80916	up	ORC1	origin recognition complex, subunit 1
11718303_a_at	2.10919	up	PAFAH1B3	platelet-activating factor acetylhydrolase 1b, catalytic subunit 3 (29kDa)
11719173_s_at	2.02868	up	PAICS	phosphoribosylaminoimidazole carboxylase, phosphoribosylaminoimidazole succinocarboxamide synthetase
11743193_a_at	2.14334	up	PARD6G	par-6 partitioning defective 6 homolog gamma (C. elegans)
11747110_a_at	1.97873	up	PASK	PAS domain containing serine/threonine kinase
11723950_a_at	2.80461	up	PBK	PDZ binding kinase
11718632_x_at	1.95326	up	PCBP4	poly(rC) binding protein 4
11719230_at	2.50243	up	PCDH1	protocadherin 1
11727563_at	2.00911	up	PCDHB5	protocadherin beta 5
11734920_s_at	2.17025	up	PCYOX1L	prenylcysteine oxidase 1 like
11737331_at	1.9978	up	PDE1C	phosphodiesterase 1C, calmodulin-dependent 70kDa
11733981_a_at	2.31011	up	PDK1	pyruvate dehydrogenase kinase, isozyme 1
11722406_at	3.38128	up	PFKFB4	6-phosphofructo-2-kinase/fructose-2,6-biphosphatase 4
11724071_at	2.05488	up	PHF10	PHD finger protein 10
11722880_a_at	1.90394	up	PHF19	PHD finger protein 19
11755026_s_at	2.44544	up	PHF2	PHD finger protein 2
11754968_a_at	1.82185	up	PITPNM2	phosphatidylinositol transfer protein, membrane-associated 2
11722938_a_at	1.94226	up	PKN3	protein kinase N3
11749809_a_at	2.43778	up	PLAT	plasminogen activator, tissue
11730106_a_at	2.30585	up	PLCB1	phospholipase C, beta 1 (phosphoinositide-specific)
11747114_a_at	1.84853	up	PLK4	polo-like kinase 4
11729203_a_at	2.53841	up	PLXND1	plexin D1
11739766_at	2.78146	up	PNPLA3	patatin-like phospholipase domain containing 3
11742934_s_at	1.93578	up	POC1A	POC1 centriolar protein homolog A (Chlamydomonas)
11715763_a_at	2.1071	up	PODXL	podocalyxin-like
11746633_a_at	1.86121	up	POLA2	polymerase (DNA directed), alpha 2, accessory subunit
11744519_a_at	2.03118	up	POLE2	polymerase (DNA directed), epsilon 2, accessory subunit
11762499_at	2.42606	up	POLQ	polymerase (DNA directed), theta
11750824_a_at	2.51546	up	PRC1	protein regulator of cytokinesis 1
11727841_a_at	3.42041	up	PRKCD	protein kinase C, delta
11743384_at	2.15168	up	PRPF40A	PRP40 pre-mRNA processing factor 40 homolog A (S. cerevisiae)
11718135_at	1.94503	up	PRPS2	phosphoribosyl pyrophosphate synthetase 2
11752694_x_at	1.81478	up	PRR11	proline rich 11
11715815_a_at	1.89269	up	PSMC3	proteasome (prosome, macropain) 26S subunit, ATPase, 3
11755918_a_at	1.85504	up	PTK7	PTK7 protein tyrosine kinase 7
11731208_at	1.95346	up	PTPRH	protein tyrosine phosphatase, receptor type, H
11729976_a_at	2.6597	up	PTPRN2	protein tyrosine phosphatase, receptor type, N polypeptide 2
11716086_a_at	2.6746	up	PXDN	peroxidasin homolog (Drosophila)
11721539_at	2.01842	up	RAB15	RAB15, member RAS oncogene family
11741284_a_at	2.01951	up	RFC5	replication factor C (activator 1) 5, 36.5kDa
11732534_a_at	1.9721	up	RGS7	regulator of G-protein signaling 7
11758664_s_at	2.17959	up	RHOBTB3	Rho-related BTB domain containing 3
11759068_at	2.22595	up	RIF1	RAP1 interacting factor homolog (yeast)
11758151_s_at	2.16579	up	RNASEH2A	ribonuclease H2, subunit A
11723831_at	2.06859	up	RNF157	ring finger protein 157
11727670_s_at	2.80223	up	ROPN1 /// ROPN1B	rhophilin associated tail protein 1 /// rhophilin associated tail protein 1B
11763726_a_at	2.0007	up	RPL10 /// SNORA70	ribosomal protein L10 /// small nucleolar RNA, H/ACA box 70
11743602_a_at	2.54051	up	RRM1	ribonucleotide reductase M1
11754360_a_at	1.81651	up	RRM2	ribonucleotide reductase M2
11756174_s_at	2.10034	up	SCD	stearoyl-CoA desaturase (delta-9-desaturase)
11739277_at	2.8127	up	SDC3	syndecan 3
11725245_a_at	2.4631	up	SDK1	sidekick cell adhesion molecule 1
11723246_s_at	46.6209	up	SFRP1	secreted frizzled-related protein 1
11746168_a_at	2.83224	up	SHROOM2	shroom family member 2
11740387_at	2.09442	up	SHROOM4	shroom family member 4
11719728_s_at	2.05824	up	SIRPA	signal-regulatory protein alpha
11722069_a_at	2.01143	up	SKA1	spindle and kinetochore associated complex subunit 1
11729310_a_at	2.23786	up	SKA3	spindle and kinetochore associated complex subunit 3
11757977_s_at	2.18195	up	SLC12A7	solute carrier family 12 (potassium/chloride transporters), member 7
11736030_a_at	1.8432	up	SLC16A3	solute carrier family 16, member 3 (monocarboxylic acid transporter 4)
11729291_a_at	2.17701	up	SLC25A37	solute carrier family 25 (mitochondrial iron transporter), member 37
11733413_a_at	2.07038	up	SLC26A6	solute carrier family 26, member 6
11744517_a_at	2.20681	up	SLC2A10	solute carrier family 2 (facilitated glucose transporter), member 10
11744868_a_at	2.04744	up	SMC2	structural maintenance of chromosomes 2
11733874_a_at	2.15842	up	SMC4	structural maintenance of chromosomes 4
11754450_s_at	1.88754	up	SOGA2	SOGA family member 2
11716773_s_at	1.90929	up	SORBS3	sorbin and SH3 domain containing 3
11742810_at	2.32388	up	SOX10	SRY (sex determining region Y)-box 10
11720993_at	1.83485	up	SOX2	SRY (sex determining region Y)-box 2
11731994_s_at	16.6946	up	SPANXA1 /// SPANXA2 /// SPANXC /// SPANXD /// SPANXE	sperm protein associated with the nucleus, X-linked, family member A1 /// SPANX family, member A2 /// SPANX family, member C /// SPANX family, member D /// SPANX family, member E
11738785_at	5.69116	up	SPANXB1 /// SPANXB2 /// SPANXF1	SPANX family, member B1 /// SPANX family, member B2 /// SPANX family, member F1
11759151_at	2.1403	up	SPC24	SPC24, NDC80 kinetochore complex component, homolog (S. cerevisiae)
11723998_at	3.58936	up	SPC25	SPC25, NDC80 kinetochore complex component, homolog (S. cerevisiae)
11717729_a_at	2.64393	up	SQLE	squalene epoxidase
11752012_a_at	1.84291	up	SREBF2	sterol regulatory element binding transcription factor 2
11734933_s_at	1.96463	up	SRSF2	serine/arginine-rich splicing factor 2
11717721_s_at	3.46612	up	ST6GAL1	ST6 beta-galactosamide alpha-2,6-sialyltranferase 1
11742883_at	4.3446	up	ST6GALNAC2	ST6 (alpha-N-acetyl-neuraminyl-2,3-beta-galactosyl-1,3)-N-acetylgalactosaminide alpha-2,6-sialyltransferase 2
11751932_x_at	1.81882	up	STIL	SCL/TAL1 interrupting locus
11743041_a_at	1.97789	up	STIP1	stress-induced-phosphoprotein 1
11741400_a_at	1.99476	up	STMN1	stathmin 1
11716055_s_at	2.03192	up	STMN3	stathmin-like 3
11733461_at	2.78371	up	SUSD5	sushi domain containing 5
11756450_s_at	1.92044	up	SYNE2	spectrin repeat containing, nuclear envelope 2
11719167_a_at	1.83688	up	TACC1	transforming, acidic coiled-coil containing protein 1
11725443_at	2.90361	up	TCEAL7	transcription elongation factor A (SII)-like 7
11756783_a_at	9.42423	up	TF	transferrin
11755027_a_at	1.92156	up	TGFB1I1	transforming growth factor beta 1 induced transcript 1
11732818_at	3.92526	up	TMEM171	transmembrane protein 171
11728022_a_at	1.93193	up	TMEM45A	transmembrane protein 45A
11721634_x_at	2.11332	up	TMEM97	transmembrane protein 97
11757310_s_at	2.08589	up	TMEM98	transmembrane protein 98
11736447_at	1.97697	up	TMPO	thymopoietin
11720971_at	2.14039	up	TOP2A	topoisomerase (DNA) II alpha 170kDa
11742308_s_at	1.87383	up	TPM1	tropomyosin 1 (alpha)
11731526_s_at	1.81116	up	TRIP13	thyroid hormone receptor interactor 13
11723435_s_at	1.92182	up	TTK	TTK protein kinase
11728852_a_at	2.08248	up	TUB	tubby homolog (mouse)
11757913_x_at	1.89942	up	TUBA1A	tubulin, alpha 1a
11728319_x_at	5.14577	up	TUBA3C /// TUBA3D	tubulin, alpha 3c /// tubulin, alpha 3d
11725298_x_at	2.11229	up	TUBB2B	tubulin, beta 2B class IIb
11751805_a_at	1.9431	up	TYMS	thymidylate synthetase
11724328_a_at	2.20748	up	UBE2C	ubiquitin-conjugating enzyme E2C
11730718_at	2.80457	up	UCN2	urocortin 2
11748783_a_at	2.46451	up	UHRF1	ubiquitin-like with PHD and ring finger domains 1
11747855_a_at	1.95754	up	UQCRC1	ubiquinol-cytochrome c reductase core protein I
11743536_at	1.84695	up	VRK1	vaccinia related kinase 1
11716120_a_at	1.82536	up	WDR34	WD repeat domain 34
11746102_a_at	1.98383	up	WDR76	WD repeat domain 76
11718937_at	1.9434	up	WDYHV1	WDYHV motif containing 1
11719047_s_at	1.8015	up	WEE1	WEE1 homolog (S. pombe)
11744764_s_at	1.93689	up	WHSC1	Wolf-Hirschhorn syndrome candidate 1
11754227_s_at	2.14085	up	WHSC1L1	Wolf-Hirschhorn syndrome candidate 1-like 1
11746616_a_at	2.14573	up	WSB1	WD repeat and SOCS box containing 1
11721578_at	1.95079	up	WTIP	Wilms tumor 1 interacting protein
11736232_at	1.85878	up	ZNF362	zinc finger protein 362
11722858_s_at	2.21352	up	ZNF395	zinc finger protein 395
11731164_a_at	2.46592	up	ZNF789	zinc finger protein 789
11725738_at	1.85341	down	39874	membrane-associated ring finger (C3HC4) 3, E3 ubiquitin protein ligase
11716304_a_at	1.92815	down	ABHD14B	abhydrolase domain containing 14B
11717559_a_at	2.16058	down	ABLIM1	actin binding LIM protein 1
11722352_s_at	2.24032	down	ACTA2	actin, alpha 2, smooth muscle, aorta
11722199_at	2.17725	down	ADAM12	ADAM metallopeptidase domain 12
11723965_at	2.14893	down	AGA	aspartylglucosaminidase
11724488_at	5.24534	down	AKR1B10	aldo-keto reductase family 1, member B10 (aldose reductase)
11731722_a_at	2.19783	down	ALDH3B1	aldehyde dehydrogenase 3 family, member B1
11763168_s_at	1.88377	down	ALG13	asparagine-linked glycosylation 13 homolog (S. cerevisiae)
11723263_a_at	2.60709	down	AMN1	antagonist of mitotic exit network 1 homolog (S. cerevisiae)
11737557_at	3.70018	down	AMTN	amelotin
11757396_s_at	7.53774	down	ANXA8 /// ANXA8L1 /// ANXA8L2	annexin A8 /// annexin A8-like 1 /// annexin A8-like 2
11756912_a_at	2.20631	down	AOX1	aldehyde oxidase 1
11741574_s_at	2.06505	down	AP1AR	adaptor-related protein complex 1 associated regulatory protein
11718756_a_at	1.93749	down	APLP1	amyloid beta (A4) precursor-like protein 1
11752199_a_at	1.87105	down	APP	amyloid beta (A4) precursor protein
11764003_s_at	1.98794	down	ARMC9	armadillo repeat containing 9
11742799_at	1.91138	down	ATF7IP	activating transcription factor 7 interacting protein
11726301_a_at	1.84175	down	ATG4A	autophagy related 4A, cysteine peptidase
11739489_a_at	2.98839	down	ATP10D	ATPase, class V, type 10D
11715362_at	2.15652	down	ATP6V0E1	ATPase, H+ transporting, lysosomal 9kDa, V0 subunit e1
11716127_a_at	2.16446	down	BAG1	BCL2-associated athanogene
11727707_a_at	1.93771	down	BBC3	BCL2 binding component 3
11732144_a_at	1.94539	down	BBS2	Bardet-Biedl syndrome 2
11763406_s_at	2.24214	down	BICC1	bicaudal C homolog 1 (Drosophila)
11759557_at	1.85269	down	BLZF1	basic leucine zipper nuclear factor 1
11743497_at	3.1033	down	BMP2	bone morphogenetic protein 2
11741783_a_at	2.43249	down	BNIP1	BCL2/adenovirus E1B 19kDa interacting protein 1
11736591_at	1.91795	down	BOD1L1	biorientation of chromosomes in cell division 1-like 1
11747448_x_at	2.37461	down	BTN3A2	butyrophilin, subfamily 3, member A2
11736056_x_at	1.82642	down	C10orf32	chromosome 10 open reading frame 32
11719419_a_at	1.83197	down	C14orf109	chromosome 14 open reading frame 109
11742875_at	2.1298	down	C18orf32 /// RPL17-C18ORF32	chromosome 18 open reading frame 32 /// RPL17-C18orf32 readthrough
11752683_a_at	1.89453	down	C1orf114	chromosome 1 open reading frame 114
11719401_a_at	1.83224	down	C1orf122	chromosome 1 open reading frame 122
11733530_at	2.00852	down	C1RL	complement component 1, r subcomponent-like
11732862_a_at	1.97934	down	C2orf74 /// KIAA1841	chromosome 2 open reading frame 74 /// KIAA1841
11743406_x_at	2.47588	down	C4orf34	chromosome 4 open reading frame 34
11736050_s_at	1.86483	down	C6orf225	chromosome 6 open reading frame 225
11723151_s_at	2.15274	down	C7orf10	chromosome 7 open reading frame 10
11716890_a_at	1.95175	down	C9orf123	chromosome 9 open reading frame 123
11762293_a_at	3.07486	down	C9orf3 /// LOC100507319	chromosome 9 open reading frame 3 /// uncharacterized LOC100507319
11728772_a_at	1.81428	down	CAAP1	caspase activity and apoptosis inhibitor 1
11750552_s_at	3.695	down	CARD16 /// CASP1	caspase recruitment domain family, member 16 /// caspase 1, apoptosis-related cysteine peptidase
11728617_at	2.43345	down	CARD6	caspase recruitment domain family, member 6
11746002_a_at	1.86049	down	CASP4	caspase 4, apoptosis-related cysteine peptidase
11715674_s_at	1.91511	down	CCNG1	cyclin G1
11757723_a_at	2.70088	down	CD163L1	CD163 molecule-like 1
11729741_x_at	3.2185	down	CD68	CD68 molecule
11722605_at	1.84327	down	CDC37L1	cell division cycle 37 homolog (S. cerevisiae)-like 1
11749461_a_at	1.87041	down	CDH11	cadherin 11, type 2, OB-cadherin (osteoblast)
11734578_a_at	11.0287	down	CFH	complement factor H
11716210_at	2.36587	down	CITED2	Cbp/p300-interacting transactivator, with Glu/Asp-rich carboxy-terminal domain, 2
11764018_s_at	1.93009	down	CLCN3	chloride channel, voltage-sensitive 3
11756853_a_at	1.97452	down	CLK4	CDC-like kinase 4
11756502_a_at	2.22996	down	COA5	cytochrome C oxidase assembly factor 5
11723365_a_at	1.81355	down	COPS7A	COP9 constitutive photomorphogenic homolog subunit 7A (Arabidopsis)
11719224_s_at	1.86906	down	COQ10A	coenzyme Q10 homolog A (S. cerevisiae)
11718580_a_at	2.11554	down	COQ9	coenzyme Q9 homolog (S. cerevisiae)
11749444_a_at	2.21736	down	CPA4	carboxypeptidase A4
11757835_s_at	2.25884	down	CPEB4	cytoplasmic polyadenylation element binding protein 4
11722883_a_at	4.41991	down	CREBRF	CREB3 regulatory factor
11730759_s_at	2.27757	down	CRIPT	cysteine-rich PDZ-binding protein
11723030_at	2.13163	down	CRISPLD2	cysteine-rich secretory protein LCCL domain containing 2
11715620_a_at	1.99009	down	CRYAB	crystallin, alpha B
11730715_x_at	2.15607	down	CSAG1	chondrosarcoma associated gene 1
11725124_at	2.36284	down	CST7	cystatin F (leukocystatin)
11742278_a_at	2.72519	down	CTH	cystathionase (cystathionine gamma-lyase)
11743321_at	2.95644	down	CTSO	cathepsin O
11749589_x_at	2.14526	down	CTSS	cathepsin S
11719366_s_at	1.85087	down	CXCL1	chemokine (C-X-C motif) ligand 1 (melanoma growth stimulating activity, alpha)
11723095_a_at	1.97687	down	CYLD	cylindromatosis (turban tumor syndrome)
11726536_at	4.46728	down	CYP1A1	cytochrome P450, family 1, subfamily A, polypeptide 1
11716580_s_at	1.83692	down	CYSTM1	cysteine-rich transmembrane module containing 1
11758198_s_at	2.13779	down	DDIT3	DNA-damage-inducible transcript 3
11755589_a_at	3.82291	down	DHRS2	dehydrogenase/reductase (SDR family) member 2
11755953_a_at	2.55041	down	DMRTA1	DMRT-like family A1
11723648_at	1.80873	down	DNAJA2	DnaJ (Hsp40) homolog, subfamily A, member 2
11715165_at	3.65183	down	DNAJC12	DnaJ (Hsp40) homolog, subfamily C, member 12
11719122_at	2.35697	down	DPCD	deleted in primary ciliary dyskinesia homolog (mouse)
11730623_at	1.94594	down	DSEL	dermatan sulfate epimerase-like
11715766_a_at	2.05248	down	DUSP1	dual specificity phosphatase 1
11731889_s_at	3.47703	down	EDA2R	ectodysplasin A2 receptor
11750836_a_at	2.26197	down	EFHC1	EF-hand domain (C-terminal) containing 1
11717860_a_at	3.59547	down	EGR1	early growth response 1
11722728_a_at	2.96142	down	EGR2	early growth response 2
11754547_a_at	2.00173	down	ENOX2	ecto-NOX disulfide-thiol exchanger 2
11717672_s_at	2.88939	down	ENPP2	ectonucleotide pyrophosphatase/phosphodiesterase 2
11715411_a_at	2.00669	down	EPAS1 /// LOC100652809	endothelial PAS domain protein 1 /// uncharacterized LOC100652809
11744369_s_at	1.8056	down	EPB41L4A-AS1	EPB41L4A antisense RNA 1 (non-protein coding)
11717935_a_at	1.94482	down	ERMP1	endoplasmic reticulum metallopeptidase 1
11749144_s_at	2.34557	down	ETFDH	electron-transferring-flavoprotein dehydrogenase
11716003_a_at	1.93558	down	FAF2	Fas associated factor family member 2
11729496_at	5.25703	down	FAM133A	family with sequence similarity 133, member A
11724674_a_at	2.16467	down	FAM149B1	family with sequence similarity 149, member B1
11720689_s_at	1.87431	down	FAM195A	family with sequence similarity 195, member A
11741223_s_at	2.71135	down	FAM198B	family with sequence similarity 198, member B
11756603_a_at	1.86535	down	FAM206A	family with sequence similarity 206, member A
11742763_a_at	2.71893	down	FAM214A	family with sequence similarity 214, member A
11737841_a_at	1.85238	down	FAM214B	family with sequence similarity 214, member B
11739159_at	1.82874	down	FAM8A1	family with sequence similarity 8, member A1
11755955_a_at	2.81003	down	FAP	fibroblast activation protein, alpha
11729243_s_at	2.77394	down	FBN2	fibrillin 2
11758649_s_at	1.81476	down	FBXW11	F-box and WD repeat domain containing 11
11725752_x_at	1.97188	down	FBXW7	F-box and WD repeat domain containing 7, E3 ubiquitin protein ligase
11755613_a_at	2.29895	down	FERMT1	fermitin family member 1
11758023_x_at	3.01787	down	GABARAPL1	GABA(A) receptor-associated protein like 1
11717039_a_at	1.87935	down	GADD45A	growth arrest and DNA-damage-inducible, alpha
11727869_s_at	1.8546	down	GALK2	galactokinase 2
11736100_a_at	1.87508	down	GBA	glucosidase, beta, acid
11719350_a_at	1.98418	down	GCC2	GRIP and coiled-coil domain containing 2
11716663_a_at	1.84505	down	GDF15	growth differentiation factor 15
11741396_s_at	1.82466	down	GGT1 /// GGT2 /// GGT3P /// GGTLC1 /// GGTLC2	gamma-glutamyltransferase 1 /// gamma-glutamyltransferase 2 /// gamma-glutamyltransferase 3 pseudogene /// gamma-glutamyltransferase light chain 1 /// gamma-glutamyltransferase light chain 2
11716329_s_at	2.17485	down	GJA1	gap junction protein, alpha 1, 43kDa
11726310_at	3.04378	down	GLRB	glycine receptor, beta
11720202_at	2.39917	down	GMPR	guanosine monophosphate reductase
11717742_a_at	2.94124	down	GPRC5C	G protein-coupled receptor, family C, group 5, member C
11755246_x_at	2.91052	down	GREB1	growth regulation by estrogen in breast cancer 1
11729505_a_at	1.83796	down	HDDC3	HD domain containing 3
11730580_s_at	2.17471	down	HECW2	HECT, C2 and WW domain containing E3 ubiquitin protein ligase 2
11715514_a_at	1.83117	down	HERPUD1	homocysteine-inducible, endoplasmic reticulum stress-inducible, ubiquitin-like domain member 1
11719580_s_at	1.84487	down	HIGD2A	HIG1 hypoxia inducible domain family, member 2A
11742683_x_at	6.09619	down	HIST1H1C	histone cluster 1, H1c
11731693_at	6.19961	down	HIST1H2AB /// HIST1H2AE	histone cluster 1, H2ab /// histone cluster 1, H2ae
11736244_s_at	9.58427	down	HIST1H2AC	histone cluster 1, H2ac
11759131_at	4.83018	down	HIST1H2AG /// HIST1H2AH /// HIST1H2AI /// HIST1H2AK /// HIST1H2AL /// HIST1H2AM	histone cluster 1, H2ag /// histone cluster 1, H2ah /// histone cluster 1, H2ai /// histone cluster 1, H2ak /// histone cluster 1, H2al /// histone cluster 1, H2am
11724021_at	14.8399	down	HIST1H2BD	histone cluster 1, H2bd
11717099_at	5.17006	down	HIST1H2BK	histone cluster 1, H2bk
11741186_at	2.6742	down	HIST1H3A /// HIST1H3B /// HIST1H3C /// HIST1H3D /// HIST1H3E /// HIST1H3F /// HIST1H3G /// HIST1H3H /// HIST1H3I /// HIST1H3J	histone cluster 1, H3a /// histone cluster 1, H3b /// histone cluster 1, H3c /// histone cluster 1, H3d /// histone cluster 1, H3e /// histone cluster 1, H3f /// histone cluster 1, H3g /// histone cluster 1, H3h /// histone cluster 1, H3i /// histone cluster 1, H3j
11738060_s_at	7.77509	down	HIST1H4A /// HIST1H4B /// HIST1H4C /// HIST1H4D /// HIST1H4E /// HIST1H4F /// HIST1H4H /// HIST1H4I /// HIST1H4J /// HIST1H4K /// HIST1H4L /// HIST2H4A /// HIST2H4B /// HIST4H4	histone cluster 1, H4a /// histone cluster 1, H4b /// histone cluster 1, H4c /// histone cluster 1, H4d /// histone cluster 1, H4e /// histone cluster 1, H4f /// histone cluster 1, H4h /// histone cluster 1, H4i /// histone cluster 1, H4j /// histone cluster 1, H4k /// histone cluster 1, H4l /// histone cluster 2, H4a /// histone cluster 2, H4b /// histone cluster 4, H4
11742657_x_at	4.09912	down	HIST2H2AA3 /// HIST2H2AA4	histone cluster 2, H2aa3 /// histone cluster 2, H2aa4
11717090_a_at	4.56379	down	HIST2H2BE	histone cluster 2, H2be
11755933_x_at	3.67729	down	HLA-B	major histocompatibility complex, class I, B
11760444_x_at	2.74217	down	HLA-C	major histocompatibility complex, class I, C
11733869_a_at	3.75449	down	HLA-DOA	major histocompatibility complex, class II, DO alpha
11718230_a_at	3.15062	down	HLA-F	major histocompatibility complex, class I, F
11733616_at	3.91419	down	HNMT	histamine N-methyltransferase
11730363_a_at	1.89836	down	HRH1	histamine receptor H1
11757493_s_at	2.4136	down	HTN3	histatin 3
11755609_a_at	7.39991	down	HYDIN	HYDIN, axonemal central pair apparatus protein
11732132_a_at	1.89682	down	IDS	iduronate 2-sulfatase
11755606_x_at	2.03491	down	IFI30	interferon, gamma-inducible protein 30
11718986_a_at	7.12529	down	IFI6	interferon, alpha-inducible protein 6
11728991_a_at	3.91419	down	IGDCC4	immunoglobulin superfamily, DCC subclass, member 4
11750299_a_at	2.25381	down	IL13RA1	interleukin 13 receptor, alpha 1
11763997_a_at	2.30658	down	IL31RA	interleukin 31 receptor A
11751647_a_at	3.81391	down	IL7R	interleukin 7 receptor
11754026_a_at	2.8737	down	IL8	interleukin 8
11726269_a_at	1.85589	down	ITFG1	integrin alpha FG-GAP repeat containing 1
11719912_a_at	1.94461	down	KDM1B	lysine (K)-specific demethylase 1B
11741802_a_at	2.6742	down	KIAA1324L	KIAA1324-like
11755104_a_at	2.13207	down	KIAA1671	KIAA1671
11756590_a_at	2.12469	down	KMO	kynurenine 3-monooxygenase (kynurenine 3-hydroxylase)
11715683_a_at	2.09495	down	KRT7	keratin 7
11724579_a_at	1.86398	down	L1CAM	L1 cell adhesion molecule
11747923_s_at	2.105	down	LAMC2	laminin, gamma 2
11725937_a_at	1.93589	down	LGALS3	lectin, galactoside-binding, soluble, 3
11716226_a_at	1.86611	down	LIMA1	LIM domain and actin binding 1
AFFX-HUMRGE/M10098_5_at	1.64452	down	LINC00273 /// LINC00273	long intergenic non-protein coding RNA 273 /// long intergenic non-protein coding RNA 273
11727709_s_at	2.28268	down	LIPT1	lipoyltransferase 1
11745723_a_at	1.93452	down	LOC100507645 /// MALAT1	uncharacterized LOC100507645 /// metastasis associated lung adenocarcinoma transcript 1 (non-protein coding)
11744891_at	1.81546	down	LOC339803	uncharacterized LOC339803
11755522_a_at	2.41985	down	LPXN	leupaxin
11715796_s_at	5.77654	down	LUM	lumican
11720514_at	2.06073	down	LURAP1L	leucine rich adaptor protein 1-like
11728507_at	3.60102	down	LY96	lymphocyte antigen 96
11723473_a_at	1.97517	down	LYPLAL1	lysophospholipase-like 1
11733088_at	2.36653	down	MAF	v-maf musculoaponeurotic fibrosarcoma oncogene homolog (avian)
11737883_a_at	7.97911	down	MAGEA10	melanoma antigen family A, 10
11738983_x_at	2.08641	down	MAP1LC3B	microtubule-associated protein 1 light chain 3 beta
11759296_at	1.94214	down	MAP3K2	mitogen-activated protein kinase kinase kinase 2
11748317_s_at	2.19636	down	MCFD2	multiple coagulation factor deficiency 2
11731566_a_at	1.96731	down	MDM2	Mdm2, p53 E3 ubiquitin protein ligase homolog (mouse)
11727947_at	1.9688	down	MEGF6	multiple EGF-like-domains 6
11724470_s_at	3.25346	down	MGST1	microsomal glutathione S-transferase 1
11754630_a_at	1.82051	down	MLKL	mixed lineage kinase domain-like
11743251_s_at	1.97953	down	MMP2	matrix metallopeptidase 2 (gelatinase A, 72kDa gelatinase, 72kDa type IV collagenase)
11737847_a_at	2.5038	down	MR1	major histocompatibility complex, class I-related
11757581_x_at	2.07665	down	MT1X	metallothionein 1X
11716135_a_at	2.39011	down	MVP	major vault protein
11724089_a_at	2.14151	down	MXD3 /// RAB24	MAX dimerization protein 3 /// RAB24, member RAS oncogene family
11726455_x_at	2.0105	down	MYO5B	myosin VB
11751929_x_at	3.72755	down	MYPN	myopalladin
11726725_a_at	2.84614	down	NABP1	nucleic acid binding protein 1
11727026_a_at	1.82813	down	NDUFB5	NADH dehydrogenase (ubiquinone) 1 beta subcomplex, 5, 16kDa
11717466_a_at	1.84318	down	NFAT5	nuclear factor of activated T-cells 5, tonicity-responsive
11718338_a_at	1.90673	down	NHP2	NHP2 ribonucleoprotein homolog (yeast)
11744776_a_at	3.75414	down	NNMT	nicotinamide N-methyltransferase
11715301_s_at	2.17783	down	NOP16	NOP16 nucleolar protein homolog (yeast)
11723033_at	2.88973	down	NOV	nephroblastoma overexpressed
11717803_a_at	1.86669	down	NTN4	netrin 4
11757603_a_at	2.61621	down	NTNG1	netrin G1
11716937_a_at	2.93182	down	NUPR1	nuclear protein, transcriptional regulator, 1
11727015_s_at	2.00678	down	PAPPA	pregnancy-associated plasma protein A, pappalysin 1
11759895_at	1.89162	down	PCDH9	protocadherin 9
11729450_at	6.13227	down	PCLO	piccolo (presynaptic cytomatrix protein)
11755883_a_at	2.16849	down	PGPEP1	pyroglutamyl-peptidase I
11737863_s_at	1.82381	down	PIGF	phosphatidylinositol glycan anchor biosynthesis, class F
11757742_x_at	1.80631	down	PLEKHB2	pleckstrin homology domain containing, family B (evectins) member 2
11749039_x_at	1.81351	down	PNRC1	proline-rich nuclear receptor coactivator 1
11723763_a_at	1.83543	down	POLG2	polymerase (DNA directed), gamma 2, accessory subunit
11748606_x_at	2.02106	down	POLR1B	polymerase (RNA) I polypeptide B, 128kDa
11718254_a_at	1.80283	down	PPP1R10	protein phosphatase 1, regulatory subunit 10
11721176_at	1.88985	down	PPP1R26	protein phosphatase 1, regulatory subunit 26
11754420_a_at	1.84039	down	PREPL	prolyl endopeptidase-like
11748158_a_at	2.61179	down	PRH1-PRR4 /// PRR4	PRH1-PRR4 readthrough /// proline rich 4 (lacrimal)
11718811_s_at	1.90084	down	PRKCH	protein kinase C, eta
11720134_s_at	1.87107	down	PROS1	protein S (alpha)
11715784_s_at	2.34821	down	PRR4	proline rich 4 (lacrimal)
11728787_a_at	2.86147	down	PTPRR	protein tyrosine phosphatase, receptor type, R
11723801_s_at	1.91379	down	PYROXD1	pyridine nucleotide-disulphide oxidoreductase domain 1
11731817_s_at	1.84327	down	RAB17	RAB17, member RAS oncogene family
11740235_at	2.35659	down	RAB27B	RAB27B, member RAS oncogene family
11757824_s_at	1.90114	down	RGL1	ral guanine nucleotide dissociation stimulator-like 1
11746904_a_at	2.28179	down	RGL2	ral guanine nucleotide dissociation stimulator-like 2
11756694_a_at	2.07372	down	RNF44	ring finger protein 44
11760209_a_at	1.91315	down	RPL37A	ribosomal protein L37a
11724083_a_at	1.88426	down	RPP40	ribonuclease P/MRP 40kDa subunit
11736193_a_at	1.86502	down	RRM2B	ribonucleotide reductase M2 B (TP53 inducible)
11754462_a_at	1.92254	down	RSPRY1	ring finger and SPRY domain containing 1
11743036_s_at	2.13234	down	SAT1	spermidine/spermine N1-acetyltransferase 1
11730390_at	1.86264	down	SEMA3A	sema domain, immunoglobulin domain (Ig), short basic domain, secreted, (semaphorin) 3A
11748280_a_at	3.07098	down	SERPINB1	serpin peptidase inhibitor, clade B (ovalbumin), member 1
11738542_a_at	2.3578	down	SERPINB7	serpin peptidase inhibitor, clade B (ovalbumin), member 7
11746856_a_at	2.05315	down	SERPINE1	serpin peptidase inhibitor, clade E (nexin, plasminogen activator inhibitor type 1), member 1
11755008_x_at	1.837	down	SETDB2	SET domain, bifurcated 2
11753941_x_at	1.99638	down	SFR1	SWI5-dependent recombination repair 1
11721031_a_at	2.30505	down	SH3BGR	SH3 domain binding glutamic acid-rich protein
11746839_a_at	1.82696	down	SKIV2L	superkiller viralicidic activity 2-like (S. cerevisiae)
11729140_x_at	4.03324	down	SLAMF7	SLAM family member 7
11727969_a_at	1.84053	down	SLC14A1	solute carrier family 14 (urea transporter), member 1 (Kidd blood group)
11749023_a_at	6.98676	down	SLC16A4	solute carrier family 16, member 4 (monocarboxylic acid transporter 5)
11755882_a_at	1.84567	down	SLC35B3	solute carrier family 35, member B3
11720075_s_at	1.81869	down	SLC35F5	solute carrier family 35, member F5
11753132_x_at	1.83753	down	SLC50A1	solute carrier family 50 (sugar transporter), member 1
11733727_s_at	2.32869	down	SNAP25	synaptosomal-associated protein, 25kDa
11759687_a_at	1.94447	down	SNAPC5	small nuclear RNA activating complex, polypeptide 5, 19kDa
11753859_x_at	1.99522	down	SNHG12 /// SNORA16A /// SNORA44 /// SNORA61	small nucleolar RNA host gene 12 (non-protein coding) /// small nucleolar RNA, H/ACA box 16A /// small nucleolar RNA, H/ACA box 44 /// small nucleolar RNA, H/ACA box 61
11757112_a_at	2.89462	down	SNHG8	small nucleolar RNA host gene 8 (non-protein coding)
11763889_x_at	2.65222	down	SNHG8 /// SNORA24	small nucleolar RNA host gene 8 (non-protein coding) /// small nucleolar RNA, H/ACA box 24
11743130_a_at	3.429	down	SORL1	sortilin-related receptor, L(DLR class) A repeats containing
11758525_s_at	1.85665	down	SOX4	SRY (sex determining region Y)-box 4, 3'UTR region
11759828_s_at	2.10166	down	SP100	SP100 nuclear antigen
11721115_at	2.01683	down	SPCS3	signal peptidase complex subunit 3 homolog (S. cerevisiae)
11756894_a_at	2.18857	down	SPIN3	spindlin family, member 3
11719222_at	5.1749	down	SPINK1	serine peptidase inhibitor, Kazal type 1
11727031_a_at	2.84012	down	SQSTM1	sequestosome 1
11742710_a_at	3.75693	down	SRGN	serglycin
11717052_at	1.91087	down	SSR1	signal sequence receptor, alpha
11721436_a_at	2.06461	down	STC2	stanniocalcin 2
11720731_a_at	1.84171	down	SUMF1	sulfatase modifying factor 1
11719305_at	1.92325	down	SYNPO	synaptopodin
11737896_s_at	2.02675	down	TAF13	TAF13 RNA polymerase II, TATA box binding protein (TBP)-associated factor, 18kDa
11723059_a_at	1.92502	down	TAP2	transporter 2, ATP-binding cassette, sub-family B (MDR/TAP)
11721460_s_at	2.02397	down	TAPBPL	TAP binding protein-like
11716927_a_at	1.90393	down	TBC1D5	TBC1 domain family, member 5
11727494_at	2.11875	down	TCEB3	transcription elongation factor B (SIII), polypeptide 3 (110kDa, elongin A)
11723894_a_at	1.816	down	TEP1	telomerase-associated protein 1
11757793_s_at	2.36879	down	TFPI	tissue factor pathway inhibitor (lipoprotein-associated coagulation inhibitor)
11749320_a_at	1.88382	down	TGDS	TDP-glucose 4,6-dehydratase
11721680_a_at	1.85899	down	TM2D1	TM2 domain containing 1
11724248_s_at	1.84362	down	TMEM127	transmembrane protein 127
11743574_x_at	2.11387	down	TMEM184C	transmembrane protein 184C
11760192_s_at	1.86928	down	TMEM68	transmembrane protein 68
11719010_at	2.40396	down	TMEM99	transmembrane protein 99
11718939_s_at	2.11536	down	TNFAIP3	tumor necrosis factor, alpha-induced protein 3
11730319_at	3.26328	down	TNFRSF11B	tumor necrosis factor receptor superfamily, member 11b
11753903_a_at	2.25101	down	TP53TG1	TP53 target 1 (non-protein coding)
11718090_a_at	1.83179	down	TPCN1	two pore segment channel 1
11727823_x_at	2.34849	down	TPMT	thiopurine S-methyltransferase
11757469_s_at	1.93781	down	TPP1	tripeptidyl peptidase I
11722369_x_at	1.95005	down	TRIM22	tripartite motif containing 22
11736694_x_at	2.06293	down	TRIM38	tripartite motif containing 38
11726971_a_at	2.03453	down	TRIM41	tripartite motif containing 41
11746421_a_at	1.97247	down	TRMT13	tRNA methyltransferase 13 homolog (S. cerevisiae)
11724176_at	2.10726	down	TSPAN11	tetraspanin 11
11722242_at	2.04931	down	TSPAN12	tetraspanin 12
11725325_a_at	4.34935	down	TSPAN31	tetraspanin 31
11752765_s_at	2.33566	down	TXNIP	thioredoxin interacting protein
11718287_at	1.82179	down	UBL3	ubiquitin-like 3
11743336_a_at	1.8782	down	UIMC1	ubiquitin interaction motif containing 1
11722174_a_at	2.24434	down	UQCC	ubiquinol-cytochrome c reductase complex chaperone
11721155_a_at	1.83266	down	USP38	ubiquitin specific peptidase 38
11728776_s_at	1.8936	down	VDR	vitamin D (1,25- dihydroxyvitamin D3) receptor
11757499_s_at	1.80807	down	WBP1L	WW domain binding protein 1-like
11734910_a_at	1.82708	down	WDR26	WD repeat domain 26
11725855_s_at	7.55609	down	XAGE1A /// XAGE1B /// XAGE1C /// XAGE1D /// XAGE1E	X antigen family, member 1A /// X antigen family, member 1B /// X antigen family, member 1C /// X antigen family, member 1D /// X antigen family, member 1E
11732557_at	10.6914	down	XKR3	XK, Kell blood group complex subunit-related family, member 3
11723496_a_at	2.64654	down	YBEY	ybeY metallopeptidase (putative)
11754860_a_at	1.91094	down	ZKSCAN1	zinc finger with KRAB and SCAN domains 1
11733304_x_at	1.86366	down	ZMAT3	zinc finger, matrin-type 3
11743472_a_at	2.24323	down	ZNF226	zinc finger protein 226
11733374_s_at	2.24561	down	ZNF23	zinc finger protein 23 (KOX 16)
11732362_x_at	1.8658	down	ZNF44	zinc finger protein 44
11744365_a_at	1.80712	down	ZNFX1-AS1	ZNFX1 antisense RNA 1 (non-protein coding)

## Sheet: 工作表1
Suppl. Table 3. Common genes regulated by SOX4 in LN229 and LNCaP
Ln229	Gene	LNCaP
1.81166	GPD2	1.86983
1.81651	RRM2	1.88652
1.81882	HELLS	1.77241
1.85971	NFE2L3	1.85577
1.88962	LBR	1.76155
1.90304	MCM7	1.50465
1.92044	SYNE2	1.58699
1.92182	TTK	1.52541
1.93475	HMGCR	1.64651
1.95212	NT5DC2	1.58516
1.95382	TMPO	1.73031
2.00911	PCDHB5	2.32469
2.02596	FAM83D	1.52008
2.02827	LRIG3	2.03861
2.02827	LRIG1	1.59703
2.04676	MCM2	1.7074
2.05824	SIRPA	2.91745
2.07038	SLC26A6	1.55829
2.09372	ASF1B	1.52865
2.10034	SCD	1.51943
2.10989	MKI67	2.05278
2.14085	WHSC1L1	1.5324
2.15145	LRP8	2.00319
2.18195	SLC12A7	1.59713
2.21422	COL6A1	2.22297
2.25457	KIF20A	1.62521
2.30406	ATAD2	1.62417
2.34572	CCNF	2.0457
2.36302	NDC80	1.58303
2.42746	ARHGAP11A	2.50869
2.44102	DHCR7	2.31626
2.55963	DEPDC1B	2.04499
3.00197	CDCA2	1.6979
3.46612	ST6GAL1	1.57336
2.80223	ROPN1B	-1.6245
3.53833	FAIM	-1.71031
7.8314	BEX1	-1.67804
-2.61621	NTNG1	2.00468
-2.04931	TSPAN12	1.8543
-1.95243	IL13RA1	1.69438
-1.92502	TAP2	1.6573
-1.83179	TPCN1	2.15229
-1.82466	GGT1	2.4501
-1.82051	MLKL	-1.61982
-1.88377	ALG13	-1.53446
-1.91315	RPL37A	-1.66365
-1.94447	SNAPC5	-1.75234
-1.97517	LYPLAL1	-1.81897
-2.24323	ZNF226	-2.1403
-2.70088	CD163L1	-1.59453
-3.60102	LY96	-4.01705
-3.65183	DNAJC12	-2.33653
-3.65846	HIST2H2AA3	-1.87772
-6.09619	HIST1H1C	-1.5638
